# Supplementary material for: Aerobic iron-oxidizing bacteria secrete metabolites that markedly impede abiotic iron oxidation
Source: PNAS Nexus. 2023 Dec 13;2(12):pgad421. doi: 10.1093/pnasnexus/pgad421 (PMC10727123; doi:10.1093/pnasnexus/pgad421)
Supplement: pgad421_Supplementary_Data [file pgad421_supplementary_data.zip]

Archive with 2 entries (2 files):
- PNASNEXUS-PNASNEXUS-2023-00865R-s01.docx
- PNASNEXUS-PNASNEXUS-2023-00865R-s02.xlsx
