# Supplementary material for: Aerobic iron-oxidizing bacteria secrete metabolites that markedly impede abiotic iron oxidation
Source: PNAS Nexus. 2023 Dec 13;2(12):pgad421. doi: 10.1093/pnasnexus/pgad421 (PMC10727123; doi:10.1093/pnasnexus/pgad421)
Supplement: pgad421_Supplementary_Data [file pgad421_supplementary_data.zip › PNASNEXUS-PNASNEXUS-2023-00865R-s02.xlsx]

## Sheet: Sheet1
Ref	Name	Tags	Predicted Formula	Monoisotopic mass	RT [min]	Area (Max.)	Mzcloud score	Mzcloud confidence	Mzvault score	MS2 present	Abiotic Normalized Area Median	TAG-1 Normalized Area Median	Ratio (TAG-1:Abiotic)	Log2 Fold Change (TAG-1:Abiotic)	P-value (TAG-1:Abiotic)	Formulae (with mass difference in ppm, and isotopic fit in %. Other formulae may be possible if uncommon elements are present.)	Mzcloud with corresponding score. (Note that because some compounds have several spectra in the library, the same compound can appear several times with different scores)	Mzvault with corresponding score. (Note that because some compounds have several spectra in the library, the same compound can appear several times with different scores)
152.03343@8.284	Xanthine	Level 2 ID	C5 H4 N4 O2	152.033	8.284	6.66337e+07	90.7	9.5		DDA for preferred ion	43927.7	6.56538e+07	1494.59	10.55	9.08338e-10	C5 H4 N4 O2_ppm:0.03_Ifit:72MatchedIso.:4	Xanthine_score:90.8
152.03345@10.149	Xanthine	Level 2 ID	C5 H4 N4 O2	152.033	10.149	7.88847e+07	90.8	9.5		DDA for preferred ion	47294.7	6.62337e+07	1400.45	10.45	9.88693e-06	C5 H4 N4 O2_ppm:0.18_Ifit:70MatchedIso.:4	Xanthine_score:90.8
111.04323@8.44	Cytosine	Level 2 ID	C4 H5 N3 O	111.043	8.44	4.4847e+08	92.8	9.6		DDA for preferred ion	529322	4.43878e+08	838.578	9.71	7.31297e-07	C4 H5 N3 O_ppm:-0.25_Ifit:70MatchedIso.:4	Isocytosine_score:85.3; Cytosine_score:92.8
135.05449@6.793			C5 H5 N5	135.054	6.793	1.09553e+08	53.7	7.7		DDA for preferred ion	601425	1.05782e+08	175.885	7.46	4.46902e-08	C5 H5 N5_ppm:-0.06_Ifit:72MatchedIso.:4	Adenine_score:53.7
231.95949@8.32			C5 H5 Br N4 O2	231.959	8.32	9.01064e+06	68.8	8.4		DDA for preferred ion	54021.3	8.83233e+06	163.497	7.35	4.1231e-09	C2 H2 N8 P2 S_ppm:-1.48_Ifit:40MatchedIso.:2; C7 H5 O5 P S_ppm:-0.17_Ifit:35MatchedIso.:2; C9 H2 N2 O2 P2_ppm:1.47_Ifit:53MatchedIso.:2; C5 H5 Br N4 O2_ppm:-0.41_Ifit:81MatchedIso.:6	Xanthosine_score:73.3
197.8926@17.325				197.893	17.325	2.08992e+07				DDA for preferred ion	109835	1.7844e+07	162.461	7.34	0.0810426
146.06913@12.335	Glutamine	Level 1 ID	C5 H10 N2 O3	146.069	12.335	1.1684e+07				No MS2	120385	1.19276e+07	99.079	6.63	0.000679706	C5 H10 N2 O3_ppm:-0.06_Ifit:74MatchedIso.:2
169.0739@4.571	Pyridoxine	Weak/poor match	C8 H11 N O3	169.074	4.571	4.29567e+09	99.4	10		DDA for preferred ion	4.47424e+07	4.34534e+09	97.119	6.6	0.00038832	C8 H11 N O3_ppm:0.05_Ifit:82MatchedIso.:5	Norepinephrine_score:81.8; Muscone_score:95.5; Pyridoxine_score:99.6; Pyridoxamine_score:99.8; 3,4,5-trihydroxy-6-methyloxan-2-yl 2-(methylamino)benzoate_score:99.5
207.14704@3.334			C9 H21 N O4	207.147	3.334	1.80241e+09				DDA for preferred ion	1.17042e+07	1.07859e+09	92.155	6.53	4.85799e-06	C9 H21 N O4_ppm:-0.08_Ifit:75MatchedIso.:5
188.01009@10.147	Nitrooleate	Level 2 ID	C18 H33 N O4	188.01	10.147	2.93751e+06	92.3	9.6		DDA for preferred ion	27835.9	2.54312e+06	91.361	6.51	0.000492968	C2 H8 N2 O6 S_ppm:-1.14_Ifit:59MatchedIso.:2; C4 H5 N4 O3 P_ppm:0.88_Ifit:91MatchedIso.:2; C5 H5 Cl N4 O2_ppm:-0.06_Ifit:89MatchedIso.:4	9-Nitrooleate_score:95.9; NP-019374_score:92.7; Xanthosine_score:73.3; Azelaic acid_score:93.5
112.02735@5.553	Uracil - could be a fragment from a larger molecule	Weak/poor match	C4 H4 N2 O2	112.027	5.553	8.4263e+07	99.9	10		DDA for preferred ion	895743	7.55708e+07	84.367	6.4	7.16048e-06	C4 H4 N2 O2_ppm:0.65_Ifit:84MatchedIso.:3	UDP-N-acetylglucosamine_score:97; Uracil_score:99.9
231.95947@9.959			C5 H5 Br N4 O2	231.959	9.959	7.7714e+06	73.3	8.7		DDA for preferred ion	55792	4.45939e+06	79.929	6.32	0.00158189	C2 H2 N8 P2 S_ppm:-1.58_Ifit:64MatchedIso.:2; C7 H5 O5 P S_ppm:-0.26_Ifit:71MatchedIso.:2; C9 H2 N2 O2 P2_ppm:1.38_Ifit:65MatchedIso.:3; C5 H5 Br N4 O2_ppm:-0.51_Ifit:81MatchedIso.:6	Xanthosine_score:73.3
244.13085@10.046	3,8,9-trihydroxy-10-propyl-3,4,5,8,9,10-hexahydro-2H-oxecin-2-one	Weak/poor match	C12 H20 O5	244.131	10.046	3.30537e+06	69.1	8.5		DDA for preferred ion	25650.3	1.99565e+06	77.802	6.28	0.000545059	C7 H17 N8 P_ppm:-2.15_Ifit:88MatchedIso.:2; C12 H20 O5_ppm:-0.9_Ifit:79MatchedIso.:2	?17-6-keto Prostaglandin F1?_score:74.2; 3,8,9-trihydroxy-10-propyl-3,4,5,8,9,10-hexahydro-2H-oxecin-2-one_score:57.5; 15-keto Prostaglandin E1_score:79.8; 6-keto Prostaglandin F1?_score:73.1; 2,3-Dinor prostaglandin E1_score:74.5; 2,3-dinor Prostaglandin E1_score:74.6; Δ17-6-keto prostaglandin F1α_score:74.3; 13,14-Dihydro-15-keto Prostaglandin J2_score:42.6; 6-Ketoprostaglandin F1α_score:73.1; …
271.93237@18.44			C4 H5 N2 O6 P S2	271.932	18.44	2.25587e+07				No MS2	338601	1.94139e+07	57.335	5.84	0.0902384	C H4 O14 S_ppm:0.73_Ifit:85MatchedIso.:2; C3 H N2 O11 P_ppm:2.13_Ifit:95MatchedIso.:2; C6 H10 O2 P2 S3_ppm:2.05_Ifit:56MatchedIso.:2; C4 H5 N2 O6 P S2_ppm:-1.07_Ifit:52MatchedIso.:3
296.10219@7.673			C14 H12 N6 O2	296.102	7.673	7.03234e+07				DDA for preferred ion	1.1441e+06	5.60978e+07	49.032	5.62	2.95127e-06	C6 H18 N8 O2 P2_ppm:-2.06_Ifit:100MatchedIso.:1; C14 H20 N2 O S2_ppm:1.62_Ifit:43MatchedIso.:3; C11 H21 O7 P_ppm:-1.03_Ifit:90MatchedIso.:2; C14 H12 N6 O2_ppm:0.04_Ifit:93MatchedIso.:2
208.07352@10.379			C11 H12 O4	208.074	10.379	1.95164e+06				DDA for preferred ion	35763.1	1.64426e+06	45.976	5.52	0.00270103	C11 H12 O4_ppm:-0.17_Ifit:76MatchedIso.:2
197.98337@17.503			C4 H6 O7 S	197.983	17.503	3.66952e+06				DDA for preferred ion	62823.8	2.85274e+06	45.409	5.5	0.0898504	C6 H3 N2 O4 P_ppm:1.64_Ifit:61MatchedIso.:2; C4 H6 O7 S_ppm:-0.28_Ifit:72MatchedIso.:4
271.93241@14.735			C4 H5 N2 O6 P S2	271.932	14.735	1.54301e+06				No MS2	29693.4	1.2828e+06	43.201	5.43	0.0500539	C H4 O14 S_ppm:0.86_Ifit:82MatchedIso.:2; C3 H N2 O11 P_ppm:2.26_Ifit:91MatchedIso.:2; C6 H10 O2 P2 S3_ppm:2.19_Ifit:64MatchedIso.:2; C4 H5 N2 O6 P S2_ppm:-0.93_Ifit:73MatchedIso.:3
147.05448@6.477			C6 H5 N5	147.054	6.477	3.88871e+07	56.4	42		DDA for preferred ion	858911	3.35424e+07	39.052	5.29	8.10637e-07	C6 H5 N5_ppm:-0.09_Ifit:86MatchedIso.:3	N-Acetyl-DL-serine_score:40.9; O-Acetylserine_score:45.8; L-Glutamic acid_score:53.6; N-Methyl-D-aspartic acid (NMDA)_score:56.4
292.09075@16.29			C10 H16 N2 O8	292.091	16.29	1.24537e+08				DDA for preferred ion	2.11624e+06	8.13115e+07	38.423	5.26	0.0241725	C13 H17 N4 P S_ppm:-1.37_Ifit:39MatchedIso.:2; C12 H23 O2 P3_ppm:-1.15_Ifit:81MatchedIso.:2; C10 H16 N2 O8_ppm:0.3_Ifit:79MatchedIso.:3
159.1623@3.336			C9 H21 N O	159.162	3.336	1.67759e+07				No MS2	466509	1.76652e+07	37.867	5.24	9.89724e-06	C9 H21 N O_ppm:-0.08_Ifit:90MatchedIso.:2
214.98062@6.975			C5 H6 Br N5	214.981	6.975	1.62888e+06				DDA for preferred ion	34952	1.29892e+06	37.163	5.22	1.40683e-05	C5 H6 Br N5_ppm:-0.16_Ifit:58MatchedIso.:4
199.98131@14.211			C6 H5 N2 O2 P S	199.981	14.211	700565				No MS2	19110.8	702485	36.759	5.2	8.94141e-06	C4 H8 O5 S2_ppm:-0.05_Ifit:81MatchedIso.:3; C6 H5 N2 O2 P S_ppm:1.85_Ifit:83MatchedIso.:3
244.13088@7.13			C12 H20 O5	244.131	7.13	3.23209e+06	76.3	8.8		DDA for preferred ion	86494.4	3.09388e+06	35.77	5.16	1.00023e-05	C7 H17 N8 P_ppm:-2.04_Ifit:100MatchedIso.:1; C12 H20 O5_ppm:-0.79_Ifit:86MatchedIso.:2	15-keto Prostaglandin E1_score:79.8; 15-keto Prostaglandin E1_score:89.2
174.08927@9.857	Suberic acid	Level 2 ID	C8 H14 O4	174.089	9.857	4.70663e+06	59.6	8		DDA for preferred ion	143973	4.9927e+06	34.678	5.12	0.0052363	C8 H14 O4_ppm:0.35_Ifit:85MatchedIso.:2	Suberic acid_score:78.7
289.26175@2.555			C16 H35 N O3	289.262	2.555	6.04103e+08				DDA for preferred ion	1.66945e+07	5.73294e+08	34.34	5.1	0.00574692	C16 H35 N O3_ppm:0.18_Ifit:75MatchedIso.:3
134.02161@14.102	Malic acid	Level 1 ID	C4 H6 O5	134.022	14.102	1.19232e+07			61.8	DDA for preferred ion	201254	6.87361e+06	34.154	5.09	0.00663883	C4 H6 O5_ppm:0.66_Ifit:79MatchedIso.:3		Malic acid_score:68.2
222.08654@8.447			C8 H10 N6 O2	222.087	8.447	1.3098e+07				No MS2	372474	1.269e+07	34.07	5.09	3.25878e-08	C8 H10 N6 O2_ppm:0.05_Ifit:93MatchedIso.:2
151.06328@4.541	3-(3-pyridinyl)propanoic acid	Level 2 ID	C8 H9 N O2	151.063	4.541	4.79173e+08	77.3	8.9		DDA for preferred ion	1.45559e+07	4.94059e+08	33.942	5.09	0.000413371	C8 H9 N O2_ppm:-0.31_Ifit:81MatchedIso.:2	Pyridoxine_score:99.6; Pyridoxamine_score:99.8; 3,4,5-trihydroxy-6-methyloxan-2-yl 2-(methylamino)benzoate_score:99.5; 2-methyl-6-{[(5-phenyl-2-thienyl)carbonyl]amino}benzoic acid_score:71; 3-(3-pyridinyl)propanoic acid_score:64.5; 1H-Indol-3-yl 6-O-[(2R,3R,4R)-3,4-dihydroxy-4-(hydroxymethyl)tetrahydro-2-furanyl]-beta-D-glucopyranoside_score:98.7; trans-3-Hydroxycotinine_score:95.3
112.02735@7.453	Uracil - could be a fragment from a larger molecule	Weak/poor match	C4 H4 N2 O2	112.027	7.453	4.42446e+06	85.9	9.3		DDA for preferred ion	122048	3.9685e+06	32.516	5.02	0.00175652	C4 H4 N2 O2_ppm:0.68_Ifit:70MatchedIso.:3	UDP-N-acetylglucosamine_score:97; Uracil_score:99.9
188.13134@3.293				188.131	3.293	9.35097e+08				No MS2	2.41711e+07	7.75202e+08	32.071	5	0.000140778
133.07388@8.077			C5 H11 N O3	133.074	8.077	3.46332e+07	98.9	9.9		DDA for preferred ion	979297	2.94588e+07	30.082	4.91	4.25112e-06	C5 H11 N O3_ppm:-0.06_Ifit:60MatchedIso.:3	Propranolol_score:69.8; 1-Aminocyclohexanecarboxylic acid_score:85; Tridemorph_score:99.7
224.08145@10.477			C9 H17 Cl O4	224.081	10.477	937121				No MS2	21512.7	630175	29.293	4.87	0.00412384	C8 H17 O5 P_ppm:0.41_Ifit:71MatchedIso.:2; C11 H8 N6_ppm:1.82_Ifit:90MatchedIso.:2; C9 H17 Cl O4_ppm:-0.38_Ifit:82MatchedIso.:3
280.04596@7.478			C9 H13 Cl N2 O6	280.046	7.478	1.59883e+06	71.7	8.6		DDA for preferred ion	33949.3	992972	29.249	4.87	0.000168037	C3 H10 N10 O2 P2_ppm:-1.36_Ifit:100MatchedIso.:1; C10 H18 O3 P2 S_ppm:2.76_Ifit:91MatchedIso.:2; C11 H4 N8 O2_ppm:0.85_Ifit:85MatchedIso.:2; C8 H13 N2 O7 P_ppm:-0.27_Ifit:95MatchedIso.:2; C4 H10 Cl N10 O P_ppm:-1.99_Ifit:79MatchedIso.:2; C11 H20 Cl P3_ppm:-2.42_Ifit:79MatchedIso.:3; C11 H18 Cl O2 P S_ppm:2.13_Ifit:75MatchedIso.:3; C9 H13 Cl N2 O6_ppm:-0.9_Ifit:83MatchedIso.:3	NP-000615_score:75
136.05151@6.832				136.052	6.832	2.97519e+07				DDA for preferred ion	857400	2.49449e+07	29.094	4.86	9.41832e-07
364.09824@12.338			C10 H26 N2 O6 P2 S	364.098	12.338	1.79015e+06				No MS2	51349.9	1.48354e+06	28.891	4.85	0.0634578	C20 H17 N2 O3 P_ppm:1.54_Ifit:59MatchedIso.:2; C18 H20 O6 S_ppm:0.49_Ifit:62MatchedIso.:2; C13 H17 N8 O P S_ppm:-0.35_Ifit:74MatchedIso.:2; C12 H23 N4 O3 P3_ppm:-0.17_Ifit:77MatchedIso.:2; C11 H12 N10 O5_ppm:-2.68_Ifit:80MatchedIso.:2; C10 H16 N6 O9_ppm:1_Ifit:82MatchedIso.:2; C10 H26 N2 O6 P2 S_ppm:-1.21_Ifit:83MatchedIso.:2
339.9913@13.903			C9 H8 O14	339.991	13.903	737961				No MS2	19200.4	543638	28.314	4.82	0.0709576	C14 H4 N4 O5 S_ppm:3.13_Ifit:61MatchedIso.:2; C14 H6 N4 O3 P2_ppm:-0.61_Ifit:61MatchedIso.:2; C6 H10 N6 O5 P2 S_ppm:1.3_Ifit:77MatchedIso.:2; C8 H7 N8 O2 P3_ppm:2.42_Ifit:77MatchedIso.:2; C7 H6 N10 O P2 S_ppm:-2.63_Ifit:78MatchedIso.:2; C12 H9 N2 O6 P S_ppm:-1.73_Ifit:50MatchedIso.:3; C3 H9 N4 O13 P_ppm:2.74_Ifit:57MatchedIso.:3; C4 H5 N8 O9 P_ppm:-1.19_Ifit:57MatchedIso.:3; C10 H12 O9 S2_ppm:-2.…
295.83809@17.337				295.838	17.337	1.97118e+06				DDA for preferred ion	49349.9	1.38574e+06	28.08	4.81	0.0562987
244.06932@7.451			C11 H17 O2 P S	244.069	7.451	1.26457e+06	76.3	8.8		DDA for preferred ion	43643.2	1.20597e+06	27.633	4.79	3.14988e-06	C11 H19 P3_ppm:-2.61_Ifit:71MatchedIso.:2; C9 H12 N2 O6_ppm:-0.87_Ifit:78MatchedIso.:2; C4 H9 N10 O P_ppm:-2.12_Ifit:87MatchedIso.:2; C11 H17 O2 P S_ppm:2.61_Ifit:70MatchedIso.:2	15-keto Prostaglandin E1_score:79.8; 15-keto Prostaglandin E1_score:89.2
260.16215@7.501			C13 H24 O5	260.162	7.501	1.24595e+06				No MS2	37847.3	1.0411e+06	27.508	4.78	1.1791e-06	C8 H21 N8 P_ppm:-2.03_Ifit:77MatchedIso.:2; C13 H24 O5_ppm:-0.85_Ifit:83MatchedIso.:2
313.91531@12.301			C3 H10 Cl2 N4 O P2 S2	313.915	12.301	376360				DDA for preferred ion	11875.3	312733	26.335	4.72	0.042699	C7 H N4 O5 P3_ppm:-2.14_Ifit:100MatchedIso.:1; C6 H5 O9 P3_ppm:2.12_Ifit:100MatchedIso.:1; C3 H4 Cl N8 P S3_ppm:1.88_Ifit:82MatchedIso.:2; C2 H2 Cl N8 O3 P3_ppm:0.59_Ifit:85MatchedIso.:2; C3 H3 Cl O15_ppm:-2.36_Ifit:85MatchedIso.:2; C7 H5 Cl O8 P2_ppm:1.56_Ifit:85MatchedIso.:2; C9 H9 Cl2 O2 P S2_ppm:-1.77_Ifit:56MatchedIso.:3; C8 H5 Cl2 O7 P_ppm:1_Ifit:68MatchedIso.:3; C3 H2 Cl2 N8 O2 P2_ppm:0.02…
220.10727@6.951			C9 H12 N6 O	220.107	6.951	6.49502e+07				No MS2	1.01371e+06	2.65611e+07	26.202	4.71	0.00286363	C9 H12 N6 O_ppm:0.04_Ifit:91MatchedIso.:2
232.13096@9.742			C11 H20 O5	232.131	9.742	1.37164e+06	73.3	8.7		DDA for preferred ion	49134.1	1.26386e+06	25.723	4.68	0.00473102	C6 H17 N8 P_ppm:-1.83_Ifit:100MatchedIso.:1; C11 H20 O5_ppm:-0.51_Ifit:84MatchedIso.:2	Xanthosine_score:73.3
323.99525@7.478			C9 H13 Br N2 O6	323.995	7.478	1.31466e+06				No MS2	44640.6	1.10964e+06	24.857	4.64	1.28181e-06	C8 H7 N8 O P3_ppm:-0.99_Ifit:88MatchedIso.:2; C4 H10 Br N10 O P_ppm:-2.34_Ifit:95MatchedIso.:2; C7 H16 Cl2 N2 O4 P2_ppm:-3.06_Ifit:38MatchedIso.:4; C7 H14 Cl2 N2 O6 S_ppm:0.87_Ifit:40MatchedIso.:4; C15 H10 Cl2 O4_ppm:-1.14_Ifit:45MatchedIso.:4; C9 H21 Cl2 P3 S_ppm:-0.44_Ifit:45MatchedIso.:4; C9 H11 Cl2 N4 O3 P_ppm:2.05_Ifit:45MatchedIso.:4; C11 H18 Br O2 P S_ppm:1.22_Ifit:87MatchedIso.:4; C11 H20…
331.92575@12.3			C8 H7 Cl2 O8 P	331.926	12.3	266195				No MS2	7554.52	185561	24.563	4.62	0.0756349	C3 H5 Cl O16_ppm:-2.61_Ifit:80MatchedIso.:2; C2 H4 Cl N8 O4 P3_ppm:0.18_Ifit:80MatchedIso.:2; C4 H6 Cl2 N8 S3_ppm:0.86_Ifit:49MatchedIso.:3; C3 H12 Cl2 N4 O2 P2 S2_ppm:1.06_Ifit:54MatchedIso.:3; C3 H6 Cl N8 O P S3_ppm:1.4_Ifit:59MatchedIso.:3; C8 H9 Cl O6 S3_ppm:2.32_Ifit:59MatchedIso.:3; C8 H11 Cl O4 P2 S2_ppm:-1.52_Ifit:60MatchedIso.:3; C H Cl N10 O5 S2_ppm:-1.16_Ifit:60MatchedIso.:3; C3 H4 Cl2…
292.09067@12.911			C10 H16 N2 O8	292.091	12.911	1.44363e+07				No MS2	215826	5.1126e+06	23.688	4.57	0.0853708	C5 H13 N10 O3 P_ppm:-1.04_Ifit:50MatchedIso.:2; C11 H20 N2 O3 S2_ppm:-2.97_Ifit:37MatchedIso.:3; C13 H17 N4 P S_ppm:-1.67_Ifit:70MatchedIso.:2; C12 H23 O2 P3_ppm:-1.45_Ifit:75MatchedIso.:2; C10 H16 N2 O8_ppm:0_Ifit:88MatchedIso.:3
147.91572@3.205				147.916	3.205	9.99986e+07				DDA for preferred ion	3.07579e+06	7.07211e+07	22.993	4.52	0.00606037
236.06838@9.896			C12 H12 O5	236.068	9.896	2.56912e+06				No MS2	89581	2.05194e+06	22.906	4.52	0.00665614	C7 H9 N8 P_ppm:-1.69_Ifit:60MatchedIso.:2; C12 H12 O5_ppm:-0.4_Ifit:92MatchedIso.:2
244.13089@8.802			C12 H20 O5	244.131	8.802	2.04618e+06				No MS2	57245.5	1.27338e+06	22.244	4.48	0.00011319	C7 H17 N8 P_ppm:-2_Ifit:70MatchedIso.:2; C12 H20 O5_ppm:-0.75_Ifit:86MatchedIso.:2
253.09501@8.337			C12 H15 N O5	253.095	8.337	3.50943e+07				DDA for preferred ion	1.68033e+06	3.65937e+07	21.778	4.44	0.000451013	C7 H12 N9 P_ppm:-1.25_Ifit:82MatchedIso.:2; C5 H15 N7 O3 S_ppm:-2.75_Ifit:58MatchedIso.:2; C12 H15 N O5_ppm:-0.05_Ifit:85MatchedIso.:2
218.11533@10.336			C10 H18 O5	218.115	10.336	1.65902e+06				No MS2	63089.2	1.35074e+06	21.41	4.42	0.00911376	C5 H15 N8 P_ppm:-1.84_Ifit:100MatchedIso.:1; C10 H18 O5_ppm:-0.44_Ifit:72MatchedIso.:2
239.89865@14.756			C3 H2 N2 O3 P2 S2	239.899	14.756	1.64127e+06				No MS2	75258.4	1.60277e+06	21.297	4.41	0.061124	C3 H2 N2 O3 P2 S2_ppm:1.84_Ifit:90MatchedIso.:2
364.09826@13.211			C10 H16 N6 O9	364.098	13.211	1.40775e+07				No MS2	219108	4.64471e+06	21.198	4.41	0.0746368	C20 H17 N2 O3 P_ppm:1.6_Ifit:60MatchedIso.:2; C19 H16 N4 O2 S_ppm:-3.11_Ifit:63MatchedIso.:2; C18 H20 O6 S_ppm:0.56_Ifit:66MatchedIso.:2; C18 H22 O4 P2_ppm:-2.94_Ifit:66MatchedIso.:2; C13 H17 N8 O P S_ppm:-0.28_Ifit:87MatchedIso.:2; C10 H24 N2 O8 S2_ppm:2.35_Ifit:49MatchedIso.:3; C12 H23 N4 O3 P3_ppm:-0.1_Ifit:92MatchedIso.:2; C11 H12 N10 O5_ppm:-2.61_Ifit:65MatchedIso.:3; C10 H26 N2 O6 P2 S_ppm:…
329.18346@3.326			C10 H28 N5 O5 P	329.183	3.326	4.65056e+06				No MS2	122659	2.55379e+06	20.82	4.38	5.25578e-05	C16 H27 N O6_ppm:-1.15_Ifit:61MatchedIso.:2; C11 H24 N9 O P_ppm:-2.08_Ifit:77MatchedIso.:2; C10 H28 N5 O5 P_ppm:1.98_Ifit:80MatchedIso.:2
117.11533@6.129	N,N-Diethylethanolamine	Weak/poor match	C6 H15 N O	117.115	6.129	2.58077e+08	40.1	39.3		DDA for preferred ion	1.21852e+07	2.50846e+08	20.586	4.36	0.00337417	C6 H15 N O_ppm:-0.29_Ifit:87MatchedIso.:2	N,N-Diethylethanolamine_score:96.9
168.84408@13.33				168.844	13.33	586015				No MS2	15429.7	311899	20.214	4.34	0.120376
209.94186@12.929			C H3 Cl O10	209.942	12.929	2.09549e+07				No MS2	1.06935e+06	2.05255e+07	19.194	4.26	0.0512099	C4 H4 Cl N2 O2 P S_ppm:-0.48_Ifit:41MatchedIso.:2; C H3 Cl O10_ppm:1.85_Ifit:78MatchedIso.:4
351.86722@12.729				351.867	12.729	944268				No MS2	23474.3	445099	18.961	4.24	0.0461031
216.13614@8.193	NP-018716	Weak/poor match	C11 H20 O4	216.136	8.193	3.49183e+06	58.5	44.3		DDA for preferred ion	172560	3.25194e+06	18.845	4.24	0.000791286	C11 H20 O4_ppm:-0.08_Ifit:88MatchedIso.:2	NP-018716_score:78.2; Prostaglandin B1_score:60.9
188.01012@8.3			C5 H5 Cl N4 O2	188.01	8.3	834010	55	7.7		DDA for preferred ion	41253.4	708013	17.163	4.1	2.90384e-06	C2 H8 N2 O6 S_ppm:-0.98_Ifit:100MatchedIso.:1; C4 H5 N4 O3 P_ppm:1.04_Ifit:100MatchedIso.:1; C5 H5 Cl N4 O2_ppm:0.11_Ifit:91MatchedIso.:2	9-Nitrooleate_score:95.9; NP-019374_score:92.7; Azelaic acid_score:93.5
255.11065@10.843			C12 H17 N O5	255.111	10.843	1.72854e+07				DDA for preferred ion	1.06819e+06	1.75256e+07	16.407	4.04	3.13581e-06	C12 H17 N O5_ppm:-0.1_Ifit:69MatchedIso.:2
353.00436@12.998			C2 H7 N7 O14	353.004	12.998	540862				No MS2	21341.9	338701	15.87	3.99	0.0001474	C7 H19 Cl N3 O3 P3 S_ppm:-1.38_Ifit:63MatchedIso.:2; C5 H12 Cl N5 O9 S_ppm:-0.18_Ifit:63MatchedIso.:2; C5 H14 Cl N5 O7 P2_ppm:-3.78_Ifit:70MatchedIso.:2; C7 H9 Cl N7 O6 P_ppm:0.9_Ifit:70MatchedIso.:2; C4 H14 N5 O8 P3_ppm:-3.28_Ifit:100MatchedIso.:1; C2 H7 N7 O14_ppm:-2.08_Ifit:100MatchedIso.:1
201.99357@13.788			C7 H6 O5 S	201.994	13.788	2.1904e+06				No MS2	82624.5	1.29544e+06	15.679	3.97	0.160071	C2 H3 N8 P S_ppm:-1.64_Ifit:93MatchedIso.:2; C9 H3 N2 O2 P_ppm:1.75_Ifit:77MatchedIso.:2; C7 H6 O5 S_ppm:-0.13_Ifit:61MatchedIso.:3
244.06939@9.426			C9 H12 N2 O6	244.069	9.426	505312	69.1	8.5		DDA for preferred ion	28802.9	450424	15.638	3.97	6.87671e-06	C4 H9 N10 O P_ppm:-1.86_Ifit:67MatchedIso.:2; C11 H17 O2 P S_ppm:2.87_Ifit:82MatchedIso.:2; C11 H19 P3_ppm:-2.35_Ifit:83MatchedIso.:2; C9 H12 N2 O6_ppm:-0.61_Ifit:86MatchedIso.:2	?17-6-keto Prostaglandin F1?_score:74.2; 15-keto Prostaglandin E1_score:79.8; 6-keto Prostaglandin F1?_score:73.1; 2,3-Dinor prostaglandin E1_score:74.5; 2,3-dinor Prostaglandin E1_score:74.6; Δ17-6-keto prostaglandin F1α_score:74.3; 13,14-Dihydro-15-keto Prostaglandin J2_score:42.6; 6-Ketoprostaglandin F1α_score:73.1; 15-keto Prostaglandin E1_score:89.2; {(1R,2R)-2-[(2Z)-5-(Hexopyranosyloxy)-2-p…
175.0957@12.878	Citrulline	MasslistRT ID	C6 H13 N3 O3	175.096	12.878	3.22647e+06				DDA for preferred ion	160225	2.49838e+06	15.593	3.96	0.0235796	C6 H13 N3 O3_ppm:0.04_Ifit:87MatchedIso.:2
198.89275@17.338				198.893	17.338	2.18233e+06				No MS2	118206	1.79648e+06	15.198	3.93	0.104736
207.03928@13.574			C7 H5 N5 O3	207.039	13.574	2.81795e+06				No MS2	153284	2.32756e+06	15.185	3.92	0.0152532	C7 H5 N5 O3_ppm:0.22_Ifit:87MatchedIso.:2
303.07173@3.756			C9 H18 Cl N O8	303.072	3.756	4.16263e+06				No MS2	240003	3.62018e+06	15.084	3.91	0.00253181	C19 H13 N O S_ppm:-0.19_Ifit:66MatchedIso.:2; C8 H18 N O9 P_ppm:-0.63_Ifit:86MatchedIso.:2; C11 H9 N7 O4_ppm:0.41_Ifit:94MatchedIso.:2; C11 H19 N3 O P2 S_ppm:-2.24_Ifit:95MatchedIso.:2; C4 H15 Cl N9 O3 P_ppm:-2.22_Ifit:96MatchedIso.:2; C13 H20 Cl N O P2_ppm:2.84_Ifit:88MatchedIso.:3; C12 H19 Cl N3 P S_ppm:-2.82_Ifit:88MatchedIso.:3; C9 H18 Cl N O8_ppm:-1.21_Ifit:94MatchedIso.:3
388.04267@12.72			C15 H4 N10 O4	388.043	12.72	1.78683e+06				No MS2	107700	1.5985e+06	14.842	3.89	0.000426175	C22 H14 O3 P2_ppm:2.19_Ifit:62MatchedIso.:3; C21 H13 N2 O2 P S_ppm:-2.23_Ifit:64MatchedIso.:3; C15 H14 N6 O P2 S_ppm:0.43_Ifit:67MatchedIso.:3; C12 H21 O8 P S2_ppm:2.89_Ifit:69MatchedIso.:3; C12 H13 N4 O9 P_ppm:1.69_Ifit:71MatchedIso.:3; C12 H23 O6 P3 S_ppm:-0.39_Ifit:75MatchedIso.:3; C13 H17 N4 O4 P S2_ppm:-0.55_Ifit:76MatchedIso.:3; C13 H9 N8 O5 P_ppm:-1.76_Ifit:79MatchedIso.:3; C18 H12 O10_ppm…
268.82017@3.196				268.82	3.196	9.63524e+06				No MS2	363687	5.29272e+06	14.553	3.86	0.112391
223.0247@6.908			C7 H10 Cl N O5	223.025	6.908	555060				No MS2	32751.5	465627	14.217	3.83	0.000155939	C6 H10 N O6 P_ppm:0.55_Ifit:100MatchedIso.:1; C2 H7 Cl N9 P_ppm:-1.61_Ifit:91MatchedIso.:2; C7 H10 Cl N O5_ppm:-0.24_Ifit:91MatchedIso.:2
209.99203@8.29			C9 H9 P3	209.992	8.29	692491				No MS2	42828	608720	14.213	3.83	8.56341e-05	C9 H9 P3_ppm:1.5_Ifit:85MatchedIso.:2
318.83483@16.225				318.835	16.225	1.34061e+06				No MS2	100539	1.39415e+06	13.867	3.79	0.100773
216.09976@10.792			C10 H16 O5	216.1	10.792	932643				No MS2	59365.9	818989	13.796	3.79	0.00123707	C5 H13 N8 P_ppm:-1.47_Ifit:63MatchedIso.:2; C10 H16 O5_ppm:-0.06_Ifit:82MatchedIso.:2
236.8482@3.254				236.848	3.254	3.45321e+07				DDA for preferred ion	1.95069e+06	2.57262e+07	13.188	3.72	0.00601506
158.06914@12.848			C6 H10 N2 O3	158.069	12.848	3.72196e+06				No MS2	223759	2.89635e+06	12.944	3.69	0.0453543	C6 H10 N2 O3_ppm:0.01_Ifit:80MatchedIso.:2
272.06821@12.636			C10 H9 N8 P	272.068	12.636	578515				No MS2	45645.8	586359	12.846	3.68	0.000364638	C7 H16 N2 O7 S_ppm:1.42_Ifit:69MatchedIso.:2; C9 H23 O P3 S_ppm:-0.14_Ifit:82MatchedIso.:2; C9 H13 N4 O4 P_ppm:2.82_Ifit:82MatchedIso.:2; C15 H12 O5_ppm:-0.97_Ifit:85MatchedIso.:2; C10 H9 N8 P_ppm:-2.1_Ifit:87MatchedIso.:2
151.04939@9.602	Homo-anatoxin	Weak/poor match	C11 H17 N O	151.049	9.602	1.31863e+07	41.1	42.8		DDA for preferred ion	797186	1.01409e+07	12.721	3.67	0.000393769	C5 H5 N5 O_ppm:-0.1_Ifit:91MatchedIso.:2	Homo-anatoxin_score:44.7
214.15685@1.937	Hydroxy-dodecenoic acid	Level 2 ID	C12 H22 O3	214.157	1.937	4.92739e+08	98	66.3		DDA for preferred ion	3.90998e+07	4.88779e+08	12.501	3.64	4.81748e-07	C12 H22 O3_ppm:-0.23_Ifit:78MatchedIso.:4	(+/-)12-HpETE_score:76.9; Ambrosic acid_score:84.1; 2,3-Dinor prostaglandin E1_score:74.5; 2,3-dinor Prostaglandin E1_score:74.6; NP-021797_score:98; NP-018716_score:78.2
273.89031@17.347			C4 H2 O8 S3	273.89	17.347	3.52841e+06				DDA for preferred ion	200803	2.48624e+06	12.381	3.63	0.00911224	C4 H2 O8 S3_ppm:-3.17_Ifit:44MatchedIso.:2
83.96145@4.159				83.9614	4.159	2.7771e+08				DDA for preferred ion	2.14777e+07	2.64401e+08	12.31	3.62	0.0028416
206.04347@2.539			C8 H6 N4 O3	206.043	2.539	8.51056e+06				No MS2	693013	8.4356e+06	12.172	3.61	8.9925e-05	C2 H7 N8 O2 P_ppm:2.46_Ifit:100MatchedIso.:1; C8 H6 N4 O3_ppm:-2.55_Ifit:85MatchedIso.:2
307.14199@12.322			C17 H25 N S2	307.142	12.322	2.25388e+06				No MS2	150092	1.80812e+06	12.047	3.59	8.55919e-06	C11 H18 N9 P_ppm:-0.93_Ifit:52MatchedIso.:2; C16 H21 N O5_ppm:0.07_Ifit:81MatchedIso.:2; C17 H25 N S2_ppm:-2.76_Ifit:84MatchedIso.:2
228.0997@7.837			C11 H16 O5	228.1	7.837	2.51473e+06				No MS2	214668	2.52129e+06	11.745	3.55	0.00121306	C6 H13 N8 P_ppm:-1.67_Ifit:72MatchedIso.:2; C11 H16 O5_ppm:-0.33_Ifit:87MatchedIso.:2
327.77867@3.258				327.779	3.258	4.19291e+06				No MS2	327127	3.84043e+06	11.74	3.55	0.00528101
105.07892@8.163			C4 H11 N O2	105.079	8.163	5.07913e+08				DDA for preferred ion	2.77168e+07	3.16212e+08	11.409	3.51	0.00125275	C4 H11 N O2_ppm:-0.6_Ifit:73MatchedIso.:4
319.06793@10.41			C10 H22 Cl N O4 S2	319.068	10.41	335694				No MS2	28403.1	319735	11.257	3.49	5.66091e-06	C7 H17 N3 O9 S_ppm:-1.95_Ifit:79MatchedIso.:2; C19 H15 N P2_ppm:-0.14_Ifit:82MatchedIso.:2; C9 H14 N5 O6 P_ppm:-0.76_Ifit:88MatchedIso.:2; C9 H24 N O3 P3 S_ppm:-3.28_Ifit:88MatchedIso.:2; C9 H22 N O5 P S2_ppm:0.71_Ifit:88MatchedIso.:2; C11 H19 N3 O2 P2 S_ppm:1.9_Ifit:93MatchedIso.:2; C4 H15 Cl N9 O4 P_ppm:1.92_Ifit:49MatchedIso.:3; C10 H14 Cl N5 O5_ppm:-1.31_Ifit:67MatchedIso.:3; C12 H19 Cl N3 O …
163.08447@10.975			C6 H13 N O4	163.084	10.975	4.10133e+08				DDA for preferred ion	1.76888e+07	1.98662e+08	11.231	3.49	0.352711	C6 H13 N O4_ppm:0.05_Ifit:82MatchedIso.:4
205.13145@2.971	Panthenol	Level 2 ID	C9 H19 N O4	205.131	2.971	9.8289e+07	46.9	43.9		DDA for preferred ion	7.23922e+06	7.99841e+07	11.049	3.47	0.00840864	C9 H19 N O4_ppm:0.22_Ifit:96MatchedIso.:2	Panthenol_score:40.2; D-Panthenol_score:46.9
326.05123@3.484			C4 H16 Cl N6 O7 P	326.051	3.484	1.27352e+06				No MS2	111115	1.21898e+06	10.97	3.46	0.00410284	C4 H12 N10 O4 P2_ppm:-1.82_Ifit:100MatchedIso.:1; C5 H12 Cl N10 O3 P_ppm:-2.36_Ifit:90MatchedIso.:2; C4 H16 Cl N6 O7 P_ppm:1.74_Ifit:90MatchedIso.:2
172.05588@2.542			C8 H12 O2 S	172.056	2.542	1.03724e+07				DDA for preferred ion	793559	8.60053e+06	10.838	3.44	0.000296809	C8 H12 O2 S_ppm:0.45_Ifit:89MatchedIso.:2
148.03728@13.097			C5 H8 O5	148.037	13.097	8.28844e+06				DDA for preferred ion	552863	5.96883e+06	10.796	3.43	0.00938558	C5 H8 O5_ppm:0.69_Ifit:89MatchedIso.:2
151.89402@12.329				151.894	12.329	111657				No MS2	10116.6	107121	10.589	3.4	0.0797419
202.12047@6.553	3-tert-Butyladipic acid	Level 2 ID	C10 H18 O4	202.12	6.553	2.80259e+07	91.1	9.6		DDA for preferred ion	2.61599e+06	2.68913e+07	10.28	3.36	4.71489e-07	C10 H18 O4_ppm:-0.2_Ifit:86MatchedIso.:4	2-{5-[2-({2-[5-(2-hydroxybutyl)oxolan-2-yl]propanoyl}oxy)propyl]oxolan-2-yl}propanoic acid_score:57.2; 3-tert-Butyladipic acid_score:91.1; 11β-13,14-dihydro-15-keto Prostaglandin F2α_score:66.8; 8-iso-13,14-dihydro-15-keto Prostaglandin F2α_score:66.8
468.3086@1.965			C19 H44 N6 O5 S	468.309	1.965	2.14363e+06				No MS2	203211	2.04028e+06	10.04	3.33	1.31376e-06	C30 H46 P2_ppm:2.4_Ifit:64MatchedIso.:2; C26 H44 O7_ppm:-0.22_Ifit:67MatchedIso.:2; C23 H36 N10 O_ppm:2.65_Ifit:70MatchedIso.:2; C21 H41 N8 O2 P_ppm:-0.88_Ifit:73MatchedIso.:2; C20 H45 N4 O6 P_ppm:1.98_Ifit:75MatchedIso.:2; C19 H44 N6 O5 S_ppm:-1.69_Ifit:75MatchedIso.:2
210.0528@13.288			C10 H10 O5	210.053	13.288	2.32315e+06				No MS2	242666	2.39869e+06	9.885	3.31	0.0078817	C5 H7 N8 P_ppm:-1.55_Ifit:60MatchedIso.:2; C10 H10 O5_ppm:-0.09_Ifit:63MatchedIso.:3
195.08951@10.557			C10 H13 N O3	195.09	10.557	1.24252e+07	51.8	7.6		DDA for preferred ion	1.24143e+06	1.22573e+07	9.874	3.3	8.26765e-05	C10 H13 N O3_ppm:-0.2_Ifit:93MatchedIso.:2	2,4-dihydroxy-6-methyl-3-[(2E)-3-methyl-5-[(1S,2R,6R)-1,2,6-trimethyl-3-oxocyclohexyl]pent-2-en-1-yl]benzaldehyde_score:41; NP-006105_score:47.2; NP-009265_score:50.2; Isorhapontigenin_score:98.8; Resorcinol diglycidyl ether_score:100; (1aS,1bS,2S,5aR,6S,6aS)-2-(beta-D-Glucopyranosyloxy)-1a-(hydroxymethyl)-1a,1b,2,5a,6,6a-hexahydrooxireno[4,5]cyclopenta[1,2-c]pyran-6-yl benzoate_score:84.2; NP-00…
375.98563@12.918			C15 H9 Cl N4 O2 S2	375.986	12.918	554385				No MS2	28749.6	283785	9.871	3.3	0.038076	C7 H13 Cl N6 O4 S3_ppm:1.95_Ifit:73MatchedIso.:3; C23 H5 Cl N2 S_ppm:-1.52_Ifit:76MatchedIso.:3; C16 H12 Cl N2 O P3_ppm:1.4_Ifit:79MatchedIso.:3; C14 H5 Cl N4 O7_ppm:2.53_Ifit:80MatchedIso.:3; C12 H10 Cl N2 O8 P_ppm:-1.87_Ifit:81MatchedIso.:3; C10 H13 Cl O11 S_ppm:-2.88_Ifit:84MatchedIso.:3; C15 H17 Cl O S4_ppm:1.46_Ifit:84MatchedIso.:3; C15 H11 Cl N4 P2 S_ppm:-3.17_Ifit:86MatchedIso.:3; C14 H15 …
261.02719@14.609			C12 H7 N O6	261.027	14.609	385496				No MS2	32282.9	315149	9.762	3.29	0.0605518	C4 H13 N3 O6 P2_ppm:-2.96_Ifit:100MatchedIso.:1; C6 H18 N O2 P3 S_ppm:0.29_Ifit:56MatchedIso.:2; C7 H4 N9 O P_ppm:-1.75_Ifit:65MatchedIso.:2; C12 H7 N O6_ppm:-0.58_Ifit:95MatchedIso.:2
266.9289@8.158			C6 H7 Br N O4 P	266.929	8.158	646079				No MS2	29297.4	284068	9.696	3.28	0.00878059	C2 H8 N O6 P3 S_ppm:1.45_Ifit:100MatchedIso.:1; C H2 Br N9 O S_ppm:0.99_Ifit:72MatchedIso.:2; C6 H7 Br N O4 P_ppm:-2.63_Ifit:72MatchedIso.:2
163.08445@9.716	Bicine	Level 2 ID	C6 H13 N O4	163.084	9.716	5.71258e+08	96.1	89.4		DDA for preferred ion	4.57911e+07	4.43875e+08	9.693	3.28	0.00298328	C6 H13 N O4_ppm:-0.06_Ifit:92MatchedIso.:3	Bicine_score:96.1
415.88267@12.929			C2 H2 Cl N6 O13 P S	415.883	12.929	461283				No MS2	28547.5	272492	9.545	3.25	0.0957459	C4 H5 Br N2 O16_ppm:1.03_Ifit:33MatchedIso.:2; C6 H12 Br O10 P3_ppm:0.01_Ifit:34MatchedIso.:2; C4 H3 N8 O6 P3 S2_ppm:-0.74_Ifit:36MatchedIso.:2; C2 H6 N6 O9 P2 S3_ppm:-1.65_Ifit:51MatchedIso.:2; C4 H11 N4 O5 P3 S4_ppm:0.39_Ifit:57MatchedIso.:2; C2 H4 N6 O11 S4_ppm:1.41_Ifit:57MatchedIso.:2; C7 H2 N10 P2 S4_ppm:1.15_Ifit:57MatchedIso.:2; C2 H2 Cl N6 O13 P S_ppm:0.01_Ifit:80MatchedIso.:2
518.28529@3.468			C17 H44 N8 O6 P2	518.285	3.468	1.03892e+07				No MS2	720883	6.8622e+06	9.519	3.25	0.00634597	C26 H34 N10 O2_ppm:-2.56_Ifit:69MatchedIso.:2; C26 H49 O4 P3_ppm:1.78_Ifit:70MatchedIso.:2; C25 H48 N2 O3 P2 S_ppm:-1.53_Ifit:70MatchedIso.:2; C25 H38 N6 O6_ppm:0.02_Ifit:70MatchedIso.:2; C24 H42 N2 O10_ppm:2.6_Ifit:72MatchedIso.:2; C22 H47 O11 P_ppm:-0.59_Ifit:75MatchedIso.:2; C19 H49 N6 O2 P3 S_ppm:0.46_Ifit:76MatchedIso.:2; C19 H39 N10 O5 P_ppm:2.01_Ifit:77MatchedIso.:2; C17 H42 N8 O8 S_ppm:1.…
474.25939@3.491			C23 H44 N2 O2 P2 S	474.259	3.491	1.18014e+07				No MS2	1.07808e+06	9.96269e+06	9.241	3.21	0.0059919	C17 H35 N10 O4 P_ppm:2.85_Ifit:85MatchedIso.:2; C16 H44 N8 P2 S2_ppm:-2.47_Ifit:85MatchedIso.:2; C17 H45 N6 O P3 S_ppm:1.15_Ifit:86MatchedIso.:2; C24 H45 O3 P3_ppm:2.6_Ifit:86MatchedIso.:2; C25 H39 N4 O P S_ppm:2.46_Ifit:86MatchedIso.:2; C20 H43 O10 P_ppm:0_Ifit:86MatchedIso.:2; C24 H30 N10 O_ppm:-2.15_Ifit:87MatchedIso.:2; C23 H34 N6 O5_ppm:0.67_Ifit:87MatchedIso.:2; C21 H39 N4 O6 P_ppm:-2.82_If…
283.10562@12.434			C13 H17 N O6	283.106	12.434	4.11659e+06				No MS2	362445	3.33173e+06	9.192	3.2	0.00158343	C6 H17 N7 O4 S_ppm:-2.32_Ifit:52MatchedIso.:2; C8 H14 N9 O P_ppm:-0.98_Ifit:72MatchedIso.:2; C13 H17 N O6_ppm:0.1_Ifit:92MatchedIso.:2
282.04637@9.302				282.046	9.302	250382				No MS2	26289.3	235567	8.961	3.16	0.0683442
190.12045@2.663			C9 H18 O4	190.12	2.663	3.83212e+08	99.4	100		DDA for preferred ion	4.28375e+07	3.83834e+08	8.96	3.16	3.39564e-05	C9 H18 O4_ppm:-0.33_Ifit:84MatchedIso.:4	Estrone_score:99.5; Estra-1(10),2,4,16-tetraen-3-ol_score:82.3; (+/-)12(13)-DiHOME_score:99.4
182.99906@2.548			C7 H5 N O3 S	182.999	2.548	2.94414e+07				No MS2	2.72049e+06	2.4146e+07	8.876	3.15	0.12659	C9 H2 N3 P_ppm:2.34_Ifit:66MatchedIso.:3; C7 H5 N O3 S_ppm:0.26_Ifit:74MatchedIso.:3
271.10542@7.574			C12 H17 N O6	271.105	7.574	1.09825e+06				No MS2	113441	1.00445e+06	8.854	3.15	2.72341e-05	C12 H17 N O6_ppm:-0.61_Ifit:70MatchedIso.:2
202.04772@2.049			C8 H10 O6	202.048	2.049	1.03168e+07				No MS2	1.09384e+06	9.61104e+06	8.787	3.14	0.00124648	C3 H7 N8 O P_ppm:-1.6_Ifit:100MatchedIso.:1; C8 H10 O6_ppm:-0.09_Ifit:82MatchedIso.:2
357.9997@12.92			C8 H7 N8 O5 P S	358	12.92	6.63201e+06				DDA for preferred ion	394402	3.37718e+06	8.563	3.1	0.0111745	C16 H11 N2 O2 P S2_ppm:-0.71_Ifit:62MatchedIso.:2; C14 H6 N4 O6 S_ppm:-3.08_Ifit:67MatchedIso.:2; C13 H10 O10 S_ppm:0.66_Ifit:70MatchedIso.:2; C13 H12 O8 P2_ppm:-2.9_Ifit:71MatchedIso.:2; C5 H6 N6 O13_ppm:1.17_Ifit:70MatchedIso.:2; C5 H16 N2 O10 P2 S_ppm:-1.08_Ifit:69MatchedIso.:2; C6 H2 N10 O9_ppm:-2.57_Ifit:79MatchedIso.:2; C10 H4 N10 O2 P2_ppm:0.87_Ifit:82MatchedIso.:2; C7 H13 N4 O7 P3_ppm:-0.…
303.0731@8.853			C4 H15 Cl N9 O3 P	303.073	8.853	211801				No MS2	24263.3	204251	8.418	3.07	2.15031e-06	C4 H15 Cl N9 O3 P_ppm:2.32_Ifit:86MatchedIso.:2
315.83591@16.226			C5 H3 Br O5 P2 S	315.836	16.226	1.22252e+06				DDA for preferred ion	120644	1.01376e+06	8.403	3.07	0.117687	C5 H3 Br O5 P2 S_ppm:-0.21_Ifit:67MatchedIso.:2
89.99536@15.91			C2 H2 O4	89.9954	15.91	8.61118e+06				DDA for preferred ion	1.05544e+06	8.78317e+06	8.322	3.06	0.240038	C2 H2 O4_ppm:0.52_Ifit:95MatchedIso.:2
300.06304@14.613			C16 H12 O6	300.063	14.613	337186				No MS2	38031.3	311262	8.184	3.03	0.0414725	C8 H18 N2 O6 P2_ppm:-3.23_Ifit:100MatchedIso.:1; C11 H9 N8 O P_ppm:-2.17_Ifit:55MatchedIso.:2; C16 H12 O6_ppm:-1.16_Ifit:79MatchedIso.:2
272.02221@3.981			C16 H4 N2 O3	272.022	3.981	1.83184e+07				No MS2	2.10991e+06	1.72273e+07	8.165	3.03	6.54998e-05	C7 H14 O7 P2_ppm:2.69_Ifit:73MatchedIso.:2; C8 H10 N4 O3 P2_ppm:-2.23_Ifit:78MatchedIso.:2; C8 H8 N4 O5 S_ppm:2.45_Ifit:78MatchedIso.:2; C9 H4 N8 O S_ppm:-2.47_Ifit:83MatchedIso.:2; C16 H4 N2 O3_ppm:0.05_Ifit:92MatchedIso.:2
230.15166@7.219			C12 H22 O4	230.152	7.219	2.31427e+06				DDA for preferred ion	277289	2.24507e+06	8.097	3.02	0.000128541	C12 H22 O4_ppm:-0.65_Ifit:62MatchedIso.:2
209.99049@12.354			C9 H7 O2 P S	209.99	12.354	831498				No MS2	53228.4	421064	7.911	2.98	0.173098	C H3 N6 O5 P_ppm:1.12_Ifit:100MatchedIso.:1; C9 H7 O2 P S_ppm:0.24_Ifit:86MatchedIso.:2
238.08399@6.872			C12 H14 O5	238.084	6.872	1.54043e+06				DDA for preferred ion	154249	1.20539e+06	7.815	2.97	0.0544888	C7 H11 N8 P_ppm:-1.83_Ifit:78MatchedIso.:2; C12 H14 O5_ppm:-0.54_Ifit:90MatchedIso.:2
174.08926@11.217	Suberic acid	Level 2 ID	C8 H14 O4	174.089	11.217	3.58938e+06	63	8.1		DDA for preferred ion	403118	3.05993e+06	7.591	2.92	0.00865063	C8 H14 O4_ppm:0.3_Ifit:88MatchedIso.:2	Suberic acid_score:78.7
188.10482@10.505	Azelaic acid	Level 2 ID	C9 H16 O4	188.105	10.505	1.45012e+07	91.6	9.6		DDA for preferred ion	1.7693e+06	1.30938e+07	7.401	2.89	0.000219824	C9 H16 O4_ppm:-0.21_Ifit:82MatchedIso.:4	9-Nitrooleate_score:95.9; NP-019374_score:92.7; Azelaic acid_score:93.5
275.86978@17.347				275.87	17.347	951346				No MS2	69555.5	512338	7.366	2.88	0.217702
230.15169@3.395			C12 H22 O4	230.152	3.395	5.30991e+06				DDA for preferred ion	554563	4.01165e+06	7.234	2.85	9.58523e-05	C12 H22 O4_ppm:-0.52_Ifit:88MatchedIso.:2
171.95005@16.313			C2 H4 O5 S2	171.95	16.313	1.31184e+06				No MS2	183685	1.31002e+06	7.132	2.83	0.100438	C4 H N2 O2 P S_ppm:2.42_Ifit:63MatchedIso.:2; C2 H4 O5 S2_ppm:0.21_Ifit:96MatchedIso.:2
266.09032@12.599			C12 H14 N2 O5	266.09	12.599	1.39523e+06				No MS2	162060	1.14187e+06	7.046	2.82	0.0620877	C5 H14 N8 O3 S_ppm:-2.4_Ifit:61MatchedIso.:2; C7 H11 N10 P_ppm:-0.97_Ifit:80MatchedIso.:2; C12 H14 N2 O5_ppm:0.18_Ifit:93MatchedIso.:2
267.09626@4.038	Adenosine	Weak/poor match	C10 H13 N5 O4	267.096	4.038	4.07068e+07	99.2	10	89.5	DDA for preferred ion	2.05186e+06	1.44431e+07	7.039	2.82	0.00883101	C4 H14 N9 O3 P_ppm:2.01_Ifit:63MatchedIso.:2; C10 H13 N5 O4_ppm:-1.85_Ifit:89MatchedIso.:2; C12 H18 N3 P S_ppm:1.33_Ifit:82MatchedIso.:3; C10 H21 N O3 S2_ppm:-0.1_Ifit:83MatchedIso.:3	Adenosine_score:99.2	Adenosine_score:89.5
248.08945@2.033			C10 H16 O7	248.089	2.033	2.95384e+08	93.6	9.7		DDA for preferred ion	4.10877e+07	2.885e+08	7.022	2.81	0.000122073	C10 H16 O7_ppm:-0.62_Ifit:63MatchedIso.:5	δ-Ribono-1,4-lactone_score:98.2; L-Ascorbic acid 2-sulfate_score:98.2; Galactonic acid_score:98.2
286.04742@13.789			C15 H10 O6	286.047	13.789	424554				No MS2	54152.9	376924	6.96	2.8	0.0158558	C7 H14 N2 O8 S_ppm:1.17_Ifit:56MatchedIso.:2; C9 H21 O2 P3 S_ppm:-0.31_Ifit:70MatchedIso.:2; C9 H11 N4 O5 P_ppm:2.5_Ifit:70MatchedIso.:2; C10 H7 N8 O P_ppm:-2.17_Ifit:75MatchedIso.:2; C15 H10 O6_ppm:-1.11_Ifit:95MatchedIso.:2
270.089@9.461			C16 H14 O4	270.089	9.461	1.93106e+06				No MS2	263330	1.83058e+06	6.952	2.8	4.56735e-06	C8 H18 N2 O6 S_ppm:1.65_Ifit:52MatchedIso.:2; C10 H25 P3 S_ppm:0.08_Ifit:69MatchedIso.:2; C16 H14 O4_ppm:-0.76_Ifit:89MatchedIso.:2
216.13613@6.159			C11 H20 O4	216.136	6.159	4.99476e+06				DDA for preferred ion	684173	4.69809e+06	6.867	2.78	0.00233341	C11 H20 O4_ppm:-0.15_Ifit:89MatchedIso.:2
330.03748@12.538			C8 H16 N2 O8 P2	330.037	12.538	9.0482e+06				No MS2	708511	4.83953e+06	6.831	2.77	0.0636037	C17 H14 O3 S2_ppm:-2.91_Ifit:31MatchedIso.:2; C16 H10 O8_ppm:-0.28_Ifit:55MatchedIso.:2; C11 H7 N8 O3 P_ppm:-1.2_Ifit:76MatchedIso.:2; C10 H11 N4 O7 P_ppm:2.85_Ifit:81MatchedIso.:2; C10 H21 O4 P3 S_ppm:0.41_Ifit:81MatchedIso.:2; C9 H10 N6 O6 S_ppm:-2.35_Ifit:87MatchedIso.:2; C8 H14 N2 O10 S_ppm:1.7_Ifit:93MatchedIso.:2; C8 H16 N2 O8 P2_ppm:-2.16_Ifit:94MatchedIso.:2
265.11619@2.017			C10 H19 N O7	265.116	2.017	2.09812e+07				No MS2	2.85403e+06	1.94878e+07	6.828	2.77	6.50186e-05	C5 H16 N9 O2 P_ppm:-1.02_Ifit:81MatchedIso.:2; C10 H19 N O7_ppm:0.13_Ifit:85MatchedIso.:2
190.063@6.264			C11 H10 O3	190.063	6.264	2.96946e+06				DDA for preferred ion	390754	2.65054e+06	6.783	2.76	0.000217036	C11 H10 O3_ppm:0.01_Ifit:84MatchedIso.:2
182.0216@5.742			C8 H6 O5	182.022	5.742	5.98383e+06				DDA for preferred ion	536192	3.60901e+06	6.731	2.75	0.0994975	C3 H3 N8 P_ppm:-1.27_Ifit:100MatchedIso.:1; C8 H6 O5_ppm:0.41_Ifit:90MatchedIso.:2
209.94182@12.346			C H3 Cl O10	209.942	12.346	4.0787e+06				No MS2	191589	1.28563e+06	6.71	2.75	0.0963933	C4 H4 Cl N2 O2 P S_ppm:-0.69_Ifit:41MatchedIso.:3; C H3 Cl O10_ppm:1.63_Ifit:59MatchedIso.:5
135.04635@6.677				135.046	6.677	671234				DDA for preferred ion	75939.5	503071	6.625	2.73	0.000817278
131.09466@8.379	Isoleucine or Leucine	Level 1 ID	C6 H13 N O2	131.095	8.379	1.08378e+07	98.5	9.9	89.7	DDA for preferred ion	1.8568e+06	1.16742e+07	6.287	2.65	0.0126042	C6 H13 N O2_ppm:0.22_Ifit:81MatchedIso.:2	L-Isoleucine_score:98.8; Leucine_score:98.9; L-Norleucine_score:99.1; Isoleucine_score:99.4; DL-Norleucine_score:79.2	Leucine_score:88.6; Isoleucine_score:92.4
172.07362@10.367			C8 H12 O4	172.074	10.367	6.03466e+06				DDA for preferred ion	533438	3.35242e+06	6.285	2.65	0.0440065	C8 H12 O4_ppm:0.35_Ifit:91MatchedIso.:2
187.12081@3.381			C9 H17 N O3	187.121	3.381	1.20152e+08				DDA for preferred ion	1.89863e+07	1.19075e+08	6.272	2.65	2.53104e-06	C9 H17 N O3_ppm:-0.2_Ifit:88MatchedIso.:2
199.98756@10.893			C8 H5 Cl O4	199.988	10.893	84009.8				No MS2	12072.4	75653.7	6.267	2.65	0.0764882	C2 H2 N8 P2_ppm:-1.04_Ifit:100MatchedIso.:1; C7 H5 O5 P_ppm:0.49_Ifit:100MatchedIso.:1; C8 H5 Cl O4_ppm:-0.4_Ifit:71MatchedIso.:2
158.05796@2.041	Galactonic acid	Weak/poor match	C6 H12 O7	158.058	2.041	3.40345e+08	98.2	9.9		DDA for preferred ion	4.92742e+07	3.07708e+08	6.245	2.64	0.000158271	C7 H10 O4_ppm:0.34_Ifit:79MatchedIso.:4	δ-Ribono-1,4-lactone_score:98.2; L-Ascorbic acid 2-sulfate_score:98.2; Galactonic acid_score:98.2
283.8626@14.723				283.863	14.723	459492				No MS2	66613.9	408176	6.127	2.62	0.0795544
244.0881@6.364			C10 H16 N2 O3 S	244.088	6.364	2.09344e+06				No MS2	311444	1.90723e+06	6.124	2.61	0.010036	C18 H12 O_ppm:-2.91_Ifit:73MatchedIso.:2; C12 H13 N4 P_ppm:1.32_Ifit:87MatchedIso.:2; C10 H16 N2 O3 S_ppm:-0.24_Ifit:91MatchedIso.:2
259.17815@2.68			C13 H25 N O4	259.178	2.68	2.88109e+07				No MS2	3.7377e+06	2.28349e+07	6.109	2.61	0.0199801	C13 H25 N O4_ppm:-0.78_Ifit:91MatchedIso.:2
348.25074@2.514			C18 H36 O6	348.251	2.514	1.24904e+07				No MS2	2.03708e+06	1.24043e+07	6.089	2.61	0.0186228	C13 H33 N8 O P_ppm:-2.18_Ifit:79MatchedIso.:2; C15 H28 N10_ppm:2.57_Ifit:89MatchedIso.:2; C18 H36 O6_ppm:-1.3_Ifit:98MatchedIso.:2
244.16725@3.373			C13 H24 O4	244.167	3.373	7.03708e+06				No MS2	829005	5.02133e+06	6.057	2.6	0.00153731	C13 H24 O4_ppm:-0.87_Ifit:91MatchedIso.:2
384.18309@1.92				384.183	1.92	1.33489e+06				No MS2	174417	1.05304e+06	6.037	2.59	0.00160549
197.92669@14.717				197.927	14.717	521460				DDA for other ion	88754.5	530085	5.972	2.58	0.0795646
354.004@12.918			C6 H11 Br N8 O5	354.004	12.918	1.91643e+07	52.7	63.7		DDA for preferred ion	1.55354e+06	9.25601e+06	5.958	2.57	0.00386307	C8 H11 N4 O8 P S_ppm:1.36_Ifit:39MatchedIso.:3; C5 H10 N2 O16_ppm:2.74_Ifit:62MatchedIso.:2; C6 H6 N6 O12_ppm:-1.04_Ifit:76MatchedIso.:2; C7 H17 O10 P3_ppm:1.54_Ifit:88MatchedIso.:2; C10 H8 N6 O5 P2_ppm:2.43_Ifit:83MatchedIso.:2; C8 H13 N4 O6 P3_ppm:-2.24_Ifit:95MatchedIso.:2; C9 H19 Cl O6 S3_ppm:2.18_Ifit:43MatchedIso.:3; C10 H15 Cl N4 O2 S3_ppm:-1.59_Ifit:32MatchedIso.:3; C9 H21 Cl O4 P2 S2_ppm…	5-[(2,5-dichloro-3-thienyl)carbonyl]-4-methyl-1,3,4,5-tetrahydro-2H-1,5-benzodiazepin-2-one_score:52.7
679.47247@1.976			C36 H67 N5 O3 P2	679.472	1.976	3.9127e+07				No MS2	3.22345e+06	1.88588e+07	5.85	2.55	0.0112457	C34 H70 N3 O6 P S_ppm:0.27_Ifit:63MatchedIso.:3; C32 H65 N5 O10_ppm:-0.98_Ifit:64MatchedIso.:3; C37 H61 N9 O S_ppm:0.73_Ifit:66MatchedIso.:3; C34 H72 N3 O4 P3_ppm:-1.61_Ifit:72MatchedIso.:3; C42 H66 N O4 P_ppm:-0.69_Ifit:74MatchedIso.:3; C36 H67 N5 O3 P2_ppm:0.82_Ifit:75MatchedIso.:3
171.8406@14.705				171.841	14.705	134121				No MS2	14560.2	84490.8	5.803	2.54	0.285438
232.16735@1.948				232.167	1.948	1.22759e+07				No MS2	2.1151e+06	1.21412e+07	5.74	2.52	0.0119529
161.08591@8.342				161.086	8.342	2.18139e+06				No MS2	371048	2.1259e+06	5.729	2.52	4.20103e-05
134.05799@11.841			C5 H10 O4	134.058	11.841	2.0945e+08				DDA for preferred ion	3.20988e+07	1.80168e+08	5.613	2.49	0.00419787	C5 H10 O4_ppm:0.6_Ifit:78MatchedIso.:3
253.13139@3.424			C13 H19 N O4	253.131	3.424	4.4489e+07				No MS2	7.16502e+06	3.96991e+07	5.541	2.47	7.83707e-05	C6 H19 N7 O2 S_ppm:-2.78_Ifit:52MatchedIso.:2; C13 H19 N O4_ppm:-0.07_Ifit:89MatchedIso.:2
136.0538@4.629				136.054	4.629	1.96018e+06				DDA for preferred ion	363901	1.96719e+06	5.406	2.43	0.00109014
225.0915@6.694			C11 H16 N O2 P	225.091	6.694	2.10257e+06				DDA for preferred ion	371481	1.99515e+06	5.371	2.43	0.000939389	C5 H17 N5 O P2_ppm:2.95_Ifit:100MatchedIso.:1; C11 H16 N O2 P_ppm:-1.63_Ifit:98MatchedIso.:2
174.05286@2.042			C7 H10 O5	174.053	2.042	2.03846e+07				DDA for preferred ion	3.4741e+06	1.84885e+07	5.322	2.41	0.000100842	C2 H7 N8 P_ppm:-1.52_Ifit:100MatchedIso.:1; C7 H10 O5_ppm:0.23_Ifit:88MatchedIso.:2
156.12623@1.241			C8 H16 N2 O	156.126	1.241	2.47018e+07				DDA for preferred ion	85610.8	455213	5.317	2.41	0.117765	C8 H16 N2 O_ppm:-0.24_Ifit:78MatchedIso.:3
401.205@6.444			C22 H32 N3 P S	401.205	6.444	9.70144e+06				No MS2	1.38635e+06	7.36687e+06	5.314	2.41	0.00282516	C19 H31 N O8_ppm:0.09_Ifit:51MatchedIso.:2; C22 H32 N3 P S_ppm:-1.13_Ifit:61MatchedIso.:2
256.07344@10.622			C15 H12 O4	256.073	10.622	1.28062e+06				DDA for preferred ion	206559	1.0766e+06	5.212	2.38	0.00259675	C7 H16 N2 O6 S_ppm:2.07_Ifit:62MatchedIso.:2; C9 H23 P3 S_ppm:0.41_Ifit:80MatchedIso.:2; C15 H12 O4_ppm:-0.47_Ifit:86MatchedIso.:2
292.09074@14.78			C12 H23 O2 P3	292.091	14.78	8.61049e+06				No MS2	1.01759e+06	5.2823e+06	5.191	2.38	0.0324356	C13 H17 N4 P S_ppm:-1.41_Ifit:86MatchedIso.:2; C10 H16 N2 O8_ppm:0.26_Ifit:89MatchedIso.:2; C12 H23 O2 P3_ppm:-1.19_Ifit:91MatchedIso.:2
357.0028@12.935			C20 H10 N P3	357.003	12.935	1.50923e+06				No MS2	135844	694047	5.109	2.35	0.00809815	C5 H11 N O17_ppm:0.29_Ifit:100MatchedIso.:1; C8 H12 N3 O9 P S_ppm:-1.08_Ifit:51MatchedIso.:2; C10 H9 N5 O6 P2_ppm:-0.02_Ifit:61MatchedIso.:2; C10 H17 N O5 P2 S2_ppm:1.3_Ifit:63MatchedIso.:2; C11 H5 N9 O2 P2_ppm:-3.76_Ifit:65MatchedIso.:2; C11 H3 N9 O4 S_ppm:-0.2_Ifit:67MatchedIso.:2; C11 H13 N5 O P2 S2_ppm:-2.45_Ifit:67MatchedIso.:2; C16 H8 N O7 P_ppm:-2.91_Ifit:78MatchedIso.:2; C18 H3 N3 O6_ppm:…
188.1048@7.19	Azelaic acid	Level 2 ID	C9 H16 O4	188.105	7.19	4.62612e+07	93.5	9.7		DDA for preferred ion	5.92744e+06	3.02278e+07	5.1	2.35	0.000987255	C9 H16 O4_ppm:-0.3_Ifit:73MatchedIso.:4	9-Nitrooleate_score:95.9; NP-019374_score:92.7; Azelaic acid_score:93.5
190.1205@5.649			C9 H18 O4	190.12	5.649	1.44548e+07				DDA for preferred ion	2.30436e+06	1.17506e+07	5.099	2.35	2.13192e-05	C9 H18 O4_ppm:-0.05_Ifit:94MatchedIso.:2
389.98094@12.874			C5 H7 N6 O13 P	389.981	12.874	1.13574e+06				No MS2	127518	648933	5.089	2.35	0.022209	C5 H7 N6 O13 P_ppm:0.17_Ifit:100MatchedIso.:1
224.03202@10.457			C10 H8 O6	224.032	10.457	1.76109e+06				DDA for preferred ion	235956	1.18909e+06	5.039	2.33	0.0165468	C5 H5 N8 O P_ppm:-1.68_Ifit:72MatchedIso.:2; C10 H8 O6_ppm:-0.31_Ifit:85MatchedIso.:2
174.11168@18.521			C6 H14 N4 O2	174.112	18.521	2.16049e+07				No MS2	1.66519e+06	8.06366e+06	4.842	2.28	0.134527	C6 H14 N4 O2_ppm:0.05_Ifit:70MatchedIso.:2
128.0838@7.001			C7 H12 O2	128.084	7.001	1.59891e+06	56.7	7.8		DDA for preferred ion	283976	1.37385e+06	4.838	2.27	0.0180184	C7 H12 O2_ppm:0.54_Ifit:89MatchedIso.:2	Cyclohexanecarboxylic acid_score:56.7; Cyclopentylacetic acid_score:56.7
210.01643@16.942			C9 H6 O6	210.016	16.942	1.00351e+06				No MS2	164226	793645	4.833	2.27	0.195621	C4 H3 N8 O P_ppm:-1.5_Ifit:74MatchedIso.:2; C9 H6 O6_ppm:-0.05_Ifit:90MatchedIso.:2
378.09249@12.315			C12 H23 Cl O11	378.092	12.315	619462				No MS2	105093	505702	4.812	2.27	0.10623	C8 H20 Cl2 N8 O5_ppm:-2.34_Ifit:63MatchedIso.:4; C17 H19 Cl N4 O2 S_ppm:2.02_Ifit:67MatchedIso.:4; C10 H19 Cl N10 S2_ppm:0.2_Ifit:70MatchedIso.:4; C7 H20 Cl N8 O6 P_ppm:-1.87_Ifit:70MatchedIso.:4; C15 H24 Cl N2 O3 P S_ppm:-2.35_Ifit:71MatchedIso.:4; C17 H21 Cl N4 P2_ppm:-1.35_Ifit:71MatchedIso.:4; C16 H25 Cl O4 P2_ppm:2.19_Ifit:73MatchedIso.:4; C9 H25 Cl N6 O2 P2 S_ppm:0.37_Ifit:75MatchedIso.:4; …
253.92186@14.788			C4 H3 N2 O5 P S2	253.922	14.788	2.16341e+06				No MS2	439497	2.11059e+06	4.802	2.26	0.0582659	C H2 O13 S_ppm:0.98_Ifit:100MatchedIso.:1; C6 H8 O P2 S3_ppm:2.4_Ifit:48MatchedIso.:2; C2 H6 O8 S3_ppm:-2.44_Ifit:48MatchedIso.:2; C4 H3 N2 O5 P S2_ppm:-0.94_Ifit:49MatchedIso.:2
381.83009@14.73				381.83	14.73	385487				No MS2	64470.1	302730	4.696	2.23	0.0719987
304.15209@1.807			C9 H21 N8 O2 P	304.152	1.807	5.85602e+06				No MS2	1.09812e+06	5.12165e+06	4.664	2.22	0.00254996	C14 H24 O7_ppm:-0.37_Ifit:86MatchedIso.:2; C9 H21 N8 O2 P_ppm:-1.37_Ifit:92MatchedIso.:2
246.18294@1.834				246.183	1.834	6.7501e+06				DDA for preferred ion	1.56056e+06	7.12188e+06	4.564	2.19	0.0444157
164.08381@6.958			C10 H12 O2	164.084	6.958	1.18405e+06				DDA for preferred ion	245743	1.12076e+06	4.561	2.19	0.0662056	C10 H12 O2_ppm:0.51_Ifit:94MatchedIso.:2
348.00024@13.815			C5 H6 N10 O5 P2	348	13.815	875862				No MS2	163220	715309	4.382	2.13	0.0131569	C H4 N10 O12_ppm:-2.23_Ifit:100MatchedIso.:1; C5 H6 N10 O5 P2_ppm:1.3_Ifit:100MatchedIso.:1
209.1052@7.584			C11 H15 N O3	209.105	7.584	4.04706e+08				DDA for preferred ion	8.25663e+07	3.57987e+08	4.336	2.12	9.75282e-05	C11 H15 N O3_ppm:0.04_Ifit:72MatchedIso.:5
136.08124@3.391				136.081	3.391	797404				DDA for preferred ion	175308	759290	4.331	2.11	0.000210941
118.02669@11.935	Succinic acid	Level 1 ID	C4 H6 O4	118.027	11.935	1.85885e+08	91.4	9.6	94.8	DDA for preferred ion	3.82614e+07	1.65603e+08	4.328	2.11	0.0120554	C4 H6 O4_ppm:0.68_Ifit:73MatchedIso.:3	L-Threonic acid-1,4-lactone_score:44.8; Succinic acid_score:59.5; Methylmalonic acid_score:91.4	Succinic acid_score:94.8
196.03717@13.338			C9 H8 O5	196.037	13.338	4.4202e+06				DDA for preferred ion	759483	3.28741e+06	4.328	2.11	0.0119148	C4 H5 N8 P_ppm:-1.56_Ifit:100MatchedIso.:1; C9 H8 O5_ppm:0_Ifit:95MatchedIso.:2
151.0997@4.258	N-Benzylethanolamine	Level 2 ID	C9 H13 N O	151.1	4.258	6.50674e+07	79.2	9		DDA for preferred ion	8.09096e+06	3.49874e+07	4.324	2.11	0.00349837	C9 H13 N O_ppm:-0.12_Ifit:72MatchedIso.:2	N-Benzylethanolamine_score:40.3; Pyridoxine_score:99.6; Pyridoxamine_score:99.8; 3,4,5-trihydroxy-6-methyloxan-2-yl 2-(methylamino)benzoate_score:99.5; 2-methyl-6-{[(5-phenyl-2-thienyl)carbonyl]amino}benzoic acid_score:71; 1H-Indol-3-yl 6-O-[(2R,3R,4R)-3,4-dihydroxy-4-(hydroxymethyl)tetrahydro-2-furanyl]-beta-D-glucopyranoside_score:98.7; trans-3-Hydroxycotinine_score:95.3; 3-Succinoylpyridine_sc…
131.09462@1.201			C6 H13 N O2	131.095	1.201	1.29644e+07				DDA for preferred ion	2.41518e+06	1.0343e+07	4.282	2.1	0.00487845	C6 H13 N O2_ppm:-0.04_Ifit:96MatchedIso.:2
177.00203@12.894			C3 H3 N3 O6	177.002	12.894	1.76978e+06				DDA for preferred ion	258161	1.10285e+06	4.272	2.09	0.000972832	C5 H10 N P3_ppm:-3.24_Ifit:100MatchedIso.:1; C3 H3 N3 O6_ppm:-0.85_Ifit:100MatchedIso.:1
256.07334@7.527			C15 H12 O4	256.073	7.527	2.33729e+06				DDA for preferred ion	476550	2.02668e+06	4.253	2.09	0.000314025	C15 H12 O4_ppm:-0.85_Ifit:66MatchedIso.:2
172.07361@7.07			C8 H12 O4	172.074	7.07	1.35846e+07				DDA for preferred ion	2.42517e+06	1.02932e+07	4.244	2.09	0.00248268	C8 H12 O4_ppm:0.28_Ifit:80MatchedIso.:3
180.04229@10.598	Caffeic acid or similar	Level 2 ID	C9 H8 O4	180.042	10.598	2.95269e+07	81.2	9.1		DDA for preferred ion	3.38384e+06	1.40925e+07	4.165	2.06	0.0105627	C9 H8 O4_ppm:0.19_Ifit:80MatchedIso.:4	Equol_score:98.1; 4-oxo-4,5,6,7-tetrahydrobenzo[b]furan-3-carboxylic acid_score:95.9; NP-021030_score:87.9; 4-({(2S,4R)-4-Hydroxy-2-[3-(3-pyridinyl)-1,2,4-oxadiazol-5-yl]-1-pyrrolidinyl}methyl)benzoic acid_score:61.3; N-({(1S,4S,6S)-6-Isopropyl-3-methyl-4-[2-(4-morpholinyl)-2-oxoethyl]-2-cyclohexen-1-yl}methyl)-4-methylbenzamide_score:98.5; 2,3-Dihydro-1,4-benzodioxine-5-carboxylic acid_score:86.…
74.03682@12.129			C3 H6 O2	74.0368	12.129	2.80231e+07				DDA for preferred ion	6.11584e+06	2.53644e+07	4.147	2.05	0.0245024	C3 H6 O2_ppm:0.55_Ifit:81MatchedIso.:2
278.1516@1.771			C16 H22 O4	278.152	1.771	6.66348e+07	84.2	67		DDA for preferred ion	1.02029e+07	4.19435e+07	4.111	2.04	0.0179689	C10 H23 N4 O3 P_ppm:2.97_Ifit:30MatchedIso.:3; C16 H22 O4_ppm:-0.74_Ifit:83MatchedIso.:3	NP-022394_score:83.8; NP-020535_score:71.2; NP-002089_score:47.8; 2-[(1S,2S,4aR,8aS)-1-hydroxy-4a-methyl-8-methylidene-decahydronaphthalen-2-yl]prop-2-enoic acid_score:61.6; 2-[(2S,4aR,8aS)-2-Hydroxy-4a-methyl-8-methylenedecahydro-2-naphthalenyl]acrylic acid_score:62.4; 13-Isogrindelic acid_score:62.4; Myristic acid alkyne_score:62.4; 6β-Prostaglandin I1_score:66.2; 6α-Prostaglandin I1_score:68.8…
222.08913@6.821			C12 H14 O4	222.089	6.821	1.42062e+06	66.5	8.3		DDA for preferred ion	211791	864639	4.083	2.03	0.00720973	C12 H14 O4_ppm:-0.37_Ifit:96MatchedIso.:2	4-[(β-D-Glucopyranosyloxy)methyl]-6,7-dihydroxy-7-(hydroxymethyl)-1,4a,5,6,7,7a-hexahydrocyclopenta[c]pyran-1-yl 3-methylbutanoate_score:100; (1aS,3S,4R,5S,5aS,8aR,10R,10aS)-3-Hydroxy-3,10-dimethyl-6-methylene-2,7-dioxododecahydrooxireno[7,8]cyclodeca[1,2-b]furan-4,5-diyl bis(2-methylacrylate)_score:59.2; 2-Hydroxy-4-(4-hydroxyphenyl)butanoic acid_score:99.5
134.058@15.773			C5 H10 O4	134.058	15.773	6.83582e+07				DDA for preferred ion	1.34284e+07	5.44314e+07	4.053	2.02	0.0392457	C5 H10 O4_ppm:0.66_Ifit:92MatchedIso.:2
323.99524@9.43			C4 H10 Br N10 O P	323.995	9.43	130552				No MS2	29342	118746	4.047	2.02	0.0535856	C3 H9 N4 O12 P_ppm:-0.68_Ifit:100MatchedIso.:1; C4 H10 Br N10 O P_ppm:-2.37_Ifit:91MatchedIso.:2
112.01612@2.145			C5 H4 O3	112.016	2.145	2.67627e+07				DDA for preferred ion	5.77403e+06	2.3303e+07	4.036	2.01	0.0977857	C5 H4 O3_ppm:0.71_Ifit:68MatchedIso.:2
112.10002@1.245			C6 H12 N2	112.1	1.245	1.79361e+08				DDA for preferred ion	875999	3.52977e+06	4.029	2.01	0.174125	C6 H12 N2_ppm:-0.29_Ifit:79MatchedIso.:4
294.96034@9.808			C7 H9 Cl N3 O2 P3	294.96	9.808	1.23551e+06				No MS2	60543.1	242490	4.005	2	0.768935	C13 H2 N3 O2 P S_ppm:-0.66_Ifit:58MatchedIso.:2; C10 H N O10_ppm:1_Ifit:67MatchedIso.:2; C3 H N7 O8 S_ppm:-1.33_Ifit:70MatchedIso.:2; C7 H3 N7 O P2 S_ppm:2.84_Ifit:83MatchedIso.:2; C4 H12 N O6 P3 S_ppm:1.77_Ifit:84MatchedIso.:2; C5 H8 N5 O2 P3 S_ppm:-2.77_Ifit:91MatchedIso.:2; C3 H7 Cl N3 O9 P_ppm:-1.71_Ifit:51MatchedIso.:3; C8 H9 Cl2 N3 O P2_ppm:1.86_Ifit:52MatchedIso.:3; C4 H7 Cl2 N3 O8_ppm:-2.…
348.20625@1.916			C18 H33 Cl O4	348.206	1.916	4.06604e+06				No MS2	806045	3.222e+06	3.997	2	0.00180363	C20 H24 N6_ppm:0.01_Ifit:62MatchedIso.:2; C17 H33 O5 P_ppm:-0.9_Ifit:65MatchedIso.:2; C12 H28 N8 O2 S_ppm:1.88_Ifit:69MatchedIso.:2; C12 H30 N8 P2_ppm:-1.78_Ifit:69MatchedIso.:2; C18 H33 Cl O4_ppm:-1.41_Ifit:70MatchedIso.:3
192.04228@12.5			C10 H8 O4	192.042	12.5	1.1562e+06				No MS2	247643	987317	3.987	2	0.000777386	C10 H8 O4_ppm:0.13_Ifit:87MatchedIso.:2
222.08908@7.263			C12 H14 O4	222.089	7.263	1.19741e+06	66.5	8.3		DDA for preferred ion	225886	877570	3.885	1.96	0.014522	C12 H14 O4_ppm:-0.57_Ifit:89MatchedIso.:2	4-[(β-D-Glucopyranosyloxy)methyl]-6,7-dihydroxy-7-(hydroxymethyl)-1,4a,5,6,7,7a-hexahydrocyclopenta[c]pyran-1-yl 3-methylbutanoate_score:100; (1aS,3S,4R,5S,5aS,8aR,10R,10aS)-3-Hydroxy-3,10-dimethyl-6-methylene-2,7-dioxododecahydrooxireno[7,8]cyclodeca[1,2-b]furan-4,5-diyl bis(2-methylacrylate)_score:59.2; 2-Hydroxy-4-(4-hydroxyphenyl)butanoic acid_score:99.5
145.08512@12.355			C5 H11 N3 O2	145.085	12.355	8.15296e+06				No MS2	1.55321e+06	6.00376e+06	3.865	1.95	0.108827	C5 H11 N3 O2_ppm:-0.01_Ifit:99MatchedIso.:2
187.08446@3.376			C8 H13 N O4	187.084	3.376	6.6111e+06	95.9	9.8		DDA for preferred ion	1.71877e+06	6.59663e+06	3.838	1.94	0.000659333	C8 H13 N O4_ppm:0.02_Ifit:67MatchedIso.:2	9-Nitrooleate_score:95.9; NP-019374_score:92.7; Azelaic acid_score:93.5
230.15166@5.991			C12 H22 O4	230.152	5.991	1.40218e+06				DDA for preferred ion	363637	1.38273e+06	3.803	1.93	0.00368377	C12 H22 O4_ppm:-0.65_Ifit:94MatchedIso.:2
265.13145@12.349			C14 H19 N O4	265.131	12.349	3.69895e+06				No MS2	975583	3.69037e+06	3.783	1.92	3.9066e-05	C7 H19 N7 O2 S_ppm:-2.43_Ifit:68MatchedIso.:2; C14 H19 N O4_ppm:0.15_Ifit:64MatchedIso.:3
182.14192@11.378			C10 H18 N2 O	182.142	11.378	7.23277e+06				No MS2	1.69934e+06	6.41505e+06	3.775	1.92	0.0188242	C10 H18 N2 O_ppm:0.05_Ifit:92MatchedIso.:2
174.83862@12.622				174.839	12.622	573795				No MS2	102510	386725	3.773	1.92	0.269231
342.08469@10.294			C19 H19 O2 P S	342.085	10.294	2.02264e+06				No MS2	236927	876449	3.699	1.89	0.464901	C17 H14 N2 O6_ppm:-1.45_Ifit:82MatchedIso.:2; C19 H21 P3_ppm:-2.69_Ifit:92MatchedIso.:2; C19 H19 O2 P S_ppm:1.04_Ifit:92MatchedIso.:2
398.16239@2.059				398.162	2.059	2.23972e+06				No MS2	472464	1.73238e+06	3.667	1.87	0.00302794
270.08901@6.681	(3R)-8-hydroxy-3-(4-methoxyphenyl)-3,4-dihydro-1H-2-benzopyran-1-one	Weak/poor match	C16 H14 O4	270.089	6.681	4.06984e+06	76.7	47.6		DDA for preferred ion	1.17372e+06	4.29039e+06	3.655	1.87	5.68362e-06	C10 H25 P3 S_ppm:0.1_Ifit:61MatchedIso.:2; C16 H14 O4_ppm:-0.74_Ifit:89MatchedIso.:3	(3R)-8-hydroxy-3-(4-methoxyphenyl)-3,4-dihydro-1H-2-benzopyran-1-one_score:56; NP-000615_score:75; NP-004549_score:67.8; Genistein_score:76.7; Dioxybenzone_score:83.8
244.1309@6.165	3,8,9-trihydroxy-10-propyl-3,4,5,8,9,10-hexahydro-2H-oxecin-2-one	Weak/poor match	C12 H20 O5	244.131	6.165	5.39705e+06	89.2	9.5		DDA for preferred ion	1.32882e+06	4.8557e+06	3.654	1.87	4.78342e-05	C7 H17 N8 P_ppm:-1.96_Ifit:62MatchedIso.:2; C12 H20 O5_ppm:-0.7_Ifit:97MatchedIso.:2	?17-6-keto Prostaglandin F1?_score:74.2; 3,8,9-trihydroxy-10-propyl-3,4,5,8,9,10-hexahydro-2H-oxecin-2-one_score:57.5; 15-keto Prostaglandin E1_score:79.8; NP-020916_score:49.7; 6-keto Prostaglandin F1?_score:73.1; 2,3-Dinor prostaglandin E1_score:74.5; 2,3-dinor Prostaglandin E1_score:74.6; Δ17-6-keto prostaglandin F1α_score:74.3; 13,14-Dihydro-15-keto Prostaglandin J2_score:42.6; 6-Ketoprostagl…
764.4865@15.132			C39 H76 N2 O6 S3	764.486	15.132	892609				No MS2	235004	855512	3.64	1.86	0.225054	C41 H65 N8 O4 P_ppm:-0.18_Ifit:52MatchedIso.:2; C39 H76 N2 O6 S3_ppm:-0.07_Ifit:45MatchedIso.:3
148.05241@3.375			C9 H8 O2	148.052	3.375	2.93733e+07				No MS2	7.79667e+06	2.82253e+07	3.62	1.86	0.0181826	C9 H8 O2_ppm:-0.1_Ifit:89MatchedIso.:2
677.47097@1.975			C35 H67 N O11	677.471	1.975	3.9127e+07				No MS2	5.20595e+06	1.85496e+07	3.563	1.83	0.0164582	C48 H59 N3_ppm:0.1_Ifit:73MatchedIso.:2; C40 H63 N5 O2 S_ppm:1.06_Ifit:77MatchedIso.:2; C40 H65 N5 P2_ppm:-0.82_Ifit:78MatchedIso.:2; C38 H68 N3 O3 P S_ppm:-1.38_Ifit:80MatchedIso.:2; C39 H69 N O4 P2_ppm:1.16_Ifit:81MatchedIso.:2; C32 H69 N7 O2 P2 S_ppm:0.15_Ifit:82MatchedIso.:2; C30 H64 N9 O6 P_ppm:-1.11_Ifit:83MatchedIso.:2; C35 H67 N O11_ppm:-0.66_Ifit:85MatchedIso.:2
194.05786@12.328			C10 H10 O4	194.058	12.328	1.83926e+06	90.6	9.5		DDA for preferred ion	404543	1.44151e+06	3.563	1.83	0.00159802	C10 H10 O4_ppm:-0.27_Ifit:85MatchedIso.:2	NP-011199_score:87.9; Apigenin_score:62.9; 4-Acetyl-3-hydroxy-5-methylphenyl β-D-glucopyranoside_score:90.6; 5,7-Dihydroxy-4-methylcoumarin_score:78.2
473.22595@1.777			C16 H36 N5 O9 P	473.226	1.777	2.40879e+06				No MS2	569623	2.02174e+06	3.549	1.83	0.00200032	C27 H31 N5 O S_ppm:2.14_Ifit:74MatchedIso.:2; C26 H37 N O3 P2_ppm:2.28_Ifit:76MatchedIso.:2; C25 H36 N3 O2 P S_ppm:-1.35_Ifit:77MatchedIso.:2; C22 H35 N O10_ppm:-0.32_Ifit:81MatchedIso.:2; C19 H37 N7 O P2 S_ppm:0.83_Ifit:85MatchedIso.:2; C17 H42 N5 O2 P3 S_ppm:-2.66_Ifit:89MatchedIso.:2; C17 H32 N9 O5 P_ppm:-0.96_Ifit:90MatchedIso.:2; C15 H35 N7 O8 S_ppm:-1.77_Ifit:92MatchedIso.:2; C16 H36 N5 O9 …
250.15673@1.929			C15 H22 O3	250.157	1.929	2.72907e+07				DDA for preferred ion	7.83771e+06	2.76882e+07	3.533	1.82	0.0031338	C15 H22 O3_ppm:-0.65_Ifit:92MatchedIso.:2
148.07364@3.665			C6 H12 O4	148.074	3.665	7.86005e+06				DDA for preferred ion	1.82809e+06	6.29686e+06	3.445	1.78	0.0296601	C6 H12 O4_ppm:0.57_Ifit:76MatchedIso.:2
299.05533@7.444			C6 H15 N5 O5 P2	299.055	7.444	458595				No MS2	96541	331475	3.434	1.78	0.00222435	C6 H15 N5 O5 P2_ppm:1.65_Ifit:100MatchedIso.:1
239.11571@3.592			C12 H17 N O4	239.116	3.592	5.03932e+08	99.7	10		DDA for preferred ion	1.3303e+08	4.5659e+08	3.432	1.78	0.000311126	C12 H17 N O4_ppm:-0.22_Ifit:66MatchedIso.:4	Resorcinol diglycidyl ether_score:100; Tolmetin_score:94.8; Resveratrol_score:99.8; Naringenin_score:100; 3-Methylhippuric acid_score:100; 2-Methylhippuric acid_score:100
161.99047@13.291				161.99	13.291	449378				No MS2	119276	407277	3.415	1.77	0.0662785
116.01102@12.072	Fumaric acid	Level 1 ID	C4 H4 O4	116.011	12.072	3.34145e+06			68	DDA for preferred ion	973420	3.31137e+06	3.402	1.77	0.0117265	C4 H4 O4_ppm:0.55_Ifit:88MatchedIso.:2		Fumaric acid_score:72.4
257.06645@9.401			C8 H16 Cl N O6	257.066	9.401	3.66785e+06				No MS2	749012	2.51853e+06	3.362	1.75	0.522254	C10 H7 N7 O2_ppm:1.28_Ifit:84MatchedIso.:2; C7 H16 N O7 P_ppm:0.05_Ifit:81MatchedIso.:3; C8 H16 Cl N O6_ppm:-0.63_Ifit:79MatchedIso.:5
296.06808@3.119			C17 H12 O5	296.068	3.119	1.78907e+07				DDA for preferred ion	5.28807e+06	1.77092e+07	3.349	1.74	0.132736	C11 H23 O P3 S_ppm:-0.55_Ifit:53MatchedIso.:2; C11 H13 N4 O4 P_ppm:2.17_Ifit:54MatchedIso.:2; C12 H9 N8 P_ppm:-2.35_Ifit:63MatchedIso.:2; C17 H12 O5_ppm:-1.32_Ifit:97MatchedIso.:2
258.16176@2.15			C17 H22 O2	258.162	2.15	9.02191e+06				DDA for preferred ion	1.55295e+06	5.14467e+06	3.313	1.73	0.0649935	C17 H22 O2_ppm:-0.85_Ifit:75MatchedIso.:2
197.89258@14.868				197.893	14.868	1.1394e+06				DDA for preferred ion	308152	1.01744e+06	3.302	1.72	0.00346799
226.1932@1.889			C14 H26 O2	226.193	1.889	8.12533e+06				DDA for preferred ion	2.26845e+06	7.45417e+06	3.286	1.72	0.00593677	C14 H26 O2_ppm:-0.35_Ifit:79MatchedIso.:2
312.19344@1.878			C17 H28 O5	312.193	1.878	9.36423e+06	89.1	9.5		DDA for preferred ion	2.90246e+06	9.42196e+06	3.246	1.7	0.0430502	C12 H25 N8 P_ppm:-1.71_Ifit:78MatchedIso.:2; C11 H29 N4 O4 P_ppm:2.57_Ifit:74MatchedIso.:2; C17 H28 O5_ppm:-0.74_Ifit:96MatchedIso.:2	NP-001596_score:82.2; 16-Hydroxyhexadecanoic acid_score:89.1
273.93702@33.062				273.937	33.062	229225				No MS2	48440.6	156987	3.241	1.7	0.246996
186.08921@2.044			C9 H14 O4	186.089	2.044	4.16339e+07				DDA for preferred ion	1.19751e+07	3.87643e+07	3.237	1.69	0.000289102	C9 H14 O4_ppm:-0.01_Ifit:82MatchedIso.:2
548.33513@1.943			C18 H49 N10 O5 P S	548.335	1.943	1.38773e+06				No MS2	393008	1.26475e+06	3.218	1.69	0.0244262	C32 H44 N4 O4_ppm:-2.05_Ifit:75MatchedIso.:2; C31 H48 O8_ppm:0.39_Ifit:76MatchedIso.:2; C26 H55 N4 P3 S_ppm:-1.63_Ifit:82MatchedIso.:2; C26 H45 N8 O3 P_ppm:-0.17_Ifit:82MatchedIso.:2; C25 H49 N4 O7 P_ppm:2.27_Ifit:83MatchedIso.:2; C25 H44 N10 O2 S_ppm:-3.3_Ifit:83MatchedIso.:2; C24 H50 N6 O4 P2_ppm:-3.18_Ifit:84MatchedIso.:2; C24 H48 N6 O6 S_ppm:-0.86_Ifit:84MatchedIso.:2; C18 H51 N10 O3 P3_ppm:-…
208.07352@6.885			C11 H12 O4	208.074	6.885	4.30445e+06	62.4	8.1		DDA for preferred ion	1.3193e+06	4.21908e+06	3.198	1.68	0.00959914	C11 H12 O4_ppm:-0.19_Ifit:79MatchedIso.:3	2-Hydroxycinnamic acid_score:99.5; DL-4-Hydroxyphenyllactic acid_score:91.1; 3-hydroxy-2-{[(2E)-3-(4-hydroxyphenyl)prop-2-enoyl]oxy}-3-(methoxycarbonyl)pentanedioic acid_score:68.7; NP-015205_score:73.3; NP-000587_score:74; 6-O-[(2E)-3-(4-Hydroxyphenyl)-2-propenoyl]-1-O-[(2E)-3-phenyl-2-propenoyl]-β-D-glucopyranose_score:98.5; Alanyltyrosine_score:74.9; N-Acetyl-L-tyrosine_score:75.3; Scutellario…
246.14657@6.143			C12 H22 O5	246.147	6.143	2.92597e+06				No MS2	714974	2.25008e+06	3.147	1.65	0.162918	C7 H19 N8 P_ppm:-1.87_Ifit:76MatchedIso.:2; C12 H22 O5_ppm:-0.63_Ifit:85MatchedIso.:2
347.963@9.272			C7 H15 Br N2 O5 P2	347.963	9.272	63870.4				No MS2	16457.4	51778.6	3.146	1.65	0.0875527	C3 H6 N6 O10 P2_ppm:2.69_Ifit:100MatchedIso.:1; C4 H2 N10 O6 P2_ppm:-1.15_Ifit:100MatchedIso.:1; C3 H5 Cl N8 O8 S_ppm:-2.75_Ifit:61MatchedIso.:2; C4 H6 Cl N6 O9 P_ppm:2.18_Ifit:64MatchedIso.:2; C5 H2 Cl N10 O5 P_ppm:-1.66_Ifit:64MatchedIso.:2; C7 H15 Br N2 O5 P2_ppm:-2.75_Ifit:70MatchedIso.:2
135.09093@8.349				135.091	8.349	2.49591e+06				DDA for preferred ion	465900	1.46448e+06	3.143	1.65	0.0789219
379.21277@1.971				379.213	1.971	2.96597e+06				No MS2	669509	2.09539e+06	3.13	1.65	0.00173932
106.02666@12.103			C3 H6 O4	106.027	12.103	4.62569e+07				No MS2	1.33945e+07	4.13162e+07	3.085	1.63	0.0640629	C3 H6 O4_ppm:0.5_Ifit:88MatchedIso.:3
137.04773@6.793	3-Pyridylacetic acid	Level 2 ID	C7 H7 N O2	137.048	6.793	5.11454e+07	98.4	9.9		DDA for preferred ion	1.45076e+07	4.45299e+07	3.069	1.62	0.00406553	C7 H7 N O2_ppm:0.41_Ifit:75MatchedIso.:5	Salicylamide_score:62; 4-Aminobenzoic acid_score:79.1; Anthranilic acid_score:90.2; 3-Pyridylacetic acid_score:98.4
201.00957@3.374			C7 H7 N O4 S	201.01	3.374	1.20468e+07	63.4	62.3		DDA for preferred ion	2.1157e+06	6.48433e+06	3.065	1.62	0.322085	C9 H4 N3 O P_ppm:1.83_Ifit:76MatchedIso.:2; C7 H7 N O4 S_ppm:-0.06_Ifit:69MatchedIso.:3	(+/-)-Gingerol_score:99.6; (+/-)12-HpETE_score:76.9; 2-{5-[2-({2-[5-(2-hydroxybutyl)oxolan-2-yl]propanoyl}oxy)propyl]oxolan-2-yl}propanoic acid_score:57.2; N-(2-chlorophenyl)hydrazine-1-carbothioamide_score:57.3; 11β-13,14-dihydro-15-keto Prostaglandin F2α_score:66.8; 8-iso-13,14-dihydro-15-keto Prostaglandin F2α_score:66.8
348.0103@13.102			C11 H21 Cl O2 S4	348.01	13.102	1.20756e+06				No MS2	130257	396192	3.042	1.6	0.0774647	C8 H13 O13 P_ppm:2.64_Ifit:79MatchedIso.:2; C9 H9 N4 O9 P_ppm:-1.2_Ifit:83MatchedIso.:2; C14 H5 N8 P S_ppm:2.14_Ifit:85MatchedIso.:2; C11 H14 N2 O5 P2 S_ppm:1.24_Ifit:87MatchedIso.:2; C12 H10 N6 O P2 S_ppm:-2.61_Ifit:87MatchedIso.:2; C13 H11 N4 O2 P3_ppm:2.33_Ifit:87MatchedIso.:2; C5 H16 N8 S5_ppm:0.43_Ifit:53MatchedIso.:3; C10 H21 O3 P S4_ppm:-2.35_Ifit:58MatchedIso.:3; C12 H16 N2 O2 S4_ppm:2.4_…
284.06817@10.165			C16 H12 O5	284.068	10.165	1.33055e+06				No MS2	405162	1.22343e+06	3.02	1.59	0.0100197	C10 H23 O P3 S_ppm:-0.26_Ifit:59MatchedIso.:2; C10 H13 N4 O4 P_ppm:2.57_Ifit:59MatchedIso.:2; C11 H9 N8 P_ppm:-2.13_Ifit:65MatchedIso.:2; C16 H12 O5_ppm:-1.06_Ifit:87MatchedIso.:2
174.12563@2.088			C9 H18 O3	174.126	2.088	3.78112e+07				DDA for preferred ion	1.31523e+07	3.90896e+07	2.972	1.57	0.00922368	C9 H18 O3_ppm:0.23_Ifit:77MatchedIso.:2
195.91313@17.365				195.913	17.365	2.35563e+07				DDA for preferred ion	7.78595e+06	2.30142e+07	2.956	1.56	0.118017
254.2244@1.855			C16 H30 O2	254.224	1.855	4.12142e+06	96.8	9.8		DDA for preferred ion	1.40325e+06	4.12855e+06	2.942	1.56	0.0210438	C16 H30 O2_ppm:-0.71_Ifit:95MatchedIso.:2	NP-019483_score:65.3; (+/-)-C75_score:96.8
194.02147@13.165			C9 H6 O5	194.021	13.165	1.06142e+07	90.6	9.5		DDA for preferred ion	3.53185e+06	1.03658e+07	2.935	1.55	0.0503492	C9 H6 O5_ppm:-0.29_Ifit:82MatchedIso.:3	NP-011199_score:87.9; Apigenin_score:62.9; 4-Acetyl-3-hydroxy-5-methylphenyl β-D-glucopyranoside_score:90.6; 5,7-Dihydroxy-4-methylcoumarin_score:78.2
649.49284@15.126				649.493	15.126	1.41868e+06				No MS2	402800	1.18226e+06	2.935	1.55	0.290353
662.44602@1.984			C44 H58 N2 O3	662.446	1.984	1.38444e+07				No MS2	2.88732e+06	8.46888e+06	2.933	1.55	0.0516481	C36 H62 N4 O5 S_ppm:2.9_Ifit:73MatchedIso.:2; C36 H72 O2 P2 S2_ppm:1.69_Ifit:75MatchedIso.:2; C36 H64 N4 O3 P2_ppm:0.98_Ifit:75MatchedIso.:2; C32 H62 N4 O10_ppm:-0.87_Ifit:75MatchedIso.:2; C34 H67 N2 O6 P S_ppm:0.41_Ifit:75MatchedIso.:2; C34 H69 N2 O4 P3_ppm:-1.51_Ifit:77MatchedIso.:2; C35 H68 O7 P2_ppm:3_Ifit:78MatchedIso.:2; C43 H59 N4 P_ppm:-2.59_Ifit:48MatchedIso.:3; C42 H63 O4 P_ppm:-0.58_If…
113.9446@17.7				113.945	17.7	2.75169e+06				No MS2	568793	1.65579e+06	2.911	1.54	0.0944991
136.05255@10.271			C8 H8 O2	136.053	10.271	5.30857e+06				DDA for preferred ion	1.02332e+06	2.95241e+06	2.885	1.53	0.0246236	C8 H8 O2_ppm:0.9_Ifit:98MatchedIso.:2
121.08913@2.442	Xylidine	Level 2 ID	C8 H11 N	121.089	2.442	1.22508e+08	96.9	9.8		DDA for preferred ion	4.20748e+07	1.19875e+08	2.849	1.51	0.0266371	C8 H11 N_ppm:-0.17_Ifit:88MatchedIso.:2	N-Ethylaniline_score:47.4; Phenethylamine_score:54.2; 2,6-Xylidine_score:93.1; 2,4-Xylidine_score:93.5; N,N-Dimethylaniline_score:96.9
201.00956@4.549			C7 H7 N O4 S	201.01	4.549	2.63019e+07	57.3	64.6		DDA for preferred ion	4.61514e+06	1.31365e+07	2.846	1.51	0.442131	C9 H4 N3 O P_ppm:1.8_Ifit:51MatchedIso.:3; C7 H7 N O4 S_ppm:-0.09_Ifit:43MatchedIso.:3	N-(2-chlorophenyl)hydrazine-1-carbothioamide_score:57.3
369.21794@1.731			C18 H32 N3 O3 P	369.218	1.731	750931				No MS2	171981	486493	2.829	1.5	0.0197654	C16 H35 N O6 S_ppm:-1.53_Ifit:57MatchedIso.:2; C18 H32 N3 O3 P_ppm:-0.5_Ifit:63MatchedIso.:2
298.08381@2.908			C17 H14 O5	298.084	2.908	1.46926e+07				No MS2	3.18125e+06	8.99235e+06	2.827	1.5	0.0434422	C9 H18 N2 O7 S_ppm:1.14_Ifit:50MatchedIso.:2; C11 H25 O P3 S_ppm:-0.28_Ifit:67MatchedIso.:2; C11 H15 N4 O4 P_ppm:2.42_Ifit:67MatchedIso.:2; C12 H11 N8 P_ppm:-2.07_Ifit:74MatchedIso.:2; C17 H14 O5_ppm:-1.04_Ifit:96MatchedIso.:2
174.08919@6.045	Suberic acid	Level 2 ID	C8 H14 O4	174.089	6.045	1.60409e+07	64.1	8.2		DDA for preferred ion	4.56766e+06	1.29093e+07	2.826	1.5	0.000820999	C8 H14 O4_ppm:-0.13_Ifit:98MatchedIso.:2	(±)8,9-DiHETE_score:52.3; (±)8-HEPE_score:54.3; Suberic acid_score:78.7; (+/-)8(9)-DiHETE_score:52.3; 8(S)-Hydroxy-(5Z,9E,11Z,14Z)-eicosatetraenoic acid_score:52.5; (+/-)8-HEPE_score:55.6
120.04233@12.107			C4 H8 O4	120.042	12.107	1.08176e+08	86.4	9.3		DDA for preferred ion	2.46224e+07	6.93883e+07	2.818	1.49	0.0137586	C4 H8 O4_ppm:0.55_Ifit:92MatchedIso.:2	Purine_score:86.4
598.50195@12.104				598.502	12.104	697814				No MS2	185522	520060	2.803	1.49	0.142145
267.14709@3.296			C14 H21 N O4	267.147	3.296	4.51347e+07				No MS2	1.41928e+07	3.95887e+07	2.789	1.48	2.50135e-05	C14 H21 N O4_ppm:0.1_Ifit:93MatchedIso.:2
301.01577@9.229			C8 H16 Br N O6	301.016	9.229	1.82501e+06				No MS2	625047	1.7382e+06	2.781	1.48	0.348304	C15 H4 N5 O P_ppm:1.42_Ifit:58MatchedIso.:2; C13 H7 N3 O4 S_ppm:0.16_Ifit:62MatchedIso.:2; C5 H3 N9 O7_ppm:0.77_Ifit:81MatchedIso.:2; C5 H13 N5 O4 P2 S_ppm:-1.9_Ifit:81MatchedIso.:2; C7 H10 N7 O P3_ppm:-0.64_Ifit:81MatchedIso.:2; C8 H14 Cl2 N3 O3 P_ppm:2.63_Ifit:40MatchedIso.:4; C8 H16 Br N O6_ppm:-1.08_Ifit:83MatchedIso.:4
236.06841@6.497			C12 H12 O5	236.068	6.497	4.19129e+06				DDA for preferred ion	1.43744e+06	3.96837e+06	2.761	1.47	0.0125738	C7 H9 N8 P_ppm:-1.56_Ifit:71MatchedIso.:2; C12 H12 O5_ppm:-0.27_Ifit:89MatchedIso.:2
144.04231@12.134			C6 H8 O4	144.042	12.134	4.5991e+07	72.7	8.6		DDA for preferred ion	1.28413e+07	3.52451e+07	2.745	1.46	0.0117807	C6 H8 O4_ppm:0.36_Ifit:94MatchedIso.:3	1,5-Anhydro-D-glucitol_score:72.7
171.84062@12.689				171.841	12.689	1.08956e+07				DDA for preferred ion	3.14323e+06	8.61559e+06	2.741	1.45	0.288152
346.10478@1.785			C12 H19 N4 O6 P	346.105	1.785	4.00341e+06	84.9	71.2		DDA for preferred ion	1.29706e+06	3.54772e+06	2.735	1.45	0.000378306	C22 H20 P2_ppm:2.19_Ifit:71MatchedIso.:2; C5 H19 N10 O4 P S_ppm:-0.36_Ifit:55MatchedIso.:2; C15 H10 N10 O_ppm:2.53_Ifit:86MatchedIso.:2; C13 H23 N4 O P S2_ppm:-0.89_Ifit:91MatchedIso.:2; C18 H18 O7_ppm:-1.36_Ifit:79MatchedIso.:2; C13 H15 N8 O2 P_ppm:-2.25_Ifit:92MatchedIso.:2; C12 H29 O3 P3 S_ppm:-0.71_Ifit:94MatchedIso.:2; C12 H27 O5 P S2_ppm:2.97_Ifit:93MatchedIso.:2; C10 H22 N2 O9 S_ppm:0.52_I…	6-O-[(2E)-3-(4-Hydroxyphenyl)-2-propenoyl]-1-O-[(2E)-3-phenyl-2-propenoyl]-β-D-glucopyranose_score:98.5; Methyl (7-hydroxy-11-methyl-2,9-dioxo-12,15-dioxatetracyclo[8.4.1.01,10 03,8]pentadeca-3,5,7-trien-13-yl)acetate_score:76.1; N1-(5-Chloro-2-hydroxyphenyl)-2-(morpholinomethyl)benzamide_score:84.7; N-[(Isobutylamino)(methylthio)methylene]-2,5-dimethoxybenzenesulfonamide_score:84.9
182.0214@13.304			C8 H6 O5	182.021	13.304	7.9966e+06				DDA for preferred ion	3.01162e+06	8.20317e+06	2.724	1.45	0.0655199	C8 H6 O5_ppm:-0.66_Ifit:71MatchedIso.:4
248.02722@1.804			C10 H13 Cl O3 S	248.027	1.804	1.18328e+07	89	9.5		DDA for preferred ion	1.95708e+06	5.30259e+06	2.709	1.44	0.340887	C11 H10 N2 O P2_ppm:1.54_Ifit:95MatchedIso.:2; C9 H13 O4 P S_ppm:0.01_Ifit:90MatchedIso.:2; C4 H16 Cl N4 P3_ppm:-1.68_Ifit:95MatchedIso.:2; C12 H10 Cl N2 P_ppm:0.83_Ifit:91MatchedIso.:4; C10 H13 Cl O3 S_ppm:-0.7_Ifit:89MatchedIso.:5	3,4-dihydro-2H,6H-[1,3]thiazino[2,3-b]quinazolin-6-one_score:68.9; δ-Ribono-1,4-lactone_score:98.2; L-Ascorbic acid 2-sulfate_score:98.2; Galactonic acid_score:98.2; 2-{[(4-Acetylphenyl)carbamoyl]amino}-1,4:3,6-dianhydro-2,5-dideoxy-5-{[4-(2-methyl-2-propanyl)-2-pyrimidinyl]amino}-L-iditol_score:68.3
146.05798@12.425			C6 H10 O4	146.058	12.425	4.85525e+06				DDA for preferred ion	1.17696e+06	3.15413e+06	2.68	1.42	0.0269765	C6 H10 O4_ppm:0.47_Ifit:98MatchedIso.:2
329.25655@1.937			C18 H35 N O4	329.257	1.937	1.35922e+07				No MS2	4.81343e+06	1.28667e+07	2.673	1.42	0.563489	C18 H35 N O4_ppm:-0.17_Ifit:93MatchedIso.:2
270.05261@10.423			C10 H7 N8 P	270.053	10.423	619679				No MS2	242577	645471	2.661	1.41	0.00382952	C7 H14 N2 O7 S_ppm:1.62_Ifit:71MatchedIso.:2; C9 H21 O P3 S_ppm:0.05_Ifit:84MatchedIso.:2; C15 H10 O5_ppm:-0.8_Ifit:88MatchedIso.:2; C10 H7 N8 P_ppm:-1.93_Ifit:89MatchedIso.:2
93.0579@6.96			C6 H7 N	93.0579	6.96	1.59543e+06				DDA for preferred ion	598493	1.58799e+06	2.653	1.41	0.0738062	C6 H7 N_ppm:0.5_Ifit:84MatchedIso.:2
391.22069@1.775			C13 H30 N9 O3 P	391.221	1.775	6.54316e+06				No MS2	663885	1.75392e+06	2.642	1.4	0.0617739	C21 H34 N3 P S_ppm:-1.05_Ifit:72MatchedIso.:2; C18 H33 N O8_ppm:0.2_Ifit:79MatchedIso.:2; C13 H30 N9 O3 P_ppm:-0.58_Ifit:93MatchedIso.:2
215.15213@3.048			C11 H21 N O3	215.152	3.048	5.55316e+07	60.9	8		DDA for preferred ion	1.55726e+07	4.10166e+07	2.634	1.4	0.00271249	C11 H21 N O3_ppm:-0.07_Ifit:91MatchedIso.:2	(+/-)12-HpETE_score:76.9; Prostaglandin B1_score:60.9
198.16198@1.947			C12 H22 O2	198.162	1.947	2.18262e+07				DDA for preferred ion	7.17936e+06	1.88493e+07	2.625	1.39	0.00572396	C12 H22 O2_ppm:-0.01_Ifit:91MatchedIso.:2
415.22065@1.84			C15 H38 N5 O2 P S2	415.221	1.84	1.34865e+07				No MS2	5.10958e+06	1.33264e+07	2.608	1.38	0.000630647	C23 H34 N3 P S_ppm:-1.1_Ifit:79MatchedIso.:2; C13 H33 N7 O6 S_ppm:-1.58_Ifit:80MatchedIso.:2; C21 H29 N5 O4_ppm:-3.15_Ifit:84MatchedIso.:2; C14 H34 N5 O7 P_ppm:2.56_Ifit:85MatchedIso.:2; C20 H33 N O8_ppm:0.07_Ifit:86MatchedIso.:2; C15 H30 N9 O3 P_ppm:-0.66_Ifit:90MatchedIso.:2; C15 H40 N5 P3 S_ppm:-2.6_Ifit:90MatchedIso.:2; C15 H38 N5 O2 P S2_ppm:0.47_Ifit:91MatchedIso.:2
250.13153@7.209			C13 H18 N2 O3	250.132	7.209	705141				DDA for preferred ion	236895	617777	2.608	1.38	0.00349577	C13 H18 N2 O3_ppm:-0.84_Ifit:72MatchedIso.:2
216.17243@1.868			C12 H24 O3	216.172	1.868	7.31975e+06				DDA for preferred ion	2.83639e+06	7.33575e+06	2.586	1.37	0.000979766	C12 H24 O3_ppm:-0.53_Ifit:82MatchedIso.:2
166.02664@13.916	Terephthalic acid	Level 2 ID	C8 H6 O4	166.027	13.916	4.26866e+07	99.4	10		DDA for preferred ion	1.37689e+07	3.55301e+07	2.58	1.37	0.0506952	C8 H6 O4_ppm:0.19_Ifit:83MatchedIso.:4	Terephthalic acid_score:98.6; Isophthalic acid_score:99.4; 1,5-Anhydro-2-O-(6-O-benzoyl-α-L-galactopyranosyl)-D-glucitol_score:77.4; 5-[(Benzoyloxy)methyl]-4,5,6-trihydroxy-2-cyclohexen-1-yl benzoate_score:77.4; 1,2,4-Benzenetricarboxylic acid_score:77.4
316.26111@2.013			C18 H36 O4	316.261	2.013	8.00943e+06				No MS2	2.71335e+06	6.991e+06	2.577	1.37	0.0201142	C18 H36 O4_ppm:-0.8_Ifit:95MatchedIso.:2
447.04343@11.89			C7 H22 Cl N7 O7 S3	447.043	11.89	2.27144e+07				DDA for preferred ion	8.98094e+06	2.29115e+07	2.551	1.35	0.0945755	C5 H20 N7 O11 P3_ppm:0.15_Ifit:100MatchedIso.:1; C8 H25 Cl N5 O6 P3 S_ppm:1.65_Ifit:40MatchedIso.:2; C7 H24 Cl N7 O5 P2 S2_ppm:-2.19_Ifit:72MatchedIso.:2; C6 H18 Cl N7 O12 S_ppm:2.6_Ifit:81MatchedIso.:2; C6 H20 Cl N7 O10 P2_ppm:-0.25_Ifit:91MatchedIso.:2; C7 H22 Cl N7 O7 S3_ppm:0.66_Ifit:47MatchedIso.:3
362.18565@2.028				362.186	2.028	4.14654e+06				No MS2	1.3766e+06	3.49111e+06	2.536	1.34	0.00319095
190.96948@8.505			C4 H6 Br N3 O	190.969	8.505	78967.2				No MS2	19461.7	49077.2	2.522	1.33	0.136843	C8 H3 N O P2_ppm:2.58_Ifit:100MatchedIso.:1; C4 H6 Br N3 O_ppm:0.29_Ifit:89MatchedIso.:2
188.14124@1.986			C10 H20 O3	188.141	1.986	2.2725e+07				DDA for preferred ion	9.53605e+06	2.39782e+07	2.514	1.33	0.0029831	C10 H20 O3_ppm:0_Ifit:95MatchedIso.:2
258.18294@1.893			C14 H26 O4	258.183	1.893	3.10654e+07				DDA for preferred ion	1.28131e+07	3.16331e+07	2.469	1.3	0.00761425	C14 H26 O4_ppm:-0.67_Ifit:82MatchedIso.:2
235.19367@2.026			C15 H25 N O	235.194	2.026	3.04017e+07				No MS2	6.2255e+06	1.52567e+07	2.451	1.29	0.306087	C15 H25 N O_ppm:0.23_Ifit:93MatchedIso.:2
494.15061@10.084			C17 H34 Cl4 N6 O2	494.151	10.084	421239				No MS2	139667	341836	2.447	1.29	0.281718	C16 H36 Cl2 N6 O S3_ppm:3.3_Ifit:62MatchedIso.:5; C21 H40 Br2 N2 O_ppm:-0.27_Ifit:48MatchedIso.:6; C20 H40 Cl2 O3 S3_ppm:-2.14_Ifit:53MatchedIso.:6; C16 H36 Br Cl N4 O6_ppm:-0.14_Ifit:61MatchedIso.:6; C26 H37 Br Cl P_ppm:0.26_Ifit:65MatchedIso.:6; C16 H34 Cl3 N6 O3 P_ppm:2.12_Ifit:75MatchedIso.:6; C22 H33 Cl3 N2 O4_ppm:0.03_Ifit:79MatchedIso.:6; C15 H33 Cl3 N8 O2 S_ppm:-1.35_Ifit:81MatchedIso.:6;…
216.07463@12.343			C8 H12 N2 O5	216.075	12.343	4.50206e+06				DDA for preferred ion	1.31321e+06	3.21125e+06	2.445	1.29	0.020947	C3 H9 N10 P_ppm:-1.37_Ifit:100MatchedIso.:1; C8 H12 N2 O5_ppm:0.04_Ifit:87MatchedIso.:2
220.87107@3.928				220.871	3.928	1.9359e+07				No MS2	3.63231e+06	8.85555e+06	2.438	1.29	0.39057
239.07061@6.486			C5 H15 N5 O2 P2	239.071	6.486	348750				No MS2	123797	299436	2.419	1.27	0.0101143	C5 H15 N5 O2 P2_ppm:2.16_Ifit:100MatchedIso.:1
172.83929@12.323				172.839	12.323	522009				No MS2	105296	254578	2.418	1.27	0.539045
936.97718@15.131				936.977	15.131	909570				No MS2	284778	683756	2.401	1.26	0.317561
268.037@9.341			C15 H8 O5	268.037	9.341	1.06723e+06				No MS2	314078	748698	2.384	1.25	0.786253	C9 H19 O P3 S_ppm:0.21_Ifit:57MatchedIso.:2; C9 H9 N4 O4 P_ppm:3.21_Ifit:58MatchedIso.:2; C10 H5 N8 P_ppm:-1.78_Ifit:65MatchedIso.:2; C15 H8 O5_ppm:-0.64_Ifit:92MatchedIso.:2
272.89341@8.502			C6 H Br N3 O3 P	272.893	8.502	84221.8				No MS2	25212.2	60083.9	2.383	1.25	0.197425	C2 H2 N3 O5 P3 S_ppm:2.25_Ifit:100MatchedIso.:1; C6 H Br N3 O3 P_ppm:-1.74_Ifit:79MatchedIso.:2
343.2107@12.438			C17 H33 N3 S2	343.211	12.438	7.28852e+06				No MS2	3.26527e+06	7.72585e+06	2.366	1.24	0.00234184	C9 H29 N9 O3 S_ppm:-2.06_Ifit:66MatchedIso.:2; C10 H30 N7 O4 P_ppm:2.94_Ifit:75MatchedIso.:2; C16 H29 N3 O5_ppm:-0.07_Ifit:58MatchedIso.:3; C18 H34 N O P S_ppm:2.41_Ifit:74MatchedIso.:3; C17 H33 N3 S2_ppm:-2.6_Ifit:75MatchedIso.:3
270.14652@1.847			C14 H22 O5	270.147	1.847	7.49508e+07				DDA for preferred ion	3.18844e+07	7.53795e+07	2.364	1.24	0.000375195	C9 H19 N8 P_ppm:-1.87_Ifit:54MatchedIso.:3; C8 H23 N4 O4 P_ppm:3.08_Ifit:60MatchedIso.:2; C14 H22 O5_ppm:-0.74_Ifit:67MatchedIso.:3
214.19325@1.923			C13 H26 O2	214.193	1.923	2.04269e+07	76.9	8.8		DDA for preferred ion	8.76036e+06	2.06722e+07	2.36	1.24	0.0146317	C13 H26 O2_ppm:-0.15_Ifit:88MatchedIso.:2	(+/-)12-HpETE_score:76.9; Ambrosic acid_score:84.1; 2,3-Dinor prostaglandin E1_score:74.5; 2,3-dinor Prostaglandin E1_score:74.6; NP-021797_score:98; NP-018716_score:78.2
135.02993@6.788				135.03	6.788	45821.6				DDA for preferred ion	15673.3	36968.9	2.359	1.24	0.0559467
255.08718@7.35			C4 H15 Cl N9 P	255.087	7.35	594221				No MS2	178230	419792	2.355	1.24	0.243402	C11 H9 N7 O_ppm:1.25_Ifit:76MatchedIso.:2; C8 H18 N O6 P_ppm:0.01_Ifit:85MatchedIso.:2; C9 H18 Cl N O5_ppm:-0.68_Ifit:84MatchedIso.:3; C4 H15 Cl N9 P_ppm:-1.88_Ifit:88MatchedIso.:3
170.13075@2.049			C10 H18 O2	170.131	2.049	1.63104e+07				DDA for preferred ion	6.24677e+06	1.47016e+07	2.353	1.23	0.0923618	C10 H18 O2_ppm:0.42_Ifit:90MatchedIso.:2
169.07393@6.84	Pyridoxine	Level 2 ID	C8 H11 N O3	169.074	6.84	1.96156e+08	98.7	9.9		DDA for preferred ion	6.48724e+07	1.50859e+08	2.325	1.22	0.00492702	C8 H11 N O3_ppm:0.19_Ifit:73MatchedIso.:3	2-Phenylglycine_score:99; Norepinephrine_score:81.8; Pyridoxine_score:99.6; Pyridoxamine_score:99.8; 3,4,5-trihydroxy-6-methyloxan-2-yl 2-(methylamino)benzoate_score:99.5; Pyritinol_score:81; 2-methyl-6-{[(5-phenyl-2-thienyl)carbonyl]amino}benzoic acid_score:71; 1H-Indol-3-yl 6-O-[(2R,3R,4R)-3,4-dihydroxy-4-(hydroxymethyl)tetrahydro-2-furanyl]-beta-D-glucopyranoside_score:98.7; trans-3-Hydroxycot…
323.01135@9.36			C6 H15 Cl N3 O6 P S	323.011	9.36	74065.1				No MS2	23270.7	53839.9	2.314	1.21	0.158837	C3 H10 N5 O11 P_ppm:-0.28_Ifit:100MatchedIso.:1; C6 H17 Cl N3 O4 P3_ppm:-2.14_Ifit:42MatchedIso.:2; C4 H10 Cl N5 O10_ppm:-0.83_Ifit:42MatchedIso.:2; C6 H15 Cl N3 O6 P S_ppm:1.8_Ifit:42MatchedIso.:2
80.94692@3.346				80.9469	3.346	2.99224e+07				DDA for preferred ion	1.22137e+07	2.823e+07	2.311	1.21	0.000572298
362.22994@5.876			C13 H31 N8 O2 P	362.23	5.876	5.56802e+06				No MS2	2.38109e+06	5.49729e+06	2.309	1.21	0.00386868	C22 H36 P2_ppm:1.97_Ifit:68MatchedIso.:2; C18 H34 O7_ppm:-1.42_Ifit:78MatchedIso.:2; C15 H26 N10 O_ppm:2.3_Ifit:88MatchedIso.:2; C13 H31 N8 O2 P_ppm:-2.26_Ifit:91MatchedIso.:2
332.1259@1.767			C18 H20 O6	332.126	1.767	1.24387e+07				No MS2	4.15645e+06	9.57018e+06	2.302	1.2	0.0095186	C10 H26 N2 O6 P2_ppm:-2.14_Ifit:51MatchedIso.:2; C10 H24 N2 O8 S_ppm:1.7_Ifit:52MatchedIso.:2; C11 H20 N6 O4 S_ppm:-2.33_Ifit:60MatchedIso.:2; C13 H17 N8 O P_ppm:-1.19_Ifit:75MatchedIso.:2; C18 H20 O6_ppm:-0.27_Ifit:92MatchedIso.:2
270.2557@1.858			C17 H34 O2	270.256	1.858	6.01775e+06				DDA for preferred ion	2.24999e+06	5.17558e+06	2.3	1.2	0.052941	C17 H34 O2_ppm:-0.68_Ifit:91MatchedIso.:2
242.22445@1.876	Pentadecanoic Acid	Weak/poor match	C15 H30 O2	242.224	1.876	1.48571e+07	55	7.7		DDA for preferred ion	5.49214e+06	1.25692e+07	2.289	1.19	0.000728379	C15 H30 O2_ppm:-0.53_Ifit:89MatchedIso.:2	Pentadecanoic Acid_score:54.3; Pentadecanoic acid_score:55
438.31335@1.724			C23 H43 N4 O2 P	438.313	1.724	1.30961e+06				No MS2	517044	1.18324e+06	2.288	1.19	0.00712267	C16 H43 N10 P S_ppm:0.69_Ifit:77MatchedIso.:2; C21 H48 N2 O3 P2_ppm:-1.52_Ifit:92MatchedIso.:2; C21 H46 N2 O5 S_ppm:1.39_Ifit:92MatchedIso.:2; C29 H42 O3_ppm:-0.1_Ifit:92MatchedIso.:2; C22 H42 N6 O S_ppm:-1.66_Ifit:94MatchedIso.:2; C23 H43 N4 O2 P_ppm:2.26_Ifit:96MatchedIso.:2
222.03839@3.346	(5-anilino-2,2-dimethyl-2,3-dihydro-1,3,4-thiadiazol-3-yl)[4-(tert-butyl)phenyl]methanone	Weak/poor match	C21 H25 N3 O S	222.038	3.346	1.31339e+08	52.4	7.6		DDA for preferred ion	4.77544e+07	1.08956e+08	2.282	1.19	0.00170651	C2 H7 N8 O3 P_ppm:2.34_Ifit:42MatchedIso.:2; C8 H6 N4 O4_ppm:-2.31_Ifit:87MatchedIso.:3; C10 H11 N2 P S_ppm:1.51_Ifit:51MatchedIso.:5; C8 H14 O3 S2_ppm:-0.2_Ifit:82MatchedIso.:7	(5-anilino-2,2-dimethyl-2,3-dihydro-1,3,4-thiadiazol-3-yl)[4-(tert-butyl)phenyl]methanone_score:52.4
176.03293@3.345			C7 H12 O S2	176.033	3.345	3.76188e+07				DDA for preferred ion	1.27738e+07	2.88968e+07	2.262	1.18	0.00105801	C7 H4 N4 O2_ppm:-2.79_Ifit:85MatchedIso.:2; C7 H12 O S2_ppm:-0.12_Ifit:87MatchedIso.:3
326.24568@1.847			C19 H34 O4	326.246	1.847	7.85081e+06				No MS2	3.32031e+06	7.50739e+06	2.261	1.18	0.114857	C19 H34 O4_ppm:-0.1_Ifit:98MatchedIso.:2
216.04221@6.027	2,6-Naphthalenedicarboxylic acid	Weak/poor match	C12 H8 O4	216.042	6.027	1.82803e+07	95.9	9.8		DDA for preferred ion	6.10827e+06	1.37411e+07	2.25	1.17	0.00956238	C12 H8 O4_ppm:-0.24_Ifit:84MatchedIso.:4	2,6-Naphthalenedicarboxylic acid_score:95.9
122.03683@13.916	Hydroxybenzaldehyde	Weak/poor match	C7 H6 O2	122.037	13.916	7.35117e+06	89.4	9.5		DDA for preferred ion	2.78934e+06	6.26713e+06	2.247	1.17	0.070763	C7 H6 O2_ppm:0.38_Ifit:64MatchedIso.:4	Benzoic acid_score:98.9; 4-Hydroxybenzaldehyde_score:99.1
358.06829@7.012			C10 H18 N2 O10 S	358.068	7.012	1.38739e+06				No MS2	599102	1.3371e+06	2.232	1.16	0.136563	C21 H15 N2 P S_ppm:-2.96_Ifit:68MatchedIso.:2; C5 H15 N10 O5 P S_ppm:-0.63_Ifit:72MatchedIso.:2; C18 H14 O8_ppm:-1.6_Ifit:72MatchedIso.:2; C15 H6 N10 O2_ppm:2.17_Ifit:78MatchedIso.:2; C13 H19 N4 O2 P S2_ppm:-1.14_Ifit:81MatchedIso.:2; C13 H11 N8 O3 P_ppm:-2.45_Ifit:82MatchedIso.:2; C12 H23 O6 P S2_ppm:2.59_Ifit:83MatchedIso.:2; C12 H25 O4 P3 S_ppm:-0.96_Ifit:84MatchedIso.:2; C12 H15 N4 O7 P_ppm:1…
197.14154@3.115	(S)-Dibenzyl 2-aminosuccinate	Level 2 ID	C18 H19 N O4	197.142	3.115	5.33453e+07	97.5	9.9		DDA for preferred ion	1.71762e+07	3.81753e+07	2.223	1.15	0.00299947	C11 H19 N O2_ppm:-0.19_Ifit:83MatchedIso.:2	(3beta,9xi)-3-(beta-D-Glucopyranosyloxy)-14-hydroxycarda-5,20(22)-dienolide_score:99.7; N-(1,2-diphenylethyl)-N'-(4-fluorobenzyl)thiourea_score:95.9; Benzyl 6-O-beta-D-glucopyranosyl-beta-D-glucopyranoside_score:96.1; [(1aS,1bS,2S,5aR,6S,6aS)-2-(beta-D-Glucopyranosyloxy)-6-hydroxy-1b,5a,6,6a-tetrahydrooxireno[4,5]cyclopenta[1,2-c]pyran-1a(2H)-yl]methyl (2E)-3-phenylacrylate_score:98.4; Cynaropicr…
250.08393@5.873			C13 H14 O5	250.084	5.873	3.90933e+06				DDA for preferred ion	1.17951e+06	2.61497e+06	2.217	1.15	0.00213633	C8 H11 N8 P_ppm:-2.01_Ifit:74MatchedIso.:2; C13 H14 O5_ppm:-0.79_Ifit:96MatchedIso.:2
217.91665@14.838			C6 H2 O3 S3	217.917	14.838	7.75404e+06				DDA for preferred ion	3.02423e+06	6.68898e+06	2.212	1.15	0.25885	C6 H2 O3 S3_ppm:0.21_Ifit:61MatchedIso.:2
318.11026@1.789			C17 H18 O6	318.11	1.789	1.05572e+07				No MS2	3.7566e+06	8.29976e+06	2.209	1.14	0.00998578	C12 H15 N8 O P_ppm:-1.21_Ifit:59MatchedIso.:2; C18 H22 O S2_ppm:-2.98_Ifit:70MatchedIso.:3; C17 H18 O6_ppm:-0.25_Ifit:84MatchedIso.:3
204.02788@3.346			C8 H12 O2 S2	204.028	3.346	6.6828e+07				No MS2	2.52337e+07	5.5563e+07	2.202	1.14	0.000544721	C2 H5 N8 O2 P_ppm:2.8_Ifit:100MatchedIso.:1; C8 H4 N4 O3_ppm:-2.26_Ifit:80MatchedIso.:2; C8 H12 O2 S2_ppm:0.04_Ifit:83MatchedIso.:3
237.05311@10.029			C8 H8 Cl N7	237.053	10.029	513821				No MS2	210984	464614	2.202	1.14	0.0576555	C5 H11 N5 O4 S_ppm:-0.27_Ifit:74MatchedIso.:2; C7 H8 N7 O P_ppm:1.33_Ifit:87MatchedIso.:2; C8 H8 Cl N7_ppm:0.58_Ifit:69MatchedIso.:3
344.05265@7.359			C11 H13 N4 O7 P	344.053	7.359	1.00728e+07	51.9	7.6		DDA for preferred ion	4.21873e+06	9.28701e+06	2.201	1.14	0.188209	C21 H14 O P2_ppm:1.92_Ifit:36MatchedIso.:2; C14 H4 N10 O2_ppm:2.27_Ifit:42MatchedIso.:2; C12 H9 N8 O3 P_ppm:-2.54_Ifit:40MatchedIso.:2; C11 H23 O4 P3 S_ppm:-0.99_Ifit:39MatchedIso.:3; C11 H21 O6 P S2_ppm:2.71_Ifit:45MatchedIso.:3; C17 H12 O8_ppm:-1.65_Ifit:82MatchedIso.:2; C11 H13 N4 O7 P_ppm:1.35_Ifit:74MatchedIso.:3	1,5-Anhydro-2-O-(6-O-benzoyl-α-L-galactopyranosyl)-D-glucitol_score:77.4; 5-[(Benzoyloxy)methyl]-4,5,6-trihydroxy-2-cyclohexen-1-yl benzoate_score:77.4; 1,2,4-Benzenetricarboxylic acid_score:77.4; Apigenin_score:62.9
172.0525@5.955			C11 H8 O2	172.053	5.955	1.45092e+06				DDA for preferred ion	612025	1.3424e+06	2.193	1.13	0.0239194	C11 H8 O2_ppm:0.41_Ifit:89MatchedIso.:2
152.04738@2.201			C8 H8 O3	152.047	2.201	1.97263e+08				DDA for preferred ion	9.59863e+07	2.10178e+08	2.19	1.13	0.000253599	C8 H8 O3_ppm:0.2_Ifit:80MatchedIso.:4
258.05259@6.411			C14 H10 O5	258.053	6.411	2.68624e+06				No MS2	1.1725e+06	2.55501e+06	2.179	1.12	0.0262089	C14 H10 O5_ppm:-0.9_Ifit:70MatchedIso.:2
282.08894@5.47			C17 H14 O4	282.089	5.47	4.65858e+06				No MS2	2.0402e+06	4.4413e+06	2.177	1.12	0.104284	C9 H18 N2 O6 S_ppm:1.34_Ifit:51MatchedIso.:2; C11 H25 P3 S_ppm:-0.16_Ifit:68MatchedIso.:2; C11 H15 N4 O3 P_ppm:2.69_Ifit:68MatchedIso.:2; C17 H14 O4_ppm:-0.97_Ifit:96MatchedIso.:2
385.2829@1.927			C21 H39 N O5	385.283	1.927	3.31775e+06				No MS2	1.17237e+06	2.54044e+06	2.167	1.12	0.122139	C16 H36 N9 P_ppm:-0.59_Ifit:79MatchedIso.:2; C21 H39 N O5_ppm:0.2_Ifit:86MatchedIso.:2
458.17366@10.038				458.174	10.038	111411				No MS2	41734.1	90420.3	2.167	1.12	0.184659
326.07866@3.342			C18 H14 O6	326.079	3.342	1.70286e+06				No MS2	612903	1.32481e+06	2.162	1.11	0.0247905	C10 H18 N2 O8 S_ppm:0.85_Ifit:56MatchedIso.:2; C12 H25 O2 P3 S_ppm:-0.45_Ifit:64MatchedIso.:2; C12 H23 O4 P S2_ppm:3.46_Ifit:64MatchedIso.:2; C12 H15 N4 O5 P_ppm:2.02_Ifit:64MatchedIso.:2; C13 H19 N4 P S2_ppm:-0.64_Ifit:67MatchedIso.:2; C13 H11 N8 O P_ppm:-2.08_Ifit:67MatchedIso.:2; C15 H6 N10_ppm:2.99_Ifit:73MatchedIso.:2; C18 H14 O6_ppm:-1.15_Ifit:80MatchedIso.:2
202.15692@1.905			C11 H22 O3	202.157	1.905	7.44485e+06				No MS2	3.5993e+06	7.7463e+06	2.152	1.11	0.0213216	C11 H22 O3_ppm:0.15_Ifit:80MatchedIso.:2
284.27126@1.894	Stearic Acid	Level 2 ID	C18 H36 O2	284.271	1.894	2.52258e+08	93.1	9.7		DDA for preferred ion	1.06994e+08	2.29627e+08	2.146	1.1	0.119309	C18 H36 O2_ppm:-0.96_Ifit:92MatchedIso.:3	(1aS,1bS,2S,5aR,6S,6aS)-2-(beta-D-Glucopyranosyloxy)-1a-(hydroxymethyl)-1a,1b,2,5a,6,6a-hexahydrooxireno[4,5]cyclopenta[1,2-c]pyran-6-yl benzoate_score:84.2; NP-019547_score:43.6; NP-018545_score:66.2; (2S)-4-Oxo-2-phenyl-3,4-dihydro-2H-chromen-7-yl beta-D-glucopyranoside_score:56.2; NP-005614_score:59.8; Stearic Acid_score:93.1; Stearic acid_score:92.9
214.00327@5.917			C9 H7 Cl O4	214.003	5.917	720394				No MS2	230368	494040	2.145	1.1	0.0275641	C3 H4 N8 P2_ppm:-0.67_Ifit:100MatchedIso.:1; C8 H7 O5 P_ppm:0.76_Ifit:85MatchedIso.:2; C9 H7 Cl O4_ppm:-0.07_Ifit:89MatchedIso.:3
224.14115@1.862			C13 H20 O3	224.141	1.862	1.12138e+07				No MS2	4.28954e+06	9.17322e+06	2.139	1.1	0.00434861	C13 H20 O3_ppm:-0.44_Ifit:83MatchedIso.:2
282.25565@1.84			C18 H34 O2	282.256	1.84	1.03729e+07	69.6	8.5		DDA for preferred ion	4.28669e+06	9.1652e+06	2.138	1.1	0.0739113	C18 H34 O2_ppm:-0.81_Ifit:81MatchedIso.:2	NP-018990_score:69.6
231.14707@3.344				231.147	3.344	1.34722e+07				No MS2	4.75008e+06	1.0144e+07	2.136	1.09	0.0120686
239.17323@2.79				239.173	2.79	4.30556e+07				No MS2	2.64871e+06	5.64096e+06	2.13	1.09	0.237974
166.02662@7.19	Terephthalic acid	Level 2 ID	C8 H6 O4	166.027	7.19	3.7196e+08	98.4	9.9		DDA for preferred ion	7.47592e+07	1.58939e+08	2.126	1.09	0.286568	C8 H6 O4_ppm:0.07_Ifit:75MatchedIso.:4	Terephthalic acid_score:98.6; Isophthalic acid_score:99.4; Equol_score:98.1; D-(-)-Salicin_score:99.8; Matairesinol_score:99.8; 3,5-Dihydroxy-2-(4-hydroxyphenyl)-3,4-dihydro-2H-chromen-7-yl pentofuranoside_score:91.8; Catechin_score:90.6; 2-Hydroxyhippuric acid_score:89; 5-Sulfosalicylic acid_score:89; 3-[(1-Carboxyvinyl)oxy]benzoic acid_score:89.3; Agnuside_score:97; (3R,5R)-1,3,5-Trihydroxy-4-{…
284.06817@9.139			C16 H12 O5	284.068	9.139	917354				No MS2	412777	876268	2.123	1.09	0.0869378	C16 H12 O5_ppm:-1.06_Ifit:76MatchedIso.:2
194.05788@7.732	(1,3-Phenylenedioxy)diacetic acid	Weak/poor match	C10 H10 O6	194.058	7.732	3.23438e+06	75.8	8.8		DDA for preferred ion	1.18603e+06	2.51162e+06	2.118	1.08	0.0918113	C10 H10 O4_ppm:-0.13_Ifit:81MatchedIso.:2	NP-020232_score:51.4; Equol_score:98.1; D-(-)-Salicin_score:99.8; Matairesinol_score:99.8; Apigenin_score:62.9; (1,3-Phenylenedioxy)diacetic acid_score:85.8
126.05036@3.348			C7 H10 S	126.05	3.348	6.34083e+06				DDA for preferred ion	2.96567e+06	6.27992e+06	2.118	1.08	9.70154e-05	C7 H10 S_ppm:0.28_Ifit:72MatchedIso.:2
354.11647@6.162			C16 H23 N2 O3 P S	354.116	6.162	426703				No MS2	189822	400783	2.111	1.08	0.257102	C8 H19 N8 O6 P_ppm:-0.13_Ifit:66MatchedIso.:2; C10 H24 N6 O2 P2 S_ppm:2.27_Ifit:76MatchedIso.:2; C26 H14 N2_ppm:2.18_Ifit:82MatchedIso.:2; C24 H19 O P_ppm:-2.49_Ifit:85MatchedIso.:2; C13 H22 O11_ppm:0.73_Ifit:89MatchedIso.:2; C14 H26 O6 S2_ppm:-1.72_Ifit:91MatchedIso.:2; C14 H18 N4 O7_ppm:-3.04_Ifit:91MatchedIso.:2; C18 H20 N4 P2_ppm:0.43_Ifit:94MatchedIso.:2; C16 H23 N2 O3 P S_ppm:-0.65_Ifit:94M…
244.09453@2.213			C11 H16 O6	244.095	2.213	8.05352e+06				No MS2	3.74701e+06	7.90347e+06	2.109	1.08	0.0409637	C6 H13 N8 O P_ppm:-1.88_Ifit:100MatchedIso.:1; C11 H16 O6_ppm:-0.63_Ifit:70MatchedIso.:2
100.05249@2.336			C5 H8 O2	100.052	2.336	5.78695e+07				DDA for preferred ion	2.75738e+07	5.79543e+07	2.102	1.07	0.0182661	C5 H8 O2_ppm:0.63_Ifit:72MatchedIso.:3
307.97149@1.755			C10 H13 Br O4 S	307.971	1.755	2.25409e+06	97	9.9		DDA for preferred ion	564873	1.18623e+06	2.1	1.07	0.391361	C2 H4 N4 O14_ppm:-2.96_Ifit:100MatchedIso.:1; C4 H9 N2 O10 P S_ppm:-0.2_Ifit:54MatchedIso.:2; C6 H6 N4 O7 P2_ppm:1.03_Ifit:74MatchedIso.:2; C16 H7 O P3_ppm:1.67_Ifit:77MatchedIso.:2; C15 H4 N2 O2 S2_ppm:0.23_Ifit:79MatchedIso.:2; C12 H5 O8 P_ppm:-2.32_Ifit:85MatchedIso.:2; C4 H16 Br N4 O P3_ppm:-1.76_Ifit:62MatchedIso.:4; C4 H14 Br N4 O3 P S_ppm:2.37_Ifit:63MatchedIso.:4; C12 H10 Br N2 O P_ppm:0.…	NP-018606_score:92.1; Baliospermin_score:97
246.1102@2.885			C11 H18 O6	246.11	2.885	2.58274e+07				DDA for preferred ion	1.2362e+07	2.58636e+07	2.092	1.07	0.0464466	C6 H15 N8 O P_ppm:-1.82_Ifit:91MatchedIso.:2; C11 H18 O6_ppm:-0.58_Ifit:83MatchedIso.:2
136.0525@4.553			C8 H8 O2	136.053	4.553	2.59727e+07				DDA for preferred ion	1.18124e+07	2.46547e+07	2.087	1.06	0.00291681	C8 H8 O2_ppm:0.5_Ifit:87MatchedIso.:4
287.24606@2.721			C16 H33 N O3	287.246	2.721	8.34147e+07	97.5	9.9		DDA for preferred ion	3.44577e+07	7.16396e+07	2.079	1.06	0.0503541	C16 H33 N O3_ppm:0.07_Ifit:85MatchedIso.:2	Triethanolamine_score:98.3
584.36682@1.826			C23 H52 N8 O7 S	584.367	1.826	2.45881e+06				No MS2	968982	2.01213e+06	2.077	1.05	0.00217742	C32 H59 O3 P3_ppm:-1.52_Ifit:76MatchedIso.:2; C32 H57 O5 P S_ppm:0.66_Ifit:76MatchedIso.:2; C31 H48 N6 O5_ppm:-3.08_Ifit:77MatchedIso.:2; C30 H52 N2 O9_ppm:-0.79_Ifit:78MatchedIso.:2; C27 H54 N8 P2 S_ppm:0.14_Ifit:83MatchedIso.:2; C26 H58 N4 O4 P2 S_ppm:2.43_Ifit:83MatchedIso.:2; C25 H59 N6 O P3 S_ppm:-2.69_Ifit:85MatchedIso.:2; C25 H49 N10 O4 P_ppm:-1.31_Ifit:85MatchedIso.:2; C24 H53 N6 O8 P_ppm…
224.06838@2.339			C6 H9 N8 P	224.068	2.339	1.35656e+07				No MS2	6.21262e+06	1.28075e+07	2.062	1.04	0.0595445	C6 H9 N8 P_ppm:-1.77_Ifit:100MatchedIso.:1
310.25074@1.869				310.251	1.869	2.58142e+06				No MS2	921399	1.90029e+06	2.062	1.04	0.0136801
312.22997@2.005	9-HpODE or similar	Level 2 ID	C18 H32 O4	312.23	2.005	1.64763e+07	89.1	9.5		DDA for preferred ion	7.49603e+06	1.53778e+07	2.051	1.04	0.0187364	C18 H32 O4_ppm:-0.3_Ifit:86MatchedIso.:2	(±)9-HpODE_score:75; NP-001596_score:82.2; 16-Hydroxyhexadecanoic acid_score:89.1
294.21953@1.963			C11 H30 N6 O S	294.22	1.963	4.99288e+07				DDA for preferred ion	2.51325e+07	5.11019e+07	2.033	1.02	0.0927015	C18 H30 O3_ppm:0.13_Ifit:82MatchedIso.:2; C11 H30 N6 O S_ppm:-2.2_Ifit:69MatchedIso.:2
193.07388@3.655			C10 H11 N O3	193.074	3.655	4.69509e+06				No MS2	1.72618e+06	3.50867e+06	2.033	1.02	0.00533746	C10 H11 N O3_ppm:-0.08_Ifit:77MatchedIso.:2
136.90214@12.323				136.902	12.323	721447				DDA for preferred ion	332482	675703	2.032	1.02	0.101158
341.99832@12.284			C6 H16 Cl2 N4 O4 S2	341.998	12.284	442719				No MS2	186260	378399	2.032	1.02	0.406663	C4 H8 N8 O7 P2_ppm:-2.33_Ifit:100MatchedIso.:1; C3 H12 N4 O11 P2_ppm:1.58_Ifit:100MatchedIso.:1; C4 H13 Br N10 P2_ppm:-0.02_Ifit:59MatchedIso.:2; C6 H16 Cl2 N4 O4 S2_ppm:-1.99_Ifit:56MatchedIso.:3
330.24027@2.112	(15Z)-9,12,13-Trihydroxy-15-octadecenoic acid	Level 2 ID	C18 H34 O5	330.24	2.112	1.70854e+08	99.7	10		DDA for preferred ion	8.40799e+07	1.70447e+08	2.027	1.02	0.120225	C13 H31 N8 P_ppm:-1.99_Ifit:39MatchedIso.:3; C18 H34 O5_ppm:-1.07_Ifit:81MatchedIso.:3	Ascorbyl palmitate_score:99.7; (3beta,9xi)-3-(beta-D-Glucopyranosyloxy)-14-hydroxycarda-5,20(22)-dienolide_score:99.7; (±)9(10)-DiHOME_score:92.2; Palmitic Acid_score:97.5; R-Palmitoyl-(1-methyl) Ethanolamide_score:99.7; Palmitoyl ethanolamide_score:99.7; (+/-)9,10-dihydroxy-12Z-octadecenoic acid_score:92.2; (15Z)-9,12,13-Trihydroxy-15-octadecenoic acid_score:82.9
508.30372@1.972			C32 H46 O P2	508.304	1.972	2.61561e+06				No MS2	1.09939e+06	2.22758e+06	2.026	1.02	0.141488	C21 H44 N6 O6 S_ppm:-1.15_Ifit:68MatchedIso.:2; C22 H45 N4 O7 P_ppm:2.23_Ifit:70MatchedIso.:2; C23 H41 N8 O3 P_ppm:-0.4_Ifit:73MatchedIso.:2; C23 H51 N4 P3 S_ppm:-1.99_Ifit:74MatchedIso.:2; C25 H36 N10 O2_ppm:2.85_Ifit:79MatchedIso.:2; C28 H44 O8_ppm:0.2_Ifit:86MatchedIso.:2; C29 H40 N4 O4_ppm:-2.43_Ifit:88MatchedIso.:2; C31 H45 N2 P S_ppm:-0.76_Ifit:92MatchedIso.:2; C32 H46 O P2_ppm:2.62_Ifit:92…
214.09535@1.229			C9 H14 N2 O4	214.095	1.229	2.8772e+06				No MS2	1.30084e+06	2.63198e+06	2.023	1.02	0.0022618	C9 H14 N2 O4_ppm:-0.04_Ifit:96MatchedIso.:2
83.03707@12.337			C4 H5 N O	83.0371	12.337	1.33415e+07				DDA for preferred ion	4.86206e+06	9.81735e+06	2.019	1.01	0.140708	C4 H5 N O_ppm:-0.56_Ifit:85MatchedIso.:2
343.27228@1.913			C19 H37 N O4	343.272	1.913	5.07678e+06				No MS2	1.04094e+06	2.09965e+06	2.017	1.01	0.030183	C19 H37 N O4_ppm:0.07_Ifit:71MatchedIso.:2
183.83226@9.525				183.832	9.525	8.68619e+06				DDA for preferred ion	3.87157e+06	7.77921e+06	2.009	1.01	0.0786181
717.01488@12.269				717.015	12.269	131502				No MS2	42284	84964.5	2.009	1.01	0.359688
228.09971@3.365			C11 H16 O5	228.1	3.365	1.01189e+07				No MS2	4.914e+06	9.84064e+06	2.003	1	0.037538	C6 H13 N8 P_ppm:-1.63_Ifit:75MatchedIso.:2; C11 H16 O5_ppm:-0.29_Ifit:84MatchedIso.:2
178.09942@2.15			C11 H14 O2	178.099	2.15	3.92946e+07				DDA for preferred ion	1.7256e+07	3.45531e+07	2.002	1	0.00459663	C11 H14 O2_ppm:0.23_Ifit:75MatchedIso.:3
210.01637@4.222			C9 H6 O6	210.016	4.222	1.75131e+06				No MS2	828012	1.65158e+06	1.995	1	0.0028265	C4 H3 N8 O P_ppm:-1.76_Ifit:100MatchedIso.:1; C9 H6 O6_ppm:-0.31_Ifit:84MatchedIso.:2
161.0688@33.129			C6 H11 N O4	161.069	33.129	2.22192e+06				No MS2	633880	1.26145e+06	1.99	0.99	0.212911	C6 H11 N O4_ppm:-0.04_Ifit:88MatchedIso.:2
230.1153@6.693			C11 H18 O5	230.115	6.693	1.65536e+06				DDA for preferred ion	666813	1.32566e+06	1.988	0.99	0.19567	C6 H15 N8 P_ppm:-1.88_Ifit:73MatchedIso.:2; C11 H18 O5_ppm:-0.56_Ifit:90MatchedIso.:2
175.91411@9.557			C3 H2 Br N2 P	175.914	9.557	2.59416e+06				No MS2	1.12203e+06	2.22712e+06	1.985	0.99	0.574253	C3 H2 Br N2 P_ppm:1.23_Ifit:81MatchedIso.:2
310.21445@1.905			C11 H30 N6 O2 S	310.214	1.905	2.03613e+07				No MS2	9.8118e+06	1.94711e+07	1.984	0.99	0.00427938	C18 H30 O4_ppm:0.12_Ifit:71MatchedIso.:2; C11 H30 N6 O2 S_ppm:-2.09_Ifit:94MatchedIso.:2
135.90201@15.73				135.902	15.73	9.53617e+06				DDA for preferred ion	218694	433056	1.98	0.99	0.428755
403.25718@1.873				403.257	1.873	1.55869e+06				No MS2	656501	1.29406e+06	1.971	0.98	0.0459203
367.14209@12.409			C21 H21 N O5	367.142	12.409	5.08278e+06				No MS2	2.14281e+06	4.20624e+06	1.963	0.97	0.053483	C13 H25 N3 O7 S_ppm:2.1_Ifit:89MatchedIso.:2; C13 H27 N3 O5 P2_ppm:-1.37_Ifit:52MatchedIso.:3; C15 H32 N O P3 S_ppm:0.94_Ifit:60MatchedIso.:3; C16 H18 N9 P_ppm:-0.51_Ifit:61MatchedIso.:3; C14 H21 N7 O3 S_ppm:-1.55_Ifit:62MatchedIso.:3; C15 H22 N5 O4 P_ppm:3.13_Ifit:69MatchedIso.:3; C22 H25 N S2_ppm:-2.04_Ifit:73MatchedIso.:3; C21 H21 N O5_ppm:0.32_Ifit:80MatchedIso.:3
298.08381@6.3	Coumafuryl	Weak/poor match	C17 H14 O5	298.084	6.3	8.61288e+06	60.8	44.6		DDA for preferred ion	4.4364e+06	8.68786e+06	1.958	0.97	0.000219246	C12 H11 N8 P_ppm:-2.06_Ifit:71MatchedIso.:3; C11 H25 O P3 S_ppm:-0.28_Ifit:62MatchedIso.:3; C9 H18 N2 O7 S_ppm:1.15_Ifit:51MatchedIso.:2; C11 H15 N4 O4 P_ppm:2.42_Ifit:70MatchedIso.:2; C17 H14 O5_ppm:-1.04_Ifit:86MatchedIso.:3	ethyl 3-cyano-6-methyl-2-(phenylthio)isonicotinate_score:58.3; NP-013039_score:67.3; NP-020236_score:70; NP-001057_score:66.9; Coumafuryl_score:60.8
349.21009@2.094				349.21	2.094	6.87018e+06				No MS2	2.96372e+06	5.79114e+06	1.954	0.97	0.0747575
264.14746@8.098			C14 H20 N2 O3	264.147	8.098	1.57228e+07				No MS2	6.66783e+06	1.29655e+07	1.944	0.96	0.0678756	C14 H20 N2 O3_ppm:0.25_Ifit:83MatchedIso.:2
270.05263@7.045			C15 H10 O5	270.053	7.045	1.48699e+06				No MS2	755708	1.46904e+06	1.944	0.96	0.0129631	C7 H14 N2 O7 S_ppm:1.71_Ifit:61MatchedIso.:2; C9 H21 O P3 S_ppm:0.14_Ifit:76MatchedIso.:2; C10 H7 N8 P_ppm:-1.83_Ifit:82MatchedIso.:2; C15 H10 O5_ppm:-0.7_Ifit:88MatchedIso.:2
265.02547@1.753			C4 H8 Cl N9 O S	265.025	1.753	3.52033e+06				No MS2	1.12977e+06	2.18415e+06	1.933	0.95	0.265185	C3 H12 Cl N5 O5 S_ppm:2.65_Ifit:90MatchedIso.:2; C4 H8 Cl N9 O S_ppm:-2.4_Ifit:90MatchedIso.:2
362.23018@3.357			C18 H34 O7	362.23	3.357	2.1351e+07	41.9	55.1		DDA for preferred ion	1.04355e+07	2.01523e+07	1.931	0.95	0.000110195	C22 H36 P2_ppm:2.65_Ifit:72MatchedIso.:2; C13 H31 N8 O2 P_ppm:-1.59_Ifit:84MatchedIso.:2; C15 H26 N10 O_ppm:2.97_Ifit:95MatchedIso.:2; C18 H34 O7_ppm:-0.75_Ifit:86MatchedIso.:2	(±)9(10)-DiHOME_score:92.2; (+/-)9,10-dihydroxy-12Z-octadecenoic acid_score:92.2
200.1776@1.941	Lauric acid	Level 2 ID	C12 H24 O2	200.178	1.941	8.8851e+07	98.7	9.9		DDA for preferred ion	4.06858e+07	7.82161e+07	1.922	0.94	0.0558601	C12 H24 O2_ppm:-0.14_Ifit:85MatchedIso.:3	Lauric acid_score:98.7
299.20969@1.907			C16 H29 N O4	299.21	1.907	6.13918e+07				DDA for preferred ion	4.39897e+06	8.44444e+06	1.92	0.94	0.122259	C16 H29 N O4_ppm:0.12_Ifit:82MatchedIso.:3
284.23485@1.871			C17 H32 O3	284.235	1.871	4.74159e+06	66.2	63.3		DDA for preferred ion	2.16018e+06	4.136e+06	1.915	0.94	0.0196305	C17 H32 O3_ppm:-1.03_Ifit:93MatchedIso.:2	(1aS,1bS,2S,5aR,6S,6aS)-2-(beta-D-Glucopyranosyloxy)-1a-(hydroxymethyl)-1a,1b,2,5a,6,6a-hexahydrooxireno[4,5]cyclopenta[1,2-c]pyran-6-yl benzoate_score:84.2; NP-019547_score:43.6; NP-018545_score:66.2; (2S)-4-Oxo-2-phenyl-3,4-dihydro-2H-chromen-7-yl beta-D-glucopyranoside_score:56.2; NP-005614_score:59.8
703.79958@21.26				703.8	21.26	4.09479e+06				No MS2	1.29548e+06	2.47795e+06	1.913	0.94	0.756842
264.02209@1.754			C10 H13 Cl O4 S	264.022	1.754	3.57352e+07				DDA for preferred ion	1.24216e+07	2.36973e+07	1.908	0.93	0.19338	C9 H13 O5 P S_ppm:-0.16_Ifit:42MatchedIso.:2; C11 H10 N2 O2 P2_ppm:1.28_Ifit:83MatchedIso.:2; C4 H16 Cl N4 O P3_ppm:-1.74_Ifit:41MatchedIso.:2; C12 H10 Cl N2 O P_ppm:0.61_Ifit:79MatchedIso.:4; C10 H13 Cl O4 S_ppm:-0.83_Ifit:69MatchedIso.:5
287.04535@10.04			C9 H11 Cl2 N7	287.045	10.04	587296				No MS2	199772	381232	1.908	0.93	0.749694	C3 H9 N7 O9_ppm:-2.89_Ifit:100MatchedIso.:1; C7 H11 N7 O2 P2_ppm:1.4_Ifit:100MatchedIso.:1; C6 H14 Cl N5 O4 S_ppm:-0.54_Ifit:59MatchedIso.:2; C9 H11 Cl2 N7_ppm:0.16_Ifit:73MatchedIso.:4
228.20887@1.889			C14 H28 O2	228.209	1.889	7.22934e+07				DDA for preferred ion	2.79156e+07	5.31615e+07	1.904	0.93	0.0102916	C14 H28 O2_ppm:-0.27_Ifit:94MatchedIso.:2
129.04263@12.133	Oxoproline	Level 2 ID	C5 H7 N O3	129.043	12.133	9.76657e+07	98	9.9		DDA for preferred ion	4.89037e+07	9.28563e+07	1.899	0.93	0.0613132	C5 H7 N O3_ppm:0.28_Ifit:78MatchedIso.:2	4-Oxoproline_score:98.8
284.06821@3.263			C16 H12 O5	284.068	3.263	6.59478e+06				DDA for preferred ion	3.02252e+06	5.74068e+06	1.899	0.93	0.0270857	C8 H16 N2 O7 S_ppm:1.35_Ifit:63MatchedIso.:2; C10 H23 O P3 S_ppm:-0.14_Ifit:75MatchedIso.:2; C10 H13 N4 O4 P_ppm:2.69_Ifit:76MatchedIso.:2; C11 H9 N8 P_ppm:-2.02_Ifit:80MatchedIso.:2; C16 H12 O5_ppm:-0.94_Ifit:94MatchedIso.:2
268.10974@2.019			C17 H16 O3	268.11	2.019	2.54507e+07	69.9	8.5		DDA for preferred ion	1.4303e+07	2.68243e+07	1.875	0.91	0.00352484	C17 H16 O3_ppm:-0.77_Ifit:97MatchedIso.:2	(1E,4Z,6E)-5-hydroxy-1,7-bis(4-hydroxyphenyl)hepta-1,4,6-trien-3-one_score:41.3; (3R,5S)-1-(4-Pyridinylmethyl)-5-{3-[4-(trifluoromethoxy)phenyl]-1,2,4-oxadiazol-5-yl}-3-pyrrolidinol_score:56.1; 4-Hydroxy-5,8-dimethyl-3-methylene-2,7-dioxo-2,3,3a,4,4a,7,9,9a-octahydroazuleno[6,5-b]furan-9-yl 3-methyl-2-butenoate_score:63; Warfarin_score:70.7
821.98335@15.124				821.983	15.124	1.9744e+06				No MS2	945472	1.77213e+06	1.874	0.91	0.405813
300.2086@1.947			C20 H28 O2	300.209	1.947	1.56884e+07				No MS2	3.88967e+06	7.25571e+06	1.865	0.9	0.0507509	C14 H29 N4 O P_ppm:2.35_Ifit:87MatchedIso.:2; C20 H28 O2_ppm:-1.08_Ifit:90MatchedIso.:2
210.05276@7.119			C10 H10 O5	210.053	7.119	1.84979e+06				DDA for preferred ion	976734	1.8191e+06	1.862	0.9	0.0444816	C5 H7 N8 P_ppm:-1.74_Ifit:52MatchedIso.:2; C10 H10 O5_ppm:-0.29_Ifit:92MatchedIso.:2
327.24092@1.901			C18 H33 N O4	327.241	1.901	1.33031e+07				DDA for preferred ion	5.79746e+06	1.07822e+07	1.86	0.9	0.0506827	C18 H33 N O4_ppm:-0.12_Ifit:90MatchedIso.:2
152.04741@14.102			C8 H8 O3	152.047	14.102	3.63191e+06				No MS2	1.58177e+06	2.93328e+06	1.854	0.89	0.0509671	C8 H8 O3_ppm:0.44_Ifit:93MatchedIso.:2
196.1463@1.839			C12 H20 O2	196.146	1.839	2.38001e+07				DDA for preferred ion	1.27196e+07	2.34764e+07	1.846	0.88	0.0855589	C12 H20 O2_ppm:-0.17_Ifit:91MatchedIso.:2
165.01937@12.121			C5 H8 Cl N O3	165.019	12.121	2.94281e+06				No MS2	1.32431e+06	2.44321e+06	1.845	0.88	0.0655101	C4 H8 N O4 P_ppm:1.68_Ifit:71MatchedIso.:2; C5 H8 Cl N O3_ppm:0.61_Ifit:84MatchedIso.:3
186.16199@1.983			C11 H22 O2	186.162	1.983	2.65177e+07				DDA for preferred ion	1.50594e+07	2.76721e+07	1.838	0.88	0.0720578	C11 H22 O2_ppm:0.06_Ifit:84MatchedIso.:2
294.0229@6.548			C10 H14 O6 S2	294.023	6.548	1.19737e+06				No MS2	432742	791693	1.829	0.87	0.419496	C4 H7 N8 O6 P_ppm:0.98_Ifit:100MatchedIso.:1; C4 H15 N4 O5 P S2_ppm:2.57_Ifit:84MatchedIso.:2; C20 H7 O P_ppm:-1.86_Ifit:63MatchedIso.:2; C14 H8 N4 P2_ppm:1.65_Ifit:80MatchedIso.:2; C10 H6 N4 O7_ppm:-2.53_Ifit:98MatchedIso.:2; C9 H10 O11_ppm:2.01_Ifit:63MatchedIso.:3; C5 H11 N8 O P S2_ppm:-1.98_Ifit:58MatchedIso.:3; C12 H11 N2 O3 P S_ppm:0.35_Ifit:65MatchedIso.:3; C10 H14 O6 S2_ppm:-0.94_Ifit:87M…
135.90203@17.526				135.902	17.526	5.21031e+06				DDA for preferred ion	2.20503e+06	4.0218e+06	1.824	0.87	0.186807
136.05428@2.336				136.054	2.336	1.45144e+06				DDA for preferred ion	495747	900469	1.816	0.86	0.265729
711.06069@11.668				711.061	11.668	1.25807e+07				No MS2	7.12739e+06	1.28224e+07	1.799	0.85	0.0413626
314.24546@1.93			C18 H34 O4	314.245	1.93	1.27361e+07				No MS2	6.11033e+06	1.09694e+07	1.795	0.84	0.0199377	C18 H34 O4_ppm:-0.81_Ifit:83MatchedIso.:2
262.14137@3.261			C12 H22 O6	262.141	3.261	1.51008e+07	93	9.7		DDA for preferred ion	8.30123e+06	1.48719e+07	1.792	0.84	0.009196	C7 H19 N8 O P_ppm:-2.17_Ifit:51MatchedIso.:2; C12 H22 O6_ppm:-1.01_Ifit:96MatchedIso.:2	9-Nitrooleate_score:95.9; NP-019374_score:92.7; Azelaic acid_score:93.5
230.15171@1.965			C12 H22 O4	230.152	1.965	1.62095e+07				DDA for preferred ion	8.56184e+06	1.53313e+07	1.791	0.84	0.00134753	C12 H22 O4_ppm:-0.44_Ifit:93MatchedIso.:2
299.03652@7.093			C9 H18 Br N O5	299.037	7.093	1.46848e+06				No MS2	671779	1.20263e+06	1.79	0.84	0.220532	C22 H5 N O_ppm:-1.98_Ifit:58MatchedIso.:2; C6 H15 N5 O3 P2 S_ppm:-1.88_Ifit:64MatchedIso.:2; C6 H5 N9 O6_ppm:0.81_Ifit:64MatchedIso.:2; C16 H6 N5 P_ppm:1.47_Ifit:69MatchedIso.:2; C14 H9 N3 O3 S_ppm:0.2_Ifit:73MatchedIso.:2; C8 H12 N7 P3_ppm:-0.61_Ifit:76MatchedIso.:2; C4 H15 Br N9 P_ppm:-2.07_Ifit:66MatchedIso.:3; C9 H18 Br N O5_ppm:-1.05_Ifit:80MatchedIso.:4
224.03199@6.967			C10 H8 O6	224.032	6.967	6.19398e+06				DDA for preferred ion	3.12157e+06	5.57819e+06	1.787	0.84	0.036534	C10 H8 O6_ppm:-0.43_Ifit:82MatchedIso.:3
162.05293@33.14			C6 H10 O5	162.053	33.14	994455				No MS2	273725	488720	1.785	0.84	0.205273	C6 H10 O5_ppm:0.68_Ifit:91MatchedIso.:2
182.05796@2.18			C9 H10 O4	182.058	2.18	1.73347e+07				DDA for preferred ion	9.6903e+06	1.72607e+07	1.781	0.83	0.0295526	C9 H10 O4_ppm:0.27_Ifit:78MatchedIso.:2
164.09497@2.422			C9 H12 N2 O	164.095	2.422	4.82409e+07	43	7.2		DDA for preferred ion	2.3175e+07	4.12002e+07	1.778	0.83	0.16245	C9 H12 N2 O_ppm:0.04_Ifit:94MatchedIso.:2	2-Hydroxycinnamic acid_score:99.5
310.12018@1.912			C19 H18 O4	310.12	1.912	6.97187e+06				No MS2	3.61248e+06	6.4035e+06	1.773	0.83	0.0996925	C11 H22 N2 O6 S_ppm:1.05_Ifit:69MatchedIso.:2; C13 H29 P3 S_ppm:-0.32_Ifit:78MatchedIso.:2; C13 H19 N4 O3 P_ppm:2.28_Ifit:79MatchedIso.:2; C19 H18 O4_ppm:-1.05_Ifit:98MatchedIso.:2
150.06812@2.611	3,4-Dimethylbenzoic acid	Level 2 ID	C9 H10 O2	150.068	2.611	3.30867e+08	99.2	10		DDA for preferred ion	1.62296e+08	2.87146e+08	1.769	0.82	0.0181909	C9 H10 O2_ppm:0.27_Ifit:68MatchedIso.:4	3,4-Dimethylbenzoic acid_score:99.2; Hydrocinnamic acid_score:79.1
298.25062@1.853	Hydroxyoctadecenoic	Level 2 ID	C18 H34 O3	298.251	1.853	1.53846e+07	73.2	8.7		DDA for preferred ion	7.87999e+06	1.39171e+07	1.766	0.82	0.0138878	C18 H34 O3_ppm:-0.59_Ifit:87MatchedIso.:2	NP-011548_score:73.2; NP-013039_score:67.3; NP-020236_score:70; NP-001057_score:66.9
142.07425@10.422			C6 H10 N2 O2	142.074	10.422	2.42495e+07	81.9	9.1		DDA for preferred ion	1.09818e+07	1.93849e+07	1.765	0.82	0.0240589	C6 H10 N2 O2_ppm:0.14_Ifit:82MatchedIso.:2	1-Aminocyclohexanecarboxylic acid_score:85; ethyl 2-[(4-ethoxyanilino)carbothioyl]-3-(propylamino)-2-butenoate_score:44; (3R,5S)-1-(Tetrahydro-2H-pyran-4-yl)-5-{3-[4-(trifluoromethyl)phenyl]-1,2,4-oxadiazol-5-yl}-3-pyrrolidinol_score:42.6
168.84405@12.324				168.844	12.324	2.21193e+06				No MS2	386554	681577	1.763	0.82	0.663273
268.07335@5.618	Formononetin	Weak/poor match	C16 H12 O4	268.073	5.618	3.32198e+06	96.1	9.8		DDA for preferred ion	1.87572e+06	3.30422e+06	1.762	0.82	0.149495	C10 H23 P3 S_ppm:0.06_Ifit:86MatchedIso.:2; C8 H16 N2 O6 S_ppm:1.65_Ifit:72MatchedIso.:2; C16 H12 O4_ppm:-0.79_Ifit:87MatchedIso.:2	Kaempferol-3-Galactoside-6''-Rhamnoside-3'''-Rhamnoside_score:96.1; Formononetin_score:52; Dioxybenzone_score:83.8
116.08379@2.579	Hexanoic acid	Level 2 ID	C6 H12 O2	116.084	2.579	1.07812e+08	95.5	9.8		DDA for preferred ion	3.72319e+07	6.53119e+07	1.754	0.81	0.289466	C6 H12 O2_ppm:0.55_Ifit:93MatchedIso.:2	Hexanoic acid_score:95.5
180.0787@1.96			C10 H12 O3	180.079	1.96	7.99938e+06	84.9	71.2		DDA for preferred ion	4.79344e+06	8.39111e+06	1.751	0.81	0.00166521	C10 H12 O3_ppm:0.31_Ifit:93MatchedIso.:2	Epinephrine_score:86.7; L-Dopa_score:90.5; DL-4-Hydroxyphenyllactic acid_score:91.1; N-Feruloyloctopamine_score:91.1; Vanillyl alcohol_score:85.9; (1aS,1bS,2S,5aR,6S,6aS)-2-(beta-D-Glucopyranosyloxy)-1a-(hydroxymethyl)-1a,1b,2,5a,6,6a-hexahydrooxireno[4,5]cyclopenta[1,2-c]pyran-6-yl benzoate_score:84.2; NP-021030_score:87.9; NP-019636_score:89.5; Eriodictyol_score:55.2; Methyl 1-(hexopyranosyloxy…
252.10298@1.785			C10 H20 O5 S	252.103	1.785	8.38774e+06	56.4	7.8		DDA for preferred ion	2.96499e+06	5.18409e+06	1.748	0.81	0.177542	C12 H17 N2 O2 P_ppm:0.86_Ifit:99MatchedIso.:2; C10 H20 O5 S_ppm:-0.65_Ifit:87MatchedIso.:2	NP-001608_score:44.2; 6-Amino-3-methyl-4-phenyl-1,4-dihydropyrano[2,3-c]pyrazole-5-carbonitrile_score:56.4
230.06113@1.808			C10 H14 O4 S	230.061	1.808	1.77744e+08	67.1	8.4		DDA for preferred ion	6.28196e+07	1.09309e+08	1.74	0.8	0.144957	C12 H11 N2 O P_ppm:0.99_Ifit:59MatchedIso.:3; C10 H14 O4 S_ppm:-0.66_Ifit:77MatchedIso.:7	N'-(2-chlorophenyl)-N-{2-[(4-chlorophenyl)sulfonyl]ethyl}-N-ethylthiourea_score:67.1
156.11511@2.245			C9 H16 O2	156.115	2.245	2.67814e+07				DDA for preferred ion	1.51949e+07	2.64137e+07	1.738	0.8	0.00568854	C9 H16 O2_ppm:0.53_Ifit:67MatchedIso.:2
279.14713@8.103			C15 H21 N O4	279.147	8.103	2.17161e+07	47.5	40.5		DDA for preferred ion	1.28074e+07	2.22208e+07	1.735	0.79	0.126902	C15 H21 N O4_ppm:0.25_Ifit:79MatchedIso.:2	3-(4-benzylpiperazino)pyrazine-2-carbonitrile_score:47.5; Metalaxyl_score:41.9
372.08406@1.824			C19 H16 O8	372.084	1.824	1.97071e+06				No MS2	1.01185e+06	1.75578e+06	1.735	0.8	0.00352551	C11 H20 N2 O10 S_ppm:0.52_Ifit:72MatchedIso.:2; C13 H27 O4 P3 S_ppm:-0.62_Ifit:81MatchedIso.:2; C13 H17 N4 O7 P_ppm:1.54_Ifit:81MatchedIso.:2; C13 H25 O6 P S2_ppm:2.8_Ifit:81MatchedIso.:2; C14 H13 N8 O3 P_ppm:-2.06_Ifit:84MatchedIso.:2; C14 H21 N4 O2 P S2_ppm:-0.8_Ifit:85MatchedIso.:2; C23 H18 O P2_ppm:2.07_Ifit:91MatchedIso.:2; C16 H8 N10 O2_ppm:2.39_Ifit:91MatchedIso.:2; C22 H17 N2 P S_ppm:-2.5…
113.08406@2.89	Caprolactam	Level 2 ID	C6 H11 N O	113.084	2.89	9.41104e+08	99.5	93.4		DDA for preferred ion	5.49944e+08	9.47239e+08	1.722	0.78	0.0780317	C6 H11 N O_ppm:-0.01_Ifit:80MatchedIso.:4	Caprolactam_score:99.5
314.20902@2.032				314.209	2.032	4.54642e+06				No MS2	2.57696e+06	4.42729e+06	1.718	0.78	0.0751679
264.17231@2.118			C10 H25 N4 O2 P	264.172	2.118	1.08165e+07				DDA for preferred ion	5.39337e+06	9.26277e+06	1.717	0.78	0.0604682	C16 H24 O3_ppm:-0.88_Ifit:82MatchedIso.:2; C10 H25 N4 O2 P_ppm:3.03_Ifit:90MatchedIso.:2
202.12052@2.284			C10 H18 O4	202.121	2.284	4.66558e+07				No MS2	1.60277e+07	2.74969e+07	1.716	0.78	0.112245	C10 H18 O4_ppm:0.07_Ifit:93MatchedIso.:2
142.11064@10.443			C7 H14 N2 O	142.111	10.443	4.3307e+07				DDA for preferred ion	1.39842e+07	2.39825e+07	1.715	0.78	0.753541	C7 H14 N2 O_ppm:0.17_Ifit:99MatchedIso.:2
571.42927@2.017			C29 H57 N5 O6	571.429	2.017	2.73479e+07				No MS2	1.21851e+07	2.08834e+07	1.714	0.78	0.0436154	C39 H58 N P_ppm:-2.48_Ifit:60MatchedIso.:3; C33 H57 N5 O S_ppm:1.55_Ifit:66MatchedIso.:3; C32 H63 N O3 P2_ppm:1.66_Ifit:68MatchedIso.:3; C31 H62 N3 O2 P S_ppm:-1.34_Ifit:68MatchedIso.:3; C23 H58 N9 O5 P_ppm:-1.02_Ifit:69MatchedIso.:3; C29 H57 N5 O6_ppm:-2.83_Ifit:71MatchedIso.:3
222.06578@2.571			C9 H15 Cl O4	222.066	2.571	7.93459e+06				DDA for preferred ion	4.3934e+06	7.52186e+06	1.712	0.78	0.0648024	C3 H12 N8 P2_ppm:-1.05_Ifit:100MatchedIso.:1; C8 H15 O5 P_ppm:0.32_Ifit:65MatchedIso.:2; C11 H6 N6_ppm:1.74_Ifit:76MatchedIso.:2; C9 H15 Cl O4_ppm:-0.47_Ifit:71MatchedIso.:3
244.16728@1.907			C13 H24 O4	244.167	1.907	1.96103e+07				No MS2	6.36566e+06	1.08869e+07	1.71	0.77	0.0516409	C13 H24 O4_ppm:-0.73_Ifit:91MatchedIso.:2
231.03661@11.901			C5 H15 Cl N3 O P S	231.037	11.901	4.99987e+06				No MS2	1.85143e+06	3.16215e+06	1.708	0.77	0.0889333	C3 H10 Cl N5 O5_ppm:-1.89_Ifit:64MatchedIso.:2; C5 H15 Cl N3 O P S_ppm:1.78_Ifit:69MatchedIso.:2
310.17789@1.874			C17 H26 O5	310.178	1.874	5.59288e+07				DDA for preferred ion	3.32729e+07	5.67718e+07	1.706	0.77	0.0149189	C18 H30 S2_ppm:-3.23_Ifit:46MatchedIso.:3; C12 H23 N8 P_ppm:-1.41_Ifit:89MatchedIso.:2; C10 H26 N6 O3 S_ppm:-2.64_Ifit:38MatchedIso.:2; C17 H26 O5_ppm:-0.43_Ifit:70MatchedIso.:3
410.99303@12.047			C8 H16 Cl2 N5 O6 P S	410.993	12.047	3.79632e+06				No MS2	1.74794e+06	2.98286e+06	1.706	0.77	0.155911	C4 H11 N7 O12 P2_ppm:-2.59_Ifit:100MatchedIso.:1; C4 H16 Br N9 O5 P2_ppm:-0.66_Ifit:46MatchedIso.:2; C7 H16 Cl N5 O7 P2 S_ppm:-0.95_Ifit:56MatchedIso.:2; C5 H20 Br N9 P2 S2_ppm:-2.77_Ifit:42MatchedIso.:3; C8 H16 Cl2 N5 O6 P S_ppm:-1.38_Ifit:79MatchedIso.:3
499.33218@11.927				499.332	11.927	520086				No MS2	311459	531315	1.706	0.77	0.436651
258.14652@6.059			C13 H22 O5	258.147	6.059	2.18968e+06				No MS2	1.26344e+06	2.15235e+06	1.704	0.77	0.0033053	C8 H19 N8 P_ppm:-1.98_Ifit:53MatchedIso.:2; C13 H22 O5_ppm:-0.8_Ifit:81MatchedIso.:2
299.94996@1.721			C5 H2 N8 O2 P2 S	299.95	1.721	4.20686e+07				No MS2	2.13891e+07	3.64346e+07	1.703	0.77	0.00985646	C10 H7 O5 P3_ppm:-2.26_Ifit:41MatchedIso.:2; C10 H5 O7 P S_ppm:1.99_Ifit:48MatchedIso.:4; C5 H2 N8 O2 P2 S_ppm:0.97_Ifit:48MatchedIso.:4
295.12763@4.276			C12 H25 N O3 S2	295.128	4.276	2.47036e+07				No MS2	1.33984e+07	2.28192e+07	1.703	0.77	0.207462	C6 H18 N9 O3 P_ppm:2.05_Ifit:79MatchedIso.:2; C12 H17 N5 O4_ppm:-1.44_Ifit:83MatchedIso.:2; C14 H22 N3 P S_ppm:1.43_Ifit:79MatchedIso.:3; C12 H25 N O3 S2_ppm:0.15_Ifit:80MatchedIso.:3
194.02149@12.411			C9 H6 O5	194.021	12.411	2.75578e+06				No MS2	1.32881e+06	2.26286e+06	1.703	0.77	0.0640177	C4 H3 N8 P_ppm:-1.74_Ifit:100MatchedIso.:1; C9 H6 O5_ppm:-0.17_Ifit:96MatchedIso.:2
186.00841@1.991			C7 H7 O4 P	186.008	1.991	2.60538e+06				DDA for preferred ion	1.29146e+06	2.1971e+06	1.701	0.77	0.00297414	C7 H7 O4 P_ppm:1.13_Ifit:100MatchedIso.:1
230.05563@10.437			C7 H15 Cl O6	230.056	10.437	699347				DDA for preferred ion	280241	475654	1.697	0.76	0.544677	C9 H6 N6 O2_ppm:1.77_Ifit:77MatchedIso.:2; C6 H15 O7 P_ppm:0.4_Ifit:89MatchedIso.:2; C3 H12 Cl2 N8_ppm:-2.46_Ifit:62MatchedIso.:3; C7 H15 Cl O6_ppm:-0.37_Ifit:87MatchedIso.:3
224.03201@1.963			C10 H8 O6	224.032	1.963	8.9228e+06				No MS2	4.33703e+06	7.3419e+06	1.693	0.76	0.252604	C5 H5 N8 O P_ppm:-1.69_Ifit:100MatchedIso.:1; C10 H8 O6_ppm:-0.33_Ifit:89MatchedIso.:2
328.18819@1.9			C12 H25 N8 O P	328.188	1.9	1.18889e+07				No MS2	4.95748e+06	8.39225e+06	1.693	0.76	0.166976	C17 H28 O6_ppm:-1.22_Ifit:87MatchedIso.:2; C11 H29 N4 O5 P_ppm:1.92_Ifit:94MatchedIso.:2; C12 H25 N8 O P_ppm:-2.15_Ifit:97MatchedIso.:2
83.96146@26.174				83.9615	26.174	1.30142e+06				No MS2	548480	928124	1.692	0.76	0.203215
527.40299@2.03			C29 H58 N3 O P S	527.403	2.03	6.19927e+07				No MS2	3.02814e+07	5.12181e+07	1.691	0.76	0.0383467	C21 H54 N9 O4 P_ppm:-1.22_Ifit:69MatchedIso.:3; C31 H53 N5 S_ppm:1.57_Ifit:81MatchedIso.:3; C30 H59 N O2 P2_ppm:1.69_Ifit:81MatchedIso.:3; C29 H58 N3 O P S_ppm:-1.57_Ifit:83MatchedIso.:3
416.54773@11.764				416.548	11.764	1.45128e+07				No MS2	8.09704e+06	1.35991e+07	1.68	0.75	0.0635595
99.06835@2.731			C5 H9 N O	99.0683	2.731	7.64634e+07				DDA for preferred ion	4.75895e+07	7.99263e+07	1.679	0.75	0.0582707	C5 H9 N O_ppm:-0.6_Ifit:75MatchedIso.:2
156.04222@2.076			C7 H8 O4	156.042	2.076	3.85351e+08				DDA for preferred ion	2.39438e+08	4.01286e+08	1.676	0.74	0.000681855	C7 H8 O4_ppm:-0.23_Ifit:76MatchedIso.:3
192.04218@4.069				192.042	4.069	3.43895e+06				DDA for preferred ion	689412	1.15572e+06	1.676	0.75	0.971435
204.02784@4.202			C8 H12 O2 S2	204.028	4.202	1.22477e+08	98.4	9.9		DDA for preferred ion	6.08822e+07	1.01742e+08	1.671	0.74	0.0557269	C2 H5 N8 O2 P_ppm:2.63_Ifit:100MatchedIso.:1; C8 H4 N4 O3_ppm:-2.43_Ifit:98MatchedIso.:2; C8 H12 O2 S2_ppm:-0.13_Ifit:97MatchedIso.:4	Tridemorph_score:99.7
217.99005@2.23			C7 H8 O4 P2	217.99	2.23	1.65752e+06				No MS2	753356	1.25806e+06	1.67	0.74	0.111678	C7 H8 O4 P2_ppm:1.24_Ifit:100MatchedIso.:1
219.14704@3.385				219.147	3.385	1.17574e+07				No MS2	6.11592e+06	1.02055e+07	1.669	0.74	0.0439707
222.03841@4.176			C8 H14 O3 S2	222.038	4.176	3.12201e+07				DDA for preferred ion	1.7634e+07	2.93523e+07	1.665	0.74	0.0185815	C2 H7 N8 O3 P_ppm:2.43_Ifit:39MatchedIso.:2; C8 H6 N4 O4_ppm:-2.22_Ifit:74MatchedIso.:3; C10 H11 N2 P S_ppm:1.61_Ifit:42MatchedIso.:5; C8 H14 O3 S2_ppm:-0.11_Ifit:74MatchedIso.:7
240.136@1.828			C13 H20 O4	240.136	1.828	1.75793e+08	45.3	7.3		DDA for preferred ion	9.32028e+07	1.54468e+08	1.657	0.73	0.0597793	C13 H20 O4_ppm:-0.67_Ifit:80MatchedIso.:4	(±)12(13)-DiHOME_score:49; (+/-)12(13)-DiHOME_score:99.4
200.15248@9.59			C10 H20 N2 O2	200.152	9.59	9.11555e+06				DDA for preferred ion	4.44267e+06	7.35023e+06	1.654	0.73	0.334959	C10 H20 N2 O2_ppm:0_Ifit:97MatchedIso.:2
284.06824@6.985			C16 H12 O5	284.068	6.985	2.94969e+06	46.4	42.7		DDA for preferred ion	1.55438e+06	2.56866e+06	1.653	0.72	0.342406	C8 H18 N2 O5 P2_ppm:-3.01_Ifit:100MatchedIso.:1; C10 H23 O P3 S_ppm:-0.03_Ifit:63MatchedIso.:2; C11 H9 N8 P_ppm:-1.9_Ifit:70MatchedIso.:2; C10 H13 N4 O4 P_ppm:2.81_Ifit:63MatchedIso.:2; C16 H12 O5_ppm:-0.83_Ifit:93MatchedIso.:2	NP-005614_score:59.8; 5,7,11,19-tetraoxapentacyclo[10.8.0.0Â?,Âaâ°.0â´,â¸.0ÂaÂl,Âaâ¸]icosa-2(10),3,8,13,15,17-hexaen-16-ol_score:63.7; 3-{[2-(3-Cyano-2-pyridinyl)hydrazino]carbonyl}-2-pyrazinecarboxylic acid_score:43.7
135.902@12.32				135.902	12.32	6.52014e+06				DDA for preferred ion	3.85686e+06	6.36585e+06	1.651	0.72	0.184309
327.18373@2.252				327.184	2.252	8.79503e+06				DDA for preferred ion	4.9101e+06	8.10743e+06	1.651	0.72	0.0910771
376.18823@2.609			C21 H28 O6	376.188	2.609	2.5148e+07				No MS2	7.85904e+06	1.29534e+07	1.648	0.72	0.173034	C14 H28 N6 O4 S_ppm:-2.77_Ifit:67MatchedIso.:2; C15 H29 N4 O5 P_ppm:1.8_Ifit:74MatchedIso.:2; C16 H25 N8 O P_ppm:-1.76_Ifit:79MatchedIso.:2; C16 H33 N4 P S2_ppm:-0.51_Ifit:79MatchedIso.:2; C18 H20 N10_ppm:2.64_Ifit:88MatchedIso.:2; C21 H28 O6_ppm:-0.94_Ifit:98MatchedIso.:2
302.15148@2.501			C12 H23 N4 O3 P	302.151	2.501	8.54367e+06				No MS2	2.40094e+06	3.95385e+06	1.647	0.72	0.308039	C18 H22 O4_ppm:-1.1_Ifit:72MatchedIso.:2; C12 H23 N4 O3 P_ppm:2.31_Ifit:87MatchedIso.:2
260.16215@2.412				260.162	2.412	1.41484e+07				No MS2	7.62218e+06	1.25499e+07	1.646	0.72	0.122772
172.07365@3.284	(-)-Corey lactone	Weak/poor match;Bad integration	C8 H12 O4	172.074	3.284	3.68896e+07	45.4	7.3		DDA for preferred ion	1.91182e+07	3.14545e+07	1.645	0.72	0.14427	C8 H12 O4_ppm:0.52_Ifit:79MatchedIso.:2	Kaempferol-3-Galactoside-6''-Rhamnoside-3'''-Rhamnoside_score:96.1; (-)-Corey lactone_score:44.7
222.80769@7.616				222.808	7.616	1.87169e+07				No MS2	360871	592845	1.643	0.72	0.910897
108.05759@2.194			C7 H8 O	108.058	2.194	2.08442e+07				No MS2	1.18808e+07	1.94967e+07	1.641	0.71	0.033085	C7 H8 O_ppm:0.69_Ifit:70MatchedIso.:2
176.03294@4.17			C7 H12 O S2	176.033	4.17	6.98631e+07				DDA for preferred ion	3.4091e+07	5.56956e+07	1.634	0.71	0.113228	C7 H4 N4 O2_ppm:-2.77_Ifit:91MatchedIso.:2; C7 H12 O S2_ppm:-0.11_Ifit:81MatchedIso.:3
378.29813@2.035			C15 H39 N8 O P	378.298	2.035	1.57524e+07				No MS2	9.48073e+06	1.54936e+07	1.634	0.71	0.00362263	C20 H42 O6_ppm:-0.01_Ifit:96MatchedIso.:2; C15 H39 N8 O P_ppm:-0.82_Ifit:49MatchedIso.:3
169.03759@2.508			C7 H7 N O4	169.038	2.508	3.61374e+06				No MS2	2.2949e+06	3.73988e+06	1.63	0.7	0.0190784	C7 H7 N O4_ppm:0.5_Ifit:100MatchedIso.:1
155.9979@2.599			C7 H5 Cl O2	155.998	2.599	5.26333e+06	54.8	7.7		DDA for preferred ion	3.31783e+06	5.40449e+06	1.629	0.7	0.00235911	C6 H5 O3 P_ppm:1.74_Ifit:100MatchedIso.:1; C7 H5 Cl O2_ppm:0.61_Ifit:84MatchedIso.:2	Citric acid_score:64.2
217.09822@11.815			C8 H16 N3 O2 P	217.098	11.815	1.20792e+06				No MS2	560293	908304	1.621	0.7	0.0737735	C8 H16 N3 O2 P_ppm:0.96_Ifit:100MatchedIso.:1
615.45548@2.018			C29 H62 N9 O P S	615.455	2.018	1.20989e+07				No MS2	6.42468e+06	1.03932e+07	1.618	0.69	0.0545	C43 H57 N3_ppm:0.37_Ifit:82MatchedIso.:2; C41 H62 N O P_ppm:-2.32_Ifit:84MatchedIso.:2; C35 H63 N5 P2_ppm:-0.64_Ifit:91MatchedIso.:2; C34 H67 N O4 P2_ppm:1.53_Ifit:91MatchedIso.:2; C25 H62 N9 O6 P_ppm:-0.96_Ifit:92MatchedIso.:2; C33 H66 N3 O3 P S_ppm:-1.26_Ifit:93MatchedIso.:2; C29 H62 N9 O P S_ppm:3.11_Ifit:99MatchedIso.:2
240.06682@2.126			C8 H16 O6 S	240.067	2.126	1.72498e+07	96.8	9.8		DDA for preferred ion	6.43397e+06	1.04044e+07	1.617	0.69	0.527243	C10 H13 N2 O3 P_ppm:1.84_Ifit:62MatchedIso.:2; C8 H16 O6 S_ppm:0.26_Ifit:68MatchedIso.:2	6-keto Prostaglandin F1?_score:73.1; (±)13-HODE_score:42.7; (±)12(13)-DiHOME_score:49; (+/-)13-HODE_score:42.9; 2-Hydroxy-4,4,6,6-tetramethyl-2-(2-methyl-1-propen-1-yl)-3,5-dioxocyclohexyl 6-O-(3,4,5-trihydroxybenzoyl)-β-D-glucopyranoside_score:96.8; 13(S)-HpOTrE_score:90.9; (+/-)12(13)-DiHOME_score:99.4
382.49437@12.068				382.494	12.068	1.58977e+06				No MS2	719192	1.16214e+06	1.616	0.69	0.28171
203.11577@2.859			C9 H17 N O4	203.116	2.859	2.40837e+07				No MS2	1.12223e+07	1.80794e+07	1.611	0.69	0.0163974	C9 H17 N O4_ppm:0.04_Ifit:91MatchedIso.:2
218.05564@11.913			C8 H6 N6 O2	218.056	11.913	3.24022e+06				DDA for preferred ion	1.12897e+06	1.81782e+06	1.61	0.69	0.161012	C8 H6 N6 O2_ppm:1.92_Ifit:77MatchedIso.:2
130.09947@2.331			C7 H14 O2	130.099	2.331	3.73139e+07				DDA for preferred ion	1.86333e+07	2.99534e+07	1.608	0.68	0.260378	C7 H14 O2_ppm:0.72_Ifit:87MatchedIso.:2
103.09964@11.706			C5 H13 N O	103.1	11.706	2.99901e+07				No MS2	1.42559e+07	2.28789e+07	1.605	0.68	0.275116	C5 H13 N O_ppm:-0.69_Ifit:84MatchedIso.:2
271.06055@3.397			C5 H15 N5 O4 P2	271.061	3.397	643291				No MS2	376220	603479	1.604	0.68	0.105332	C6 H11 N9 P2_ppm:-2.65_Ifit:100MatchedIso.:1; C5 H15 N5 O4 P2_ppm:2.29_Ifit:100MatchedIso.:1
242.08024@3.21			C12 H10 N4 O2	242.08	3.21	1.40011e+07	88.2	50.9		DDA for preferred ion	7.1025e+06	1.13817e+07	1.602	0.68	0.0057632	C4 H14 N6 O4 S_ppm:2.15_Ifit:58MatchedIso.:3; C4 H16 N6 O2 P2_ppm:-3.11_Ifit:58MatchedIso.:3; C12 H10 N4 O2_ppm:-0.54_Ifit:74MatchedIso.:3	4-(4-nitrophenylazo)aniline_score:87.2; Disperse orange 3_score:88.2
280.17058@1.722			C13 H28 O4 S	280.171	1.722	3.8283e+07	74.2	8.7		DDA for preferred ion	5.33263e+06	8.53451e+06	1.6	0.68	0.872695	C15 H25 N2 O P_ppm:0.47_Ifit:72MatchedIso.:2; C13 H28 O4 S_ppm:-0.89_Ifit:55MatchedIso.:5	13,14-dihydro-15-keto-tetranor Prostaglandin D2_score:65.5; NP-021844_score:74.2; 13,14-dihydro-15-keto-tetranor Prostaglandin D2_score:65.6
360.2148@1.969			C18 H32 O7	360.215	1.969	6.43429e+06				No MS2	3.70642e+06	5.9257e+06	1.599	0.68	0.0363263	C13 H29 N8 O2 P_ppm:-0.86_Ifit:77MatchedIso.:2; C18 H32 O7_ppm:-0.02_Ifit:90MatchedIso.:2
214.00328@2.211			C9 H7 Cl O4	214.003	2.211	9.15942e+06				DDA for preferred ion	5.82153e+06	9.29777e+06	1.597	0.68	0.120555	C3 H4 N8 P2_ppm:-0.65_Ifit:100MatchedIso.:1; C8 H7 O5 P_ppm:0.78_Ifit:90MatchedIso.:2; C9 H7 Cl O4_ppm:-0.05_Ifit:84MatchedIso.:4
280.20389@1.901			C10 H28 N6 O S	280.204	1.901	1.00466e+07				No MS2	4.6887e+06	7.47562e+06	1.594	0.67	0.088221	C17 H28 O3_ppm:0.17_Ifit:85MatchedIso.:2; C10 H28 N6 O S_ppm:-2.27_Ifit:85MatchedIso.:2
269.16284@3.328				269.163	3.328	7.7611e+06				No MS2	3.24572e+06	5.15729e+06	1.589	0.67	0.127638
242.1517@1.82			C13 H22 O4	242.152	1.82	2.74007e+07				DDA for preferred ion	1.41501e+07	2.2477e+07	1.588	0.67	0.424546	C13 H22 O4_ppm:-0.44_Ifit:83MatchedIso.:2
249.98643@11.946			C6 H13 Cl3 N2 S	249.986	11.946	1.08903e+07				DDA for preferred ion	6.21585e+06	9.86405e+06	1.587	0.67	0.111875	C2 H2 N8 O5 S_ppm:-1.8_Ifit:100MatchedIso.:1; C6 H13 Cl3 N2 S_ppm:-0.27_Ifit:59MatchedIso.:4
170.01354@2.62			C8 H7 Cl O2	170.014	2.62	4.1939e+07	76.8	8.8		DDA for preferred ion	2.39726e+07	3.79339e+07	1.582	0.66	0.0345737	C7 H7 O3 P_ppm:1.52_Ifit:83MatchedIso.:2; C8 H7 Cl O2_ppm:0.48_Ifit:81MatchedIso.:4	4-Chlorophenylacetic acid_score:45.6; O,O-Diethyl thiophosphate_score:76.8
92.06265@2.872			C7 H8	92.0627	2.872	1.01524e+07				DDA for preferred ion	5.28556e+06	8.35799e+06	1.581	0.66	0.0500859	C7 H8_ppm:0.56_Ifit:87MatchedIso.:2
136.05251@2.859			C8 H8 O2	136.053	2.859	7.64336e+08				DDA for preferred ion	4.15647e+08	6.52541e+08	1.57	0.65	0.00989367	C8 H8 O2_ppm:0.56_Ifit:86MatchedIso.:4
195.08952@8.111			C10 H13 N O3	195.09	8.111	1.86291e+07				DDA for preferred ion	1.19776e+07	1.8781e+07	1.568	0.65	0.289778	C10 H13 N O3_ppm:-0.14_Ifit:71MatchedIso.:2
219.11065@3.919	Pantothenic acid	Level 2 ID	C9 H17 N O5	219.111	3.919	1.65792e+08	93.6	80.9		DDA for preferred ion	9.77174e+07	1.52845e+08	1.564	0.65	0.0271951	C9 H17 N O5_ppm:-0.11_Ifit:62MatchedIso.:3	Pantothenic acid_score:95.9
358.06831@3.382			C22 H16 O P2	358.068	3.382	1.13588e+06				No MS2	723259	1.12822e+06	1.56	0.64	0.0219744	C10 H18 N2 O10 S_ppm:0.27_Ifit:51MatchedIso.:2; C12 H25 O4 P3 S_ppm:-0.92_Ifit:60MatchedIso.:2; C12 H15 N4 O7 P_ppm:1.33_Ifit:61MatchedIso.:2; C12 H23 O6 P S2_ppm:2.64_Ifit:61MatchedIso.:2; C13 H19 N4 O2 P S2_ppm:-1.1_Ifit:65MatchedIso.:2; C13 H11 N8 O3 P_ppm:-2.41_Ifit:65MatchedIso.:2; C15 H6 N10 O2_ppm:2.21_Ifit:72MatchedIso.:2; C18 H14 O8_ppm:-1.55_Ifit:82MatchedIso.:2; C22 H16 O P2_ppm:1.88_I…
244.13088@2.808			C7 H17 N8 P	244.131	2.808	2.26705e+07				No MS2	1.459e+07	2.27364e+07	1.558	0.64	0.0116425	C12 H20 O5_ppm:-0.77_Ifit:77MatchedIso.:2; C7 H17 N8 P_ppm:-2.02_Ifit:91MatchedIso.:2
218.13063@2.171				218.131	2.171	9.88681e+06				No MS2	5.35607e+06	8.34485e+06	1.558	0.64	0.263409
338.20939@2.012				338.209	2.012	6.79756e+06				DDA for preferred ion	2.7897e+06	4.34761e+06	1.558	0.64	0.222879
368.25616@1.859				368.256	1.859	2.99406e+06				No MS2	1.58627e+06	2.47174e+06	1.558	0.64	0.103358
132.07866@2.803			C6 H12 O3	132.079	2.803	3.30478e+07				DDA for preferred ion	1.71243e+07	2.66282e+07	1.555	0.64	0.0789107	C6 H12 O3_ppm:0.14_Ifit:81MatchedIso.:2
237.11257@1.868			C9 H20 N O4 P	237.113	1.868	9.49846e+06	58.5	7.9		DDA for preferred ion	5.79376e+06	9.00076e+06	1.554	0.64	0.0244316	C9 H20 N O4 P_ppm:-1.78_Ifit:91MatchedIso.:2	Phenobarbital-d5_score:57.1; N1-(9,10-Dihydrophenanthren-2-yl)acetamide_score:58.5
300.26625@1.891			C18 H36 O3	300.266	1.891	4.52112e+06				No MS2	2.50593e+06	3.89495e+06	1.554	0.64	0.0658271	C18 H36 O3_ppm:-0.65_Ifit:98MatchedIso.:2
414.55085@11.978				414.551	11.978	1.5527e+06				No MS2	587687	913415	1.554	0.64	0.401503
322.21435@1.892			C19 H30 O4	322.214	1.892	8.29739e+06				No MS2	5.32235e+06	8.2665e+06	1.553	0.64	0.119588	C12 H30 N6 O2 S_ppm:-2.3_Ifit:52MatchedIso.:2; C19 H30 O4_ppm:-0.17_Ifit:82MatchedIso.:2
390.13106@2.394			C7 H23 N10 O5 P S	390.131	2.394	1.01784e+07	76.5	8.8		DDA for preferred ion	6.3442e+06	9.80024e+06	1.545	0.63	0.00678025	C20 H22 O8_ppm:-1.03_Ifit:65MatchedIso.:2; C17 H14 N10 O2_ppm:2.42_Ifit:70MatchedIso.:2; C15 H27 N4 O2 P S2_ppm:-0.61_Ifit:75MatchedIso.:2; C14 H23 N4 O7 P_ppm:1.61_Ifit:76MatchedIso.:2; C15 H19 N8 O3 P_ppm:-1.81_Ifit:74MatchedIso.:2; C14 H33 O4 P3 S_ppm:-0.45_Ifit:76MatchedIso.:2; C12 H28 N2 O8 P2_ppm:-2.62_Ifit:80MatchedIso.:2; C12 H26 N2 O10 S_ppm:0.64_Ifit:81MatchedIso.:2; C13 H22 N6 O6 S_ppm…	1,5-Anhydro-2-O-(6-O-benzoyl-α-L-galactopyranosyl)-D-glucitol_score:77.4; 5-[(Benzoyloxy)methyl]-4,5,6-trihydroxy-2-cyclohexen-1-yl benzoate_score:77.4; 1,2,4-Benzenetricarboxylic acid_score:77.4
199.98761@6.817			C8 H5 Cl O4	199.988	6.817	1.12212e+06				No MS2	679558	1.04918e+06	1.544	0.63	0.0965994	C2 H2 N8 P2_ppm:-0.78_Ifit:60MatchedIso.:2; C7 H5 O5 P_ppm:0.75_Ifit:82MatchedIso.:2; C8 H5 Cl O4_ppm:-0.14_Ifit:81MatchedIso.:3
655.82645@21.106				655.826	21.106	1.09187e+06				No MS2	238836	368463	1.543	0.63	0.341465
80.94691@4.183				80.9469	4.183	1.62379e+07				DDA for preferred ion	9.72479e+06	1.49929e+07	1.542	0.62	0.0473138
240.05521@2.36			C12 H13 Cl O3	240.055	2.36	7.06082e+06	90.9	9.5		DDA for preferred ion	4.57608e+06	7.05201e+06	1.541	0.62	0.000668891	C4 H13 N6 O2 P S_ppm:-2.6_Ifit:72MatchedIso.:2; C11 H13 O4 P_ppm:0.26_Ifit:83MatchedIso.:2; C12 H13 Cl O3_ppm:-0.48_Ifit:80MatchedIso.:3	2-Hydroxy-4,4,6,6-tetramethyl-2-(2-methyl-1-propen-1-yl)-3,5-dioxocyclohexyl 6-O-(3,4,5-trihydroxybenzoyl)-β-D-glucopyranoside_score:96.8
170.1419@5.348			C9 H18 N2 O	170.142	5.348	2.47993e+10				DDA for preferred ion	1.13325e+10	1.73934e+10	1.535	0.62	0.309394	C9 H18 N2 O_ppm:-0.07_Ifit:56MatchedIso.:5
179.13103@2.382			C11 H17 N O	179.131	2.382	3.14733e+07				No MS2	2.0072e+07	3.08005e+07	1.535	0.62	0.0216958	C11 H17 N O_ppm:0.07_Ifit:87MatchedIso.:2
305.23547@2.052				305.235	2.052	3.22597e+07				No MS2	6.16036e+06	9.44993e+06	1.534	0.62	0.826039
346.16281@1.783			C16 H26 O8	346.163	1.783	7.98817e+06				No MS2	5.03022e+06	7.70921e+06	1.533	0.62	0.327215	C9 H26 N6 O6 S_ppm:-1.85_Ifit:62MatchedIso.:2; C11 H23 N8 O3 P_ppm:-0.75_Ifit:77MatchedIso.:2; C19 H27 N2 P S_ppm:-1.28_Ifit:83MatchedIso.:2; C17 H30 O3 S2_ppm:-2.38_Ifit:88MatchedIso.:2; C16 H26 O8_ppm:0.13_Ifit:92MatchedIso.:2
198.81524@10.102				198.815	10.102	3.36245e+06				DDA for preferred ion	1.32879e+06	2.03382e+06	1.531	0.61	0.227011
267.10186@6.256			C7 H19 N5 O2 P2	267.102	6.256	1.16185e+06				No MS2	567549	868757	1.531	0.61	0.144243	C7 H19 N5 O2 P2_ppm:1.74_Ifit:100MatchedIso.:1
383.49281@12.035				383.493	12.035	1.58144e+06				No MS2	1.06229e+06	1.62497e+06	1.53	0.61	0.233161
166.06302@2.771	Methoxyphenylacetic acid	Level 2 ID	C9 H10 O3	166.063	2.771	8.75037e+07	77.8	48		DDA for preferred ion	5.90771e+07	9.0276e+07	1.528	0.61	0.0260124	C9 H10 O3_ppm:0.18_Ifit:98MatchedIso.:2	DL-α-Methoxyphenylacetic acid_score:77.9
151.06328@6.833	Methyl-3-aminobenzoate	Level 2 ID	C8 H9 N O2	151.063	6.833	4.74024e+07	93.2	9.7		DDA for preferred ion	2.86909e+07	4.36591e+07	1.522	0.61	0.00920715	C8 H9 N O2_ppm:-0.32_Ifit:91MatchedIso.:2	2-Phenylglycine_score:99; Pyridoxine_score:99.6; Pyridoxamine_score:99.8; 3,4,5-trihydroxy-6-methyloxan-2-yl 2-(methylamino)benzoate_score:99.5; 2-methyl-6-{[(5-phenyl-2-thienyl)carbonyl]amino}benzoic acid_score:71; 3-(3-pyridinyl)propanoic acid_score:64.5; 1H-Indol-3-yl 6-O-[(2R,3R,4R)-3,4-dihydroxy-4-(hydroxymethyl)tetrahydro-2-furanyl]-beta-D-glucopyranoside_score:98.7; Methyl-3-aminobenzoate_…
252.20892@1.975			C16 H28 O2	252.209	1.975	6.12423e+06				No MS2	3.0056e+06	4.5758e+06	1.522	0.61	0.202881	C16 H28 O2_ppm:-0.04_Ifit:80MatchedIso.:2
329.49101@11.969				329.491	11.969	4.55137e+06				DDA for preferred ion	3.02715e+06	4.58653e+06	1.515	0.6	0.216471
264.06328@6.428			C13 H12 O6	264.063	6.428	2.17488e+06				No MS2	1.28983e+06	1.95281e+06	1.514	0.6	0.117298	C8 H9 N8 O P_ppm:-1.55_Ifit:66MatchedIso.:2; C13 H12 O6_ppm:-0.39_Ifit:98MatchedIso.:2
212.14122@2.128			C12 H20 O3	212.141	2.128	1.11121e+08				DDA for preferred ion	7.43784e+07	1.1252e+08	1.513	0.6	0.0593889	C12 H20 O3_ppm:-0.11_Ifit:85MatchedIso.:2
174.12563@2.958			C9 H18 O3	174.126	2.958	2.24404e+07				DDA for preferred ion	1.32084e+07	1.99876e+07	1.513	0.6	0.0484844	C9 H18 O3_ppm:0.22_Ifit:89MatchedIso.:2
194.05786@2.525	Ferulic acid	Weak/poor match;Bad integration	C10 H10 O4	194.058	2.525	9.01271e+07	89.5	51.2		DDA for preferred ion	5.29878e+07	8.00415e+07	1.511	0.6	0.231817	C10 H10 O4_ppm:-0.24_Ifit:83MatchedIso.:3	Methyl 4-hydroxyphenylacetate_score:91.8; Equol_score:98.1; Matairesinol_score:99.8; (3R,5R)-1,3,5-Trihydroxy-4-{[(2E)-3-(4-hydroxy-3-methoxyphenyl)-2-propenoyl]oxy}cyclohexanecarboxylic acid_score:89.3; N-Feruloyloctopamine_score:91.1; NP-008915_score:94.8; (2E)-N-(4-acetamidobutyl)-3-(4-hydroxy-3-methoxyphenyl)prop-2-enamide_score:79.8; NP-011199_score:87.9; NP-012551_score:82; NP-017379_score:…
122.0368@3.313	Hydroxybenzaldehyde	Weak/poor match	C7 H6 O2	122.037	3.313	8.37226e+08	99.1	10		DDA for preferred ion	5.0861e+08	7.66522e+08	1.507	0.59	0.00484812	C7 H6 O2_ppm:0.18_Ifit:89MatchedIso.:4	Benzoic acid_score:98.9; 4-Hydroxybenzaldehyde_score:99.1
83.96147@32.954				83.9615	32.954	899905				No MS2	492977	742754	1.507	0.59	0.744541
398.24336@1.984			C18 H39 O7 P	398.243	1.984	6.33331e+07				No MS2	1.54166e+07	2.32174e+07	1.506	0.59	0.550412	C21 H38 N2 O S2_ppm:2.01_Ifit:46MatchedIso.:3; C13 H36 N8 O2 P2_ppm:-0.72_Ifit:44MatchedIso.:3; C13 H34 N8 O4 S_ppm:2.47_Ifit:61MatchedIso.:3; C21 H30 N6 O2_ppm:0.84_Ifit:92MatchedIso.:2; C18 H39 O7 P_ppm:0.04_Ifit:82MatchedIso.:3
436.26719@2.987			C18 H42 N6 P2 S	436.267	2.987	1.40684e+07				No MS2	8.3438e+06	1.25687e+07	1.506	0.59	0.0187974	C24 H41 N2 O P S_ppm:-1.22_Ifit:88MatchedIso.:2; C22 H36 N4 O5_ppm:-3.16_Ifit:92MatchedIso.:2; C21 H40 O9_ppm:-0.1_Ifit:93MatchedIso.:2; C16 H37 N8 O4 P_ppm:-0.8_Ifit:94MatchedIso.:2; C18 H42 N6 P2 S_ppm:1.15_Ifit:96MatchedIso.:2
325.21@2.26				325.21	2.26	3.32962e+07				No MS2	1.2661e+07	1.90597e+07	1.505	0.59	0.948858
128.12021@2.227			C8 H16 O	128.12	2.227	8.22479e+06				DDA for preferred ion	5.4631e+06	8.20966e+06	1.503	0.59	0.00318132	C8 H16 O_ppm:0.71_Ifit:85MatchedIso.:2
296.23502@1.888			C18 H32 O3	296.235	1.888	9.96438e+06				No MS2	5.16512e+06	7.75757e+06	1.502	0.59	0.105124	C18 H32 O3_ppm:-0.44_Ifit:86MatchedIso.:2
294.18281@1.867			C17 H26 O4	294.183	1.867	2.51269e+08	84.2	9.2		DDA for preferred ion	1.69271e+08	2.53973e+08	1.5	0.59	0.0266238	C17 H26 O4_ppm:-1.03_Ifit:59MatchedIso.:3	13,14-Dihydro prostaglandin E1_score:65.7; Prostaglandin K1_score:82.7; 1,9b-Dihydroxy-6,6,9a-trimethyl-5,5a,6,7,8,9,9a,9b-octahydronaphtho[1,2-c]furan-3(1H)-one_score:84.2; Ambrosic acid_score:84.1; 13,14-dihydro Prostaglandin E1_score:59.6; NP-016437_score:91; NP-022394_score:83.8; NP-021701_score:66.8
240.13612@2.21			C13 H20 O4	240.136	2.21	3.35296e+07				No MS2	2.23875e+07	3.34245e+07	1.493	0.58	0.20909	C6 H20 N6 O2 S_ppm:-3.01_Ifit:67MatchedIso.:2; C13 H20 O4_ppm:-0.15_Ifit:97MatchedIso.:2
191.02186@6.021			C9 H5 N O4	191.022	6.021	9.88385e+06				DDA for preferred ion	4.75688e+06	7.10163e+06	1.493	0.58	0.669756	C9 H5 N O4_ppm:0.01_Ifit:94MatchedIso.:2
358.06839@1.84			C13 H11 N8 O3 P	358.068	1.84	8.64044e+06				DDA for preferred ion	6.12508e+06	9.11829e+06	1.489	0.57	0.00267557	C21 H15 N2 P S_ppm:-2.7_Ifit:78MatchedIso.:2; C22 H16 O P2_ppm:2.09_Ifit:75MatchedIso.:2; C13 H19 N4 O2 P S2_ppm:-0.88_Ifit:93MatchedIso.:2; C15 H6 N10 O2_ppm:2.43_Ifit:96MatchedIso.:2; C10 H18 N2 O10 S_ppm:0.48_Ifit:77MatchedIso.:2; C12 H25 O4 P3 S_ppm:-0.7_Ifit:88MatchedIso.:2; C18 H14 O8_ppm:-1.34_Ifit:86MatchedIso.:2; C12 H23 O6 P S2_ppm:2.85_Ifit:89MatchedIso.:2; C12 H15 N4 O7 P_ppm:1.54_Ifi…
310.08381@1.943			C18 H14 O5	310.084	1.943	1.74933e+07				No MS2	1.15098e+07	1.71337e+07	1.489	0.57	0.0556633	C12 H15 N4 O4 P_ppm:2.3_Ifit:49MatchedIso.:2; C13 H11 N8 P_ppm:-2.01_Ifit:54MatchedIso.:2; C18 H14 O5_ppm:-1.02_Ifit:76MatchedIso.:2
328.13406@1.767			C10 H27 N4 O2 P3	328.134	1.767	3.07299e+06				No MS2	1.42505e+06	2.12212e+06	1.489	0.57	0.755777	C18 H21 N2 O2 P_ppm:-0.02_Ifit:72MatchedIso.:2; C16 H24 O5 S_ppm:-1.17_Ifit:76MatchedIso.:2; C8 H20 N6 O8_ppm:-0.62_Ifit:85MatchedIso.:2; C11 H21 N8 P S_ppm:-2.1_Ifit:85MatchedIso.:2; C10 H25 N4 O4 P S_ppm:1.97_Ifit:87MatchedIso.:2; C10 H27 N4 O2 P3_ppm:-1.91_Ifit:87MatchedIso.:2
264.13938@1.745			C12 H24 O4 S	264.139	1.745	3.57403e+06				DDA for preferred ion	913601	1.3577e+06	1.486	0.57	0.976958	C14 H21 N2 O P_ppm:0.87_Ifit:90MatchedIso.:2; C12 H24 O4 S_ppm:-0.57_Ifit:98MatchedIso.:2
210.16195@1.962			C13 H22 O2	210.162	1.962	6.50542e+07	51.4	7.6		DDA for preferred ion	4.25112e+07	6.30884e+07	1.484	0.57	0.160862	C13 H22 O2_ppm:-0.12_Ifit:81MatchedIso.:3	3-(4-{[1,3-Dihydroxy-1-(4-hydroxy-3-methoxyphenyl)-2-propanyl]oxy}-3-methoxyphenyl)propyl 6-deoxy-alpha-L-mannopyranoside_score:51.3; 4-Hydroxy-3- methoxyphenylglycol sulfate_score:51.1; (2E,8S,10R)-10,11-Dihydroxy-6-(methoxymethyl)-1,10-dimethyl-5-oxo-4,14-dioxatricyclo[9.2.1.03,7]tetradeca-2,6-dien-8-yl methacrylate_score:51.4
683.79073@21.061				683.791	21.061	2.95831e+06				No MS2	1.25703e+06	1.86583e+06	1.484	0.57	0.924632
264.17231@1.759			C16 H24 O3	264.172	1.759	5.37141e+06				DDA for preferred ion	2.36412e+06	3.50287e+06	1.482	0.57	0.945124	C10 H25 N4 O2 P_ppm:3.01_Ifit:77MatchedIso.:2; C16 H24 O3_ppm:-0.89_Ifit:94MatchedIso.:2
126.10454@2.25			C8 H14 O	126.105	2.25	1.30831e+07				DDA for preferred ion	8.73808e+06	1.29225e+07	1.479	0.56	0.109378	C8 H14 O_ppm:0.59_Ifit:100MatchedIso.:1
166.02667@2.171	Terephthalic acid	Level 2 ID	C8 H6 O4	166.027	2.171	3.69058e+08	96.4	9.8		DDA for preferred ion	2.53849e+08	3.75273e+08	1.478	0.56	0.0304609	C8 H6 O4_ppm:0.36_Ifit:64MatchedIso.:4	Terephthalic acid_score:98.6; Isophthalic acid_score:99.4
99.9564@12.946				99.9564	12.946	487812				DDA for preferred ion	133594	197420	1.478	0.56	0.289056
194.11534@2.856			C8 H18 O5	194.115	2.856	1.58993e+09	99.2	10		DDA for preferred ion	1.01234e+09	1.49385e+09	1.476	0.56	0.0028297	C8 H18 O5_ppm:-0.44_Ifit:80MatchedIso.:4	(2S)-7-Hydroxy-3-oxo-3,4-dihydro-2H-1,4-benzoxazin-2-yl β-D-glucopyranoside_score:100; NP-003024_score:98.2; 1-(4-nitrophenyl)-1H-indole_score:100; 4,8-dihydroxy-6-(hydroxymethyl)-6,8-dimethyl-1H,3H,4H,4aH,5H,6H,7H,7aH,8H,9H-azuleno[5,6-c]furan-1-one_score:100; NP-020049_score:100
171.99278@6.456			C7 H5 Cl O3	171.993	6.456	256528				DDA for preferred ion	163978	242013	1.476	0.56	0.229797	C6 H5 O4 P_ppm:1.37_Ifit:100MatchedIso.:1; C7 H5 Cl O3_ppm:0.34_Ifit:85MatchedIso.:2
278.22459@1.884			C11 H30 N6 S	278.225	1.884	8.77206e+06				DDA for preferred ion	5.91505e+06	8.71918e+06	1.474	0.56	0.0325175	C18 H30 O2_ppm:0.04_Ifit:76MatchedIso.:2; C11 H30 N6 S_ppm:-2.42_Ifit:93MatchedIso.:2
329.98956@11.906			C5 H4 N10 O4 P2	329.99	11.906	132415				DDA for preferred ion	73841.9	108823	1.474	0.56	0.267805	C5 H4 N10 O4 P2_ppm:1.04_Ifit:100MatchedIso.:1
276.03184@1.936			C12 H14 Cl2 O3	276.032	1.936	5.61601e+06				DDA for preferred ion	3.99186e+06	5.87527e+06	1.472	0.56	0.028126	C3 H4 N10 O6_ppm:1.14_Ifit:53MatchedIso.:2; C19 H4 N2 O_ppm:-1.88_Ifit:63MatchedIso.:2; C13 H5 N6 P_ppm:1.86_Ifit:72MatchedIso.:2; C11 H8 N4 O3 S_ppm:0.48_Ifit:74MatchedIso.:2; C10 H14 O5 P2_ppm:0.71_Ifit:75MatchedIso.:2; C5 H11 N8 P3_ppm:-0.39_Ifit:71MatchedIso.:2; C12 H14 Cl2 O3_ppm:-0.57_Ifit:79MatchedIso.:4
276.15709@2.807			C13 H24 O6	276.157	2.807	1.32065e+07				No MS2	8.75169e+06	1.28742e+07	1.471	0.56	0.0100488	C8 H21 N8 O P_ppm:-1.84_Ifit:66MatchedIso.:2; C13 H24 O6_ppm:-0.73_Ifit:97MatchedIso.:2
270.21937@1.88			C16 H30 O3	270.219	1.88	2.46361e+07				DDA for preferred ion	1.52693e+07	2.24498e+07	1.47	0.56	0.0469831	C16 H30 O3_ppm:-0.45_Ifit:77MatchedIso.:2
206.05788@6.044			C11 H10 O4	206.058	6.044	4.50605e+06				No MS2	2.37192e+06	3.48303e+06	1.468	0.55	0.967392	C11 H10 O4_ppm:-0.16_Ifit:83MatchedIso.:2
149.10517@5.641	Triethanolamine	Weak/poor match	C6 H15 N O3	149.105	5.641	3.73046e+08	98.3	9.9		DDA for preferred ion	1.8047e+08	2.64315e+08	1.465	0.55	0.252103	C6 H15 N O3_ppm:-0.12_Ifit:95MatchedIso.:2	Triethanolamine_score:98.3
164.08379@2.363	Phenylbutyric acid	Level 2 ID	C10 H12 O2	164.084	2.363	4.28571e+07	85.3	50		DDA for preferred ion	2.8878e+07	4.22923e+07	1.465	0.55	0.00515124	C10 H12 O2_ppm:0.39_Ifit:92MatchedIso.:2	2-Hydroxycinnamic acid_score:99.5; 4-Phenylbutyric acid_score:85.3
268.07335@2.02			C16 H12 O4	268.073	2.02	5.53564e+07	69.9	8.5		DDA for preferred ion	3.77222e+07	5.52544e+07	1.465	0.55	0.0208757	C10 H23 P3 S_ppm:0.08_Ifit:64MatchedIso.:2; C10 H13 N4 O3 P_ppm:3.08_Ifit:65MatchedIso.:2; C16 H12 O4_ppm:-0.77_Ifit:93MatchedIso.:2	(1E,4Z,6E)-5-hydroxy-1,7-bis(4-hydroxyphenyl)hepta-1,4,6-trien-3-one_score:41.3; (3R,5S)-1-(4-Pyridinylmethyl)-5-{3-[4-(trifluoromethoxy)phenyl]-1,2,4-oxadiazol-5-yl}-3-pyrrolidinol_score:56.1; 4-Hydroxy-5,8-dimethyl-3-methylene-2,7-dioxo-2,3,3a,4,4a,7,9,9a-octahydroazuleno[6,5-b]furan-9-yl 3-methyl-2-butenoate_score:63; Warfarin_score:70.7
198.00834@2.569			C9 H7 Cl O3	198.008	2.569	3.94087e+07				DDA for preferred ion	2.78855e+07	4.08533e+07	1.465	0.55	0.000296087	C8 H7 O4 P_ppm:0.72_Ifit:87MatchedIso.:2; C9 H7 Cl O3_ppm:-0.18_Ifit:89MatchedIso.:4
144.07871@5.923			C7 H12 O3	144.079	5.923	5.15585e+06				DDA for preferred ion	3.47948e+06	5.08864e+06	1.462	0.55	0.133122	C7 H12 O3_ppm:0.49_Ifit:80MatchedIso.:2
250.04759@4.395			C12 H10 O6	250.048	4.395	1.7593e+06				DDA for preferred ion	1.09378e+06	1.5992e+06	1.462	0.55	0.00846034	C7 H7 N8 O P_ppm:-1.8_Ifit:83MatchedIso.:2; C12 H10 O6_ppm:-0.58_Ifit:91MatchedIso.:2
72.02113@7.216			C3 H4 O2	72.0211	7.216	5.80803e+06	58.4	7.9		DDA for preferred ion	3.41505e+06	4.98901e+06	1.461	0.55	0.0651136	C3 H4 O2_ppm:-0.05_Ifit:96MatchedIso.:2	Acrylic acid_score:58.4
334.27183@2.047			C18 H38 O5	334.272	2.047	9.82541e+07				DDA for preferred ion	6.80666e+07	9.93246e+07	1.459	0.55	0.00606024	C13 H35 N8 P_ppm:-1.18_Ifit:53MatchedIso.:3; C18 H38 O5_ppm:-0.27_Ifit:95MatchedIso.:3
120.95883@3.798				120.959	3.798	2.4599e+08				DDA for preferred ion	5.79979e+07	8.46258e+07	1.459	0.55	0.47442
121.05282@2.625			C7 H7 N O	121.053	2.625	2.53862e+07				DDA for preferred ion	1.41436e+07	2.06031e+07	1.457	0.54	0.232852	C7 H7 N O_ppm:0.5_Ifit:96MatchedIso.:2
146.09438@2.331			C7 H14 O3	146.094	2.331	5.70341e+07				DDA for preferred ion	3.27021e+07	4.76026e+07	1.456	0.54	0.0422724	C7 H14 O3_ppm:0.59_Ifit:94MatchedIso.:2
180.04229@12.473			C9 H8 O4	180.042	12.473	2.92976e+06				No MS2	1.71261e+06	2.49275e+06	1.456	0.54	0.0400099	C9 H8 O4_ppm:0.19_Ifit:92MatchedIso.:2
254.15163@1.945			C14 H22 O4	254.152	1.945	4.25849e+08	96.8	9.8		DDA for preferred ion	2.69332e+08	3.91607e+08	1.454	0.54	0.148947	C14 H22 O4_ppm:-0.71_Ifit:69MatchedIso.:4	(+/-)-C75_score:96.8
249.13652@10.035	N,N-Dimethylpentylone	Weak/poor match	C14 H19 N O3	249.137	10.035	1.04026e+08	92.7	9.6		DDA for preferred ion	5.29974e+07	7.69794e+07	1.453	0.54	0.14143	C14 H19 N O3_ppm:0.1_Ifit:85MatchedIso.:2	Citrinin_score:96.1; Matairesinol_score:99.8; (2S,3R,4S,5S,6R)-2-(3-hydroxy-5-methylphenoxy)-6-(hydroxymethyl)oxane-3,4,5-triol_score:77.3; (2E)-3-(3,4-dimethoxyphenyl)prop-2-enoic acid_score:77.6; [(2R,3S,4S,5R,6R)-6-{[1,7-bis(4-hydroxyphenyl)-5-oxoheptan-3-yl]oxy}-3,4,5-trihydroxyoxan-2-yl]methyl (2E)-3-(3,4-dimethoxyphenyl)prop-2-enoate_score:79.3; 3,3-dimethyl-2-morpholino-2,3-dihydrobenzo[b]…
180.04226@2.468	NP-019636	Level 2 ID	C9 H8 O4	180.042	2.468	8.21625e+08	85.9	71.6		DDA for preferred ion	5.72046e+08	8.28948e+08	1.449	0.54	0.00170804	C9 H8 O4_ppm:0.02_Ifit:79MatchedIso.:4	Monomethyl phthalate_score:86; 1,5-Anhydro-2-O-(6-O-benzoyl-α-L-galactopyranosyl)-D-glucitol_score:77.4; 5-[(Benzoyloxy)methyl]-4,5,6-trihydroxy-2-cyclohexen-1-yl benzoate_score:77.4; 1,2,4-Benzenetricarboxylic acid_score:77.4; Epinephrine_score:86.7; L-Dopa_score:90.5; DL-4-Hydroxyphenyllactic acid_score:91.1; N-Feruloyloctopamine_score:91.1; Vanillyl alcohol_score:85.9; NP-019636_score:89.5
202.0841@2.089			C9 H14 O5	202.084	2.089	3.78802e+08				DDA for preferred ion	2.58269e+08	3.74289e+08	1.449	0.54	0.00162044	C9 H14 O5_ppm:-0.12_Ifit:95MatchedIso.:3
326.20894@1.975			C13 H27 N8 P	326.209	1.975	1.82324e+07				DDA for preferred ion	1.12413e+07	1.62921e+07	1.449	0.54	0.207392	C18 H30 O5_ppm:-1.18_Ifit:93MatchedIso.:2; C12 H31 N4 O4 P_ppm:1.98_Ifit:90MatchedIso.:2; C13 H27 N8 P_ppm:-2.12_Ifit:93MatchedIso.:2
172.01949@2.536			C7 H8 O3 S	172.019	2.536	3.13102e+07				DDA for preferred ion	1.16021e+07	1.67719e+07	1.446	0.53	0.717803	C9 H5 N2 P_ppm:2.67_Ifit:64MatchedIso.:2; C7 H8 O3 S_ppm:0.46_Ifit:81MatchedIso.:3
344.21938@2.437			C18 H32 O6	344.219	2.437	4.68114e+07	46.8	42.8		DDA for preferred ion	3.24824e+07	4.69617e+07	1.446	0.53	0.978158	C15 H24 N10_ppm:2.44_Ifit:91MatchedIso.:2; C13 H29 N8 O P_ppm:-2.37_Ifit:92MatchedIso.:2; C18 H32 O6_ppm:-1.48_Ifit:81MatchedIso.:2	Apigenin_score:62.9
168.02746@2.819			C4 H8 O7	168.027	2.819	9.82332e+06				DDA for preferred ion	3.59286e+06	5.17973e+06	1.442	0.53	0.435561	C4 H8 O7_ppm:2.72_Ifit:79MatchedIso.:2
399.24676@2.361				399.247	2.361	1.5871e+07				No MS2	1.00666e+07	1.45104e+07	1.441	0.53	0.0229171
362.23004@4.421			C18 H34 O7	362.23	4.421	5.91105e+06				DDA for preferred ion	3.81492e+06	5.48663e+06	1.438	0.52	0.0137759	C13 H31 N8 O2 P_ppm:-1.97_Ifit:90MatchedIso.:2; C18 H34 O7_ppm:-1.13_Ifit:86MatchedIso.:2
395.32464@2.041			C15 H42 N9 O P	395.325	2.041	1.82525e+08	99.7	10		DDA for preferred ion	1.19576e+08	1.71794e+08	1.437	0.52	0.0167912	C15 H42 N9 O P_ppm:-0.88_Ifit:73MatchedIso.:3	(2S)-7-Hydroxy-3-oxo-3,4-dihydro-2H-1,4-benzoxazin-2-yl β-D-glucopyranoside_score:100; NP-003024_score:98.2; 1-(4-nitrophenyl)-1H-indole_score:100; 4,8-dihydroxy-6-(hydroxymethyl)-6,8-dimethyl-1H,3H,4H,4aH,5H,6H,7H,7aH,8H,9H-azuleno[5,6-c]furan-1-one_score:100; NP-020049_score:100
328.22458@2.012			C13 H29 N8 P	328.225	2.012	1.82324e+07				No MS2	1.12464e+07	1.6149e+07	1.436	0.52	0.0155538	C18 H32 O5_ppm:-1.19_Ifit:81MatchedIso.:2; C13 H29 N8 P_ppm:-2.12_Ifit:97MatchedIso.:2
234.11025@5.913			C10 H18 O6	234.11	5.913	3.02941e+06				No MS2	2.05377e+06	2.94858e+06	1.436	0.52	0.121997	C5 H15 N8 O P_ppm:-1.67_Ifit:100MatchedIso.:1; C10 H18 O6_ppm:-0.36_Ifit:82MatchedIso.:2
279.18347@2.324				279.183	2.324	1.12698e+07				No MS2	6.79657e+06	9.75315e+06	1.435	0.52	0.87074
256.11068@10.592			C8 H22 N2 O3 P2	256.111	10.592	170589				DDA for preferred ion	96978	139040	1.434	0.52	0.392921	C8 H22 N2 O3 P2_ppm:0.45_Ifit:100MatchedIso.:1
255.11045@10.013			C12 H17 N O5	255.11	10.013	3.64546e+06				DDA for preferred ion	1.46087e+06	2.08659e+06	1.428	0.51	0.0946767	C7 H14 N9 P_ppm:-2.06_Ifit:70MatchedIso.:2; C12 H17 N O5_ppm:-0.87_Ifit:90MatchedIso.:2
356.21974@2.021				356.22	2.021	2.45343e+06				No MS2	1.34749e+06	1.92252e+06	1.427	0.51	0.314135
552.0512@11.941				552.051	11.941	2.34659e+07				DDA for preferred ion	1.472e+07	2.0949e+07	1.423	0.51	0.23214
208.03712@6.023			C10 H8 O5	208.037	6.023	1.00195e+07				DDA for preferred ion	7.26139e+06	1.0329e+07	1.422	0.51	0.0301007	C5 H5 N8 P_ppm:-1.74_Ifit:100MatchedIso.:1; C10 H8 O5_ppm:-0.27_Ifit:71MatchedIso.:2
176.10487@2.838			C8 H16 O4	176.105	2.838	8.33364e+07				No MS2	4.60165e+07	6.53818e+07	1.421	0.51	0.0195818	C8 H16 O4_ppm:0.07_Ifit:92MatchedIso.:2
137.08409@2.911	2-Methoxy-5-methylaniline	Level 2 ID	C8 H11 N O	137.084	2.911	1.2723e+08	64.6	8.2		DDA for preferred ion	8.32347e+07	1.18219e+08	1.42	0.51	0.0116148	C8 H11 N O_ppm:0.15_Ifit:93MatchedIso.:2	2-Methoxy-5-methylaniline_score:64.6
122.03681@12.438	Hydroxybenzaldehyde	Weak/poor match	C7 H6 O2	122.037	12.438	2.3516e+07	83.1	9.2		DDA for preferred ion	6.33375e+06	8.97387e+06	1.417	0.5	0.742325	C7 H6 O2_ppm:0.29_Ifit:73MatchedIso.:3	Benzoic acid_score:98.9; 4-Hydroxybenzaldehyde_score:99.1
335.30359@1.707				335.304	1.707	7.66732e+06				No MS2	684378	968163	1.415	0.5	0.554799
216.09977@5.838	(4S,5S,8S,10R)-4,5,8-trihydroxy-10-methyl-3,4,5,8,9,10-hexahydro-2H-oxecin-2-one	Level 2 ID	C10 H16 O5	216.1	5.838	4.52308e+06	82.9	65.8		DDA for preferred ion	2.77202e+06	3.92025e+06	1.414	0.5	0.96694	C5 H13 N8 P_ppm:-1.45_Ifit:53MatchedIso.:2; C10 H16 O5_ppm:-0.04_Ifit:85MatchedIso.:2	Penicillic acid_score:59.8; 1,2-Cyclohexane dicarboxylic acid diisononyl ester_score:51.3; (4S,5S,8S,10R)-4,5,8-trihydroxy-10-methyl-3,4,5,8,9,10-hexahydro-2H-oxecin-2-one_score:53.8; NP-018716_score:78.2; N-(tert-butyl)-N'-cyclopropylthiourea_score:92.1; (2R)-2-[(2R,5S)-5-[(2S)-2-hydroxybutyl]oxolan-2-yl]propanoic acid_score:99.5
322.14165@1.846				322.142	1.846	601570				No MS2	308976	436809	1.414	0.5	0.709557
287.91893@10.163			C5 H6 Cl N2 O4 P S2	287.919	10.163	2.69644e+06				No MS2	1.55511e+06	2.19671e+06	1.413	0.5	0.251061	C3 H2 N2 O10 P2_ppm:1.59_Ifit:100MatchedIso.:1; C4 H2 Cl N2 O9 P_ppm:0.98_Ifit:76MatchedIso.:2; C2 H5 Cl O12 S_ppm:-0.34_Ifit:83MatchedIso.:2; C7 H3 Cl N4 O P2 S_ppm:-0.72_Ifit:83MatchedIso.:2; C H4 Cl N8 P3 S_ppm:2.87_Ifit:83MatchedIso.:2; C5 H6 Cl N2 O4 P S2_ppm:-2.04_Ifit:88MatchedIso.:2
197.14156@9.684			C11 H19 N O2	197.142	9.684	4.88123e+07	80.5	9		DDA for preferred ion	2.8854e+07	4.07437e+07	1.412	0.5	0.0224604	C11 H19 N O2_ppm:-0.11_Ifit:94MatchedIso.:2	2-{5-[2-({2-[5-(2-hydroxybutyl)oxolan-2-yl]propanoyl}oxy)butyl]oxolan-2-yl}propanoic acid_score:40.6; NP-009314_score:52.9; NP-002854_score:55.4; (2R)-2-[(2R,5S)-5-[(2S)-2-hydroxybutyl]oxolan-2-yl]propanoic acid_score:99.5; 2-{5-[2-({2-[5-(2-hydroxybutyl)oxolan-2-yl]propanoyl}oxy)propyl]oxolan-2-yl}propanoic acid_score:57.2; Pinolenic acid_score:80.5
290.24569@2.06			C16 H34 O4	290.246	2.06	1.28613e+08				DDA for preferred ion	9.20072e+07	1.29831e+08	1.411	0.5	0.0133493	C16 H34 O4_ppm:-0.06_Ifit:77MatchedIso.:2
180.07868@2.347			C10 H12 O3	180.079	2.347	1.94047e+07	85.9	71.6		DDA for preferred ion	1.38961e+07	1.96051e+07	1.411	0.5	0.154219	C10 H12 O3_ppm:0.23_Ifit:81MatchedIso.:2	1,5-Anhydro-2-O-(6-O-benzoyl-α-L-galactopyranosyl)-D-glucitol_score:77.4; 5-[(Benzoyloxy)methyl]-4,5,6-trihydroxy-2-cyclohexen-1-yl benzoate_score:77.4; 1,2,4-Benzenetricarboxylic acid_score:77.4; Epinephrine_score:86.7; L-Dopa_score:90.5; DL-4-Hydroxyphenyllactic acid_score:91.1; N-Feruloyloctopamine_score:91.1; Vanillyl alcohol_score:85.9; (1aS,1bS,2S,5aR,6S,6aS)-2-(beta-D-Glucopyranosyloxy)-1a…
351.29841@2.045			C13 H38 N9 P	351.298	2.045	1.57201e+08				DDA for preferred ion	1.09789e+08	1.5475e+08	1.41	0.5	0.00643987	C13 H38 N9 P_ppm:-1.06_Ifit:70MatchedIso.:2
93.93534@12.272				93.9353	12.272	3.69798e+06				DDA for preferred ion	2.31148e+06	3.25612e+06	1.409	0.49	0.403972
186.1256@2.239	10-HDA	Level 2 ID	C10 H18 O3	186.126	2.239	7.14632e+07	82.9	9.1		DDA for preferred ion	5.08194e+07	7.15423e+07	1.408	0.49	0.0146263	C10 H18 O3_ppm:0.05_Ifit:73MatchedIso.:2	10-HDA_score:97.1
167.09461@7.35				167.095	7.35	1.33337e+06				No MS2	524951	738960	1.408	0.49	0.927193
414.20416@2.046	Bis(4-ethylbenzylidene)sorbitol	Weak/poor match	C24 H30 O6	414.204	2.046	1.09804e+08	99.1	10		DDA for preferred ion	6.40105e+07	8.98918e+07	1.404	0.49	0.118469	C17 H30 N6 O4 S_ppm:-1.85_Ifit:53MatchedIso.:2; C18 H41 O2 P3 S_ppm:0.36_Ifit:59MatchedIso.:2; C18 H31 N4 O5 P_ppm:2.3_Ifit:59MatchedIso.:2; C19 H27 N8 O P_ppm:-0.93_Ifit:65MatchedIso.:2; C25 H34 O S2_ppm:-2.29_Ifit:45MatchedIso.:3; C24 H30 O6_ppm:-0.19_Ifit:74MatchedIso.:3	Mussaenosidic acid_score:100; 2,2-Methylenebis(4-ethyl-6-tert-butylphenol)_score:98.7; (+)-ar-Turmerone_score:100; (2S,8R)-8-hydroxy-2-[(1S)-1-hydroxyheptyl]-3,4,5,6,7,8-hexahydro-2H-1-benzopyran-5-one_score:46.3; NP-015948_score:51.6; 3-methoxy-1,13-dimethyl-9,11,12,13,14,15,16,17-octahydro-8H-cyclopenta[a]phenanthren-17-ol_score:67.2; NP-008095_score:76.5; NP-002105_score:56.4; Bis(4-ethylbenzy…
252.13603@1.887			C14 H20 O4	252.136	1.887	2.0083e+07				DDA for preferred ion	1.16119e+07	1.62898e+07	1.403	0.49	0.410964	C14 H20 O4_ppm:-0.52_Ifit:77MatchedIso.:2
218.07895@5.907			C4 H11 N8 O P	218.079	5.907	2.04642e+06				No MS2	1.42839e+06	2.00322e+06	1.402	0.49	0.27588	C4 H11 N8 O P_ppm:-1.83_Ifit:100MatchedIso.:1
264.10461@14.468			C12 H16 N4 O S	264.105	14.468	1.41669e+07				No MS2	7.44628e+06	1.04324e+07	1.401	0.49	0.421928	C4 H12 N10 O4_ppm:1.17_Ifit:100MatchedIso.:1; C11 H22 O3 P2_ppm:0.72_Ifit:90MatchedIso.:2; C12 H16 N4 O S_ppm:0.48_Ifit:94MatchedIso.:2
296.10457@1.954			C10 H20 N2 O6 S	296.105	1.954	1.80842e+07				DDA for preferred ion	1.30851e+07	1.82897e+07	1.398	0.48	0.0536384	C18 H16 O4_ppm:-0.99_Ifit:66MatchedIso.:2; C12 H27 P3 S_ppm:-0.22_Ifit:82MatchedIso.:2; C5 H17 N10 O P S_ppm:0.18_Ifit:75MatchedIso.:2; C12 H17 N4 O3 P_ppm:2.5_Ifit:82MatchedIso.:2; C10 H20 N2 O6 S_ppm:1.21_Ifit:88MatchedIso.:2
153.04265@2.405			C7 H7 N O3	153.043	2.405	6.20885e+06				No MS2	4.38549e+06	6.11911e+06	1.395	0.48	0.00564004	C7 H7 N O3_ppm:0.35_Ifit:98MatchedIso.:2
621.79004@20.981				621.79	20.981	1.67831e+06				No MS2	621998	867139	1.394	0.48	0.960435
199.1284@11.676				199.128	11.676	1.04092e+07				No MS2	4.79716e+06	6.67818e+06	1.392	0.48	0.0625185
172.1464@2.026	Decanoic acid	Level 2 ID	C10 H20 O2	172.146	2.026	5.26653e+07	91.9	9.6		DDA for preferred ion	3.75606e+07	5.2198e+07	1.39	0.47	0.286889	C10 H20 O2_ppm:0.43_Ifit:96MatchedIso.:2	Decanoic acid_score:91.9
224.06839@5.892	Ouabain	Weak/poor match	C29 H44 O12	224.068	5.892	5.33086e+06	84.7	67		DDA for preferred ion	3.26218e+06	4.52691e+06	1.388	0.47	0.0632443	C6 H9 N8 P_ppm:-1.74_Ifit:100MatchedIso.:1; C11 H12 O5_ppm:-0.38_Ifit:90MatchedIso.:2	Ouabain_score:79.5; NP-020642_score:83.5; Trinexapac_score:84.7
195.93464@15.058				195.935	15.058	8.16022e+08				DDA for preferred ion	5.41108e+08	7.50511e+08	1.387	0.47	0.659269
270.16541@2.21			C15 H26 O2 S	270.165	2.21	3.07807e+07				DDA for preferred ion	1.98583e+07	2.75221e+07	1.386	0.47	0.086003	C7 H22 N6 O5_ppm:0.88_Ifit:52MatchedIso.:2; C15 H26 O2 S_ppm:0.2_Ifit:87MatchedIso.:2
258.14654@2.233			C13 H22 O5	258.147	2.233	3.70691e+07				DDA for preferred ion	2.56516e+07	3.55012e+07	1.384	0.47	0.90581	C8 H19 N8 P_ppm:-1.88_Ifit:84MatchedIso.:2; C13 H22 O5_ppm:-0.7_Ifit:77MatchedIso.:2
192.04225@5.985			C10 H8 O4	192.042	5.985	1.02729e+07				No MS2	7.59619e+06	1.05022e+07	1.383	0.47	0.0675218	C10 H8 O4_ppm:-0.07_Ifit:76MatchedIso.:2
296.06811@4.904			C17 H12 O5	296.068	4.904	1.00052e+07				DDA for preferred ion	5.47007e+06	7.55283e+06	1.381	0.47	0.313715	C11 H23 O P3 S_ppm:-0.44_Ifit:61MatchedIso.:2; C11 H13 N4 O4 P_ppm:2.27_Ifit:61MatchedIso.:2; C12 H9 N8 P_ppm:-2.25_Ifit:69MatchedIso.:2; C17 H12 O5_ppm:-1.21_Ifit:97MatchedIso.:2
192.04227@13.809			C10 H8 O4	192.042	13.809	667374				DDA for preferred ion	385528	531164	1.378	0.46	0.275139	C10 H8 O4_ppm:0.08_Ifit:85MatchedIso.:2
88.05241@2.854	Isobutyric acid	Level 2 ID	C4 H8 O2	88.0524	2.854	1.50636e+08	56.9	7.8		DDA for preferred ion	7.84901e+07	1.08074e+08	1.377	0.46	0.0333441	C4 H8 O2_ppm:-0.21_Ifit:89MatchedIso.:2	Isobutyric acid_score:99.5
209.94186@10.138			C H3 Cl O10	209.942	10.138	1.95677e+07				DDA for preferred ion	1.21233e+07	1.66518e+07	1.374	0.46	0.174003	C3 H4 N2 O3 P2 S_ppm:0.37_Ifit:33MatchedIso.:2; C4 H4 Cl N2 O2 P S_ppm:-0.47_Ifit:41MatchedIso.:2; C H3 Cl O10_ppm:1.86_Ifit:79MatchedIso.:3
198.02947@12.151			C6 H11 Cl O5	198.029	12.151	2.30341e+07				DDA for preferred ion	5.33253e+06	7.32905e+06	1.374	0.46	0.403477	C5 H11 O6 P_ppm:0.72_Ifit:73MatchedIso.:2; C8 H2 N6 O_ppm:2.32_Ifit:92MatchedIso.:2; C6 H11 Cl O5_ppm:-0.17_Ifit:84MatchedIso.:4
177.92426@15.072				177.924	15.072	7.709e+06				DDA for preferred ion	4.18441e+06	5.75009e+06	1.374	0.46	0.413467
209.1052@3.214			C11 H15 N O3	209.105	3.214	3.71351e+08	95.8	9.8		DDA for preferred ion	2.60651e+08	3.57389e+08	1.371	0.46	0.161986	C11 H15 N O3_ppm:0.03_Ifit:79MatchedIso.:4	Triethanolamine_score:98.3; Methylhippuric acid_score:62.9; Dibenzoylmethane_score:64.8; NP-016101_score:64.8
242.18808@1.958			C14 H26 O3	242.188	1.958	1.73928e+07				DDA for preferred ion	1.30004e+07	1.78277e+07	1.371	0.46	0.0406889	C14 H26 O3_ppm:-0.45_Ifit:91MatchedIso.:2
196.98335@12.031			C6 H9 Cl2 N S	196.983	12.031	4.06581e+07				DDA for preferred ion	2.80768e+07	3.85026e+07	1.371	0.46	0.30172	C2 H4 N3 O6 P_ppm:-2.12_Ifit:42MatchedIso.:2; C6 H9 Cl2 N S_ppm:0.4_Ifit:33MatchedIso.:3
425.33528@2.056				425.335	2.056	9.25374e+06				No MS2	5.7253e+06	7.85105e+06	1.371	0.46	0.121239
315.20453@2.137			C16 H29 N O5	315.205	2.137	5.79102e+07				DDA for preferred ion	4.56028e+07	6.24785e+07	1.37	0.45	0.0317954	C11 H26 N9 P_ppm:-1.11_Ifit:80MatchedIso.:2; C17 H33 N S2_ppm:-2.89_Ifit:93MatchedIso.:2; C16 H29 N O5_ppm:-0.14_Ifit:96MatchedIso.:2
122.08436@2.772			C7 H10 N2	122.084	2.772	9.93337e+07				DDA for preferred ion	6.03036e+07	8.25428e+07	1.369	0.45	0.210197	C7 H10 N2_ppm:-0.33_Ifit:82MatchedIso.:2
295.80677@3.262				295.807	3.262	2.86602e+07				DDA for preferred ion	1.5509e+07	2.12379e+07	1.369	0.45	0.378867
234.05271@6.251			C7 H7 N8 P	234.053	6.251	3.83248e+06	67.7	8.4		DDA for preferred ion	2.46536e+06	3.37293e+06	1.368	0.45	0.206769	C12 H10 O5_ppm:-0.47_Ifit:81MatchedIso.:2; C7 H7 N8 P_ppm:-1.77_Ifit:86MatchedIso.:2	Xanthosine_score:73.3
279.99923@1.744			C10 H13 Cl O3 S2	279.999	1.744	3.89857e+06	74.2	8.7		DDA for preferred ion	1.45591e+06	1.98825e+06	1.366	0.45	0.731958	C11 H10 N2 O P2 S_ppm:1.15_Ifit:86MatchedIso.:2; C8 H9 O9 P_ppm:2.89_Ifit:95MatchedIso.:2; C9 H5 N4 O5 P_ppm:-1.88_Ifit:98MatchedIso.:2; C4 H6 Cl N8 O3 P_ppm:1.17_Ifit:83MatchedIso.:2; C4 H16 Cl N4 P3 S_ppm:-1.7_Ifit:69MatchedIso.:3; C4 H14 Cl N4 O2 P S2_ppm:2.85_Ifit:69MatchedIso.:3; C10 H5 Cl N4 O4_ppm:-2.51_Ifit:85MatchedIso.:3; C9 H9 Cl O8_ppm:2.26_Ifit:86MatchedIso.:3; C12 H10 Cl N2 P S_ppm:…	NP-021844_score:74.2
209.89153@3.674			C3 H3 Br N2 S2	209.892	3.674	3.73871e+07				DDA for preferred ion	1.4397e+07	1.96722e+07	1.366	0.45	0.577768	C3 H3 Br N2 S2_ppm:-2.74_Ifit:70MatchedIso.:2
335.90291@20.729			C3 H2 N2 O13 P2	335.903	20.729	1.3065e+08				DDA for preferred ion	9.3804e+07	1.28085e+08	1.365	0.45	0.641879	C5 H7 O9 P3 S_ppm:1.62_Ifit:44MatchedIso.:3; C3 H2 N2 O13 P2_ppm:-0.91_Ifit:73MatchedIso.:3
467.9905@11.93			C5 H10 Cl N10 O12 P	467.99	11.93	2.39076e+06				No MS2	1.24842e+06	1.70259e+06	1.364	0.45	0.214003	C4 H10 N10 O13 P2_ppm:0.22_Ifit:49MatchedIso.:2; C5 H20 Cl N6 O9 P3 S_ppm:-1.88_Ifit:61MatchedIso.:2; C5 H18 Cl N6 O11 P S2_ppm:0.84_Ifit:41MatchedIso.:3; C6 H14 Cl N10 O7 P S2_ppm:-2.02_Ifit:42MatchedIso.:3; C8 H19 Cl N8 O3 P2 S3_ppm:-0.2_Ifit:44MatchedIso.:3; C5 H10 Cl N10 O12 P_ppm:-0.16_Ifit:52MatchedIso.:3
172.11@2.224			C9 H16 O3	172.11	2.224	3.90912e+08				DDA for preferred ion	2.68614e+08	3.66244e+08	1.363	0.45	0.00128276	C9 H16 O3_ppm:0.34_Ifit:91MatchedIso.:4
706.98958@15.104				706.99	15.104	5.54813e+06				No MS2	3.67502e+06	5.00382e+06	1.362	0.45	0.688435
356.99103@12.061			C7 H20 Cl2 N3 O P3 S	356.991	12.061	5.60958e+06				No MS2	3.20932e+06	4.37139e+06	1.362	0.45	0.698768	C5 H10 N7 O6 P3_ppm:1.37_Ifit:100MatchedIso.:1; C7 H12 Br N5 O7_ppm:-2.75_Ifit:43MatchedIso.:2; C2 H8 Cl N7 O12_ppm:-2.57_Ifit:51MatchedIso.:2; C6 H10 Cl N7 O5 P2_ppm:0.88_Ifit:51MatchedIso.:2; C4 H13 Cl N5 O8 P S_ppm:-0.19_Ifit:61MatchedIso.:2; C6 H18 Cl N3 O4 P2 S2_ppm:2.19_Ifit:70MatchedIso.:2; C6 H17 Cl2 N5 O2 S3_ppm:-3.12_Ifit:52MatchedIso.:3; C7 H18 Cl2 N3 O3 P S2_ppm:1.7_Ifit:61MatchedIso.…
184.14635@2.183			C11 H20 O2	184.146	2.183	1.34161e+07				No MS2	7.57162e+06	1.03045e+07	1.361	0.44	0.106183	C11 H20 O2_ppm:0.12_Ifit:77MatchedIso.:2
222.17327@9.616			C13 H22 N2 O	222.173	9.616	1.66356e+06				DDA for preferred ion	1.06216e+06	1.44591e+06	1.361	0.44	0.347875	C13 H22 N2 O_ppm:0.24_Ifit:64MatchedIso.:2
293.9019@15.053			C2 H3 N2 O9 P S2	293.902	15.053	7.34558e+06				DDA for preferred ion	4.16309e+06	5.65986e+06	1.36	0.44	0.903925	C5 H4 N4 O P2 S3_ppm:-1.19_Ifit:91MatchedIso.:2; C3 H7 N2 O4 P S4_ppm:-2.49_Ifit:75MatchedIso.:2; C2 H3 N2 O9 P S2_ppm:0.47_Ifit:81MatchedIso.:2
201.1001@12.457			C9 H15 N O4	201.1	12.457	760452				No MS2	351906	478761	1.36	0.44	0.910579	C9 H15 N O4_ppm:-0.03_Ifit:0MatchedIso.:0
186.08921@2.359			C9 H14 O4	186.089	2.359	1.24586e+08				DDA for preferred ion	7.1261e+07	9.67443e+07	1.358	0.44	0.293502	C9 H14 O4_ppm:0.02_Ifit:98MatchedIso.:2
104.06255@2.101			C8 H8	104.063	2.101	3.5746e+07				No MS2	2.40666e+07	3.26526e+07	1.357	0.44	0.196413	C8 H8_ppm:-0.47_Ifit:75MatchedIso.:2
288.14745@2.394				288.147	2.394	1.87713e+07				No MS2	1.19798e+07	1.62162e+07	1.354	0.44	0.124032
106.04181@11.545			C7 H6 O	106.042	11.545	9.58496e+06				No MS2	4.93808e+06	6.68705e+06	1.354	0.44	0.0392201	C7 H6 O_ppm:-0.49_Ifit:90MatchedIso.:2
210.05279@5.771			C10 H10 O5	210.053	5.771	1.22972e+07				DDA for preferred ion	7.30529e+06	9.88702e+06	1.353	0.44	0.237196	C5 H7 N8 P_ppm:-1.62_Ifit:100MatchedIso.:1; C10 H10 O5_ppm:-0.17_Ifit:96MatchedIso.:2
196.03714@1.986			C9 H8 O5	196.037	1.986	3.05171e+07				DDA for preferred ion	2.20722e+07	2.98132e+07	1.351	0.43	0.104417	C4 H5 N8 P_ppm:-1.74_Ifit:100MatchedIso.:1; C9 H8 O5_ppm:-0.19_Ifit:92MatchedIso.:2
220.03708@6.024			C11 H8 O5	220.037	6.024	6.16264e+06				No MS2	4.49838e+06	6.07796e+06	1.351	0.43	0.0246445	C6 H5 N8 P_ppm:-1.8_Ifit:75MatchedIso.:2; C11 H8 O5_ppm:-0.41_Ifit:86MatchedIso.:2
201.13648@3.33	Capryloylglycine	Level 2 ID	C10 H19 N O3	201.136	3.33	1.08318e+07	83	9.1		DDA for preferred ion	6.2866e+06	8.48147e+06	1.349	0.43	0.197496	C10 H19 N O3_ppm:-0.08_Ifit:94MatchedIso.:2	(+/-)-Gingerol_score:99.6; (+/-)12-HpETE_score:76.9; 2-{5-[2-({2-[5-(2-hydroxybutyl)oxolan-2-yl]propanoyl}oxy)propyl]oxolan-2-yl}propanoic acid_score:57.2; 11β-13,14-dihydro-15-keto Prostaglandin F2α_score:66.8; 8-iso-13,14-dihydro-15-keto Prostaglandin F2α_score:66.8; Capryloylglycine_score:83
139.02702@2.56	4-Nitrophenol	Level 2 ID	C6 H5 N O3	139.027	2.56	5.00073e+07	86.9	9.3		DDA for preferred ion	3.70465e+07	4.9992e+07	1.349	0.43	0.00131843	C6 H5 N O3_ppm:0.56_Ifit:65MatchedIso.:3	3-Hydroxypicolinic acid_score:86.2; 2-Hydroxynicotinic acid_score:86.2; 4-Nitrophenol_score:86.9; 5-Hydroxynicotinic acid_score:85.7; 6-Hydroxynicotinic acid_score:85.4; 6-Hydroxypicolinic acid_score:83.7
619.42944@2.001			C27 H58 N9 O5 P	619.429	2.001	9.48313e+06				No MS2	4.48739e+06	6.05277e+06	1.349	0.43	0.69095	C43 H58 N P_ppm:-2.01_Ifit:54MatchedIso.:2; C36 H63 N O3 P2_ppm:1.81_Ifit:60MatchedIso.:2; C33 H57 N5 O6_ppm:-2.33_Ifit:62MatchedIso.:2; C32 H61 N O10_ppm:-0.17_Ifit:63MatchedIso.:2; C29 H63 N7 O P2 S_ppm:0.7_Ifit:67MatchedIso.:2; C27 H58 N9 O5 P_ppm:-0.67_Ifit:69MatchedIso.:2
353.27764@2.023				353.278	2.023	1.00577e+07				No MS2	6.64166e+06	8.95971e+06	1.349	0.43	0.552992
557.41358@1.965			C38 H56 N P	557.414	1.965	4.6253e+06				No MS2	3.14557e+06	4.24461e+06	1.349	0.43	0.00406915	C22 H56 N9 O5 P_ppm:-1.11_Ifit:62MatchedIso.:2; C28 H55 N5 O6_ppm:-2.97_Ifit:76MatchedIso.:2; C30 H60 N3 O2 P S_ppm:-1.44_Ifit:80MatchedIso.:2; C31 H61 N O3 P2_ppm:1.64_Ifit:80MatchedIso.:2; C32 H55 N5 O S_ppm:1.52_Ifit:84MatchedIso.:2; C38 H56 N P_ppm:-2.61_Ifit:88MatchedIso.:2
224.04728@2.444			C14 H8 O3	224.047	2.444	4.94053e+06				No MS2	3.6711e+06	4.94729e+06	1.348	0.43	0.0689436	C6 H12 N2 O5 S_ppm:2.63_Ifit:68MatchedIso.:2; C6 H14 N2 O3 P2_ppm:-3.05_Ifit:68MatchedIso.:2; C14 H8 O3_ppm:-0.28_Ifit:78MatchedIso.:2
83.96145@18.964				83.9614	18.964	7.76314e+06				No MS2	3.70636e+06	4.98518e+06	1.345	0.43	0.345741
206.05787@2.411			C11 H10 O4	206.058	2.411	6.63719e+07				DDA for preferred ion	4.90014e+07	6.58154e+07	1.343	0.43	0.15046	C11 H10 O4_ppm:-0.17_Ifit:82MatchedIso.:2
219.11065@6.077	Pantothenic acid	Level 2 ID	C9 H17 N O5	219.111	6.077	1.14977e+08	95.9	76.1		DDA for preferred ion	5.37687e+07	7.21022e+07	1.341	0.42	0.104292	C4 H14 N9 P_ppm:-1.51_Ifit:100MatchedIso.:1; C9 H17 N O5_ppm:-0.11_Ifit:83MatchedIso.:3	Pantothenic acid_score:95.9
252.11489@1.954			C9 H20 N2 O4 S	252.115	1.954	4.64943e+06				DDA for preferred ion	3.17354e+06	4.24639e+06	1.338	0.42	0.063625	C17 H16 O2_ppm:-0.57_Ifit:74MatchedIso.:2; C9 H20 N2 O4 S_ppm:2.02_Ifit:48MatchedIso.:3
208.07353@2.329			C11 H12 O4	208.074	2.329	4.72155e+07	89.5	9.5		DDA for preferred ion	3.47853e+07	4.65009e+07	1.337	0.42	0.000146569	C11 H12 O4_ppm:-0.16_Ifit:97MatchedIso.:2	3-[3-(beta-D-Glucopyranosyloxy)-2-hydroxyphenyl]propanoic acid_score:62.8; 3-[(1-Carboxyvinyl)oxy]benzoic acid_score:89.3; Epinephrine_score:86.7; L-Dopa_score:90.5; DL-4-Hydroxyphenyllactic acid_score:91.1; N-Feruloyloctopamine_score:91.1; (1aS,1bS,2S,5aR,6S,6aS)-6-({2,3-Di-O-acetyl-6-deoxy-4-O-[(2E)-3-phenyl-2-propenoyl]-alpha-L-mannopyranosyl}oxy)-1a-(hydroxymethyl)-1a,1b,2,5a,6,6a-hexahydroox…
196.03714@2.429			C9 H8 O5	196.037	2.429	2.85726e+07	96.9	9.8		DDA for preferred ion	2.20375e+07	2.94462e+07	1.336	0.42	0.00441321	C4 H5 N8 P_ppm:-1.7_Ifit:100MatchedIso.:1; C9 H8 O5_ppm:-0.15_Ifit:81MatchedIso.:2	4-Hydroxyphenylpyruvic acid_score:98.1; Agnuside_score:97; Isoxanthopterin_score:71.5; Methyl salicylate_score:96.9; 4-[4-(4-Hydroxy-3-methoxyphenyl)tetrahydro-1H,3H-furo[3,4-c]furan-1-yl]-2-methoxyphenyl hexopyranoside_score:81.3; 4-Anisic acid_score:96.9
256.09579@6.696			C13 H12 N4 O2	256.096	6.696	2.5305e+06				DDA for preferred ion	1.41709e+06	1.89012e+06	1.334	0.42	0.408303	C13 H12 N4 O2_ppm:-0.93_Ifit:94MatchedIso.:2
234.93935@8.915			C6 H7 Br N O2 P	234.939	8.915	836476				No MS2	523285	698012	1.334	0.42	0.193036	C3 H4 N5 P3 S_ppm:-2.89_Ifit:100MatchedIso.:1; C6 H7 Br N O2 P_ppm:-1.84_Ifit:85MatchedIso.:2
256.07338@3.357			C15 H12 O4	256.073	3.357	9.33633e+06				DDA for preferred ion	7.02035e+06	9.35746e+06	1.333	0.41	0.00504174	C9 H23 P3 S_ppm:0.18_Ifit:53MatchedIso.:2; C15 H12 O4_ppm:-0.71_Ifit:91MatchedIso.:2
222.08914@2.127	Monobutyl phthalate	Level 2 ID	C12 H14 O4	222.089	2.127	2.2031e+07	62.8	8.1		DDA for preferred ion	1.55409e+07	2.06887e+07	1.331	0.41	0.0751129	C12 H14 O4_ppm:-0.32_Ifit:94MatchedIso.:2	Ambrosic acid_score:84.1; 2,3-Dinor prostaglandin E1_score:74.5; 2,3-dinor Prostaglandin E1_score:74.6; 4-(4-Ethoxyphenyl)-4-oxobutanoic acid_score:41.4; Monobutyl phthalate_score:54.4
208.03715@2.243			C10 H8 O5	208.037	2.243	3.79621e+07				DDA for preferred ion	2.71658e+07	3.61653e+07	1.331	0.41	0.0159702	C5 H5 N8 P_ppm:-1.56_Ifit:100MatchedIso.:1; C10 H8 O5_ppm:-0.1_Ifit:87MatchedIso.:3
240.07853@2.184			C15 H12 O3	240.079	2.184	2.80994e+07	96.8	9.8		DDA for preferred ion	2.18386e+07	2.90765e+07	1.331	0.41	0.0137942	C15 H12 O3_ppm:-0.47_Ifit:94MatchedIso.:2	6-keto Prostaglandin F1?_score:73.1; (±)13-HODE_score:42.7; (±)12(13)-DiHOME_score:49; (+/-)13-HODE_score:42.9; 2-Hydroxy-4,4,6,6-tetramethyl-2-(2-methyl-1-propen-1-yl)-3,5-dioxocyclohexyl 6-O-(3,4,5-trihydroxybenzoyl)-β-D-glucopyranoside_score:96.8; 13(S)-HpOTrE_score:90.9; (+/-)12(13)-DiHOME_score:99.4
246.21946@2.095			C14 H30 O3	246.219	2.095	4.6903e+07				No MS2	3.11122e+07	4.1291e+07	1.327	0.41	0.0637001	C14 H30 O3_ppm:-0.15_Ifit:82MatchedIso.:2
145.05285@3.336			C9 H7 N O	145.053	3.336	5.57998e+06				No MS2	3.80979e+06	5.05383e+06	1.327	0.41	0.246032	C9 H7 N O_ppm:0.61_Ifit:100MatchedIso.:1
194.09428@3.295	p-Coumaryl alcohol 4-glucoside	Weak/poor match	C15 H20 O7	194.094	3.295	4.17505e+06	86.9	9.3		DDA for preferred ion	2.47914e+06	3.27867e+06	1.323	0.4	0.615228	C11 H14 O3_ppm:-0.06_Ifit:89MatchedIso.:2	NP-006122_score:57.4; p-Coumaryl alcohol 4-glucoside_score:86.9; 2-Hydroxy-4-(4-hydroxyphenyl)butanoic acid_score:99.5
242.05777@3.371			C14 H10 O4	242.058	3.371	6.40331e+06				DDA for preferred ion	4.84399e+06	6.40856e+06	1.323	0.4	0.000257788	C6 H14 N2 O6 S_ppm:2.14_Ifit:56MatchedIso.:2; C8 H21 P3 S_ppm:0.39_Ifit:76MatchedIso.:2; C14 H10 O4_ppm:-0.55_Ifit:90MatchedIso.:2
214.12049@2.338			C11 H18 O4	214.12	2.338	3.38287e+07				DDA for preferred ion	2.41192e+07	3.18954e+07	1.322	0.4	0.0424936	C11 H18 O4_ppm:-0.11_Ifit:87MatchedIso.:2
260.15591@2.136				260.156	2.136	1.81007e+07				No MS2	8.58971e+06	1.13466e+07	1.321	0.4	0.434525
292.18836@2.671			C14 H28 O6	292.188	2.671	5.352e+06				No MS2	3.55798e+06	4.7018e+06	1.321	0.4	0.326389	C9 H25 N8 O P_ppm:-1.83_Ifit:57MatchedIso.:2; C14 H28 O6_ppm:-0.79_Ifit:85MatchedIso.:2
126.05039@4.156			C7 H10 S	126.05	4.156	3.43245e+06				No MS2	2.26328e+06	2.98886e+06	1.321	0.4	0.0540132	C7 H10 S_ppm:0.56_Ifit:77MatchedIso.:3
250.04758@1.941			C12 H10 O6	250.048	1.941	7.69022e+06				No MS2	5.00009e+06	6.59475e+06	1.319	0.4	0.797441	C7 H7 N8 O P_ppm:-1.86_Ifit:65MatchedIso.:2; C12 H10 O6_ppm:-0.63_Ifit:92MatchedIso.:2
242.0578@4.489			C14 H10 O4	242.058	4.489	2.26852e+06				No MS2	1.74633e+06	2.29936e+06	1.317	0.4	0.0435882	C6 H16 N2 O4 P2_ppm:-3.03_Ifit:100MatchedIso.:1; C14 H10 O4_ppm:-0.47_Ifit:73MatchedIso.:2
144.04236@3.454			C6 H8 O4	144.042	3.454	7.79226e+06				DDA for preferred ion	3.80324e+06	5.00265e+06	1.315	0.4	0.995727	C6 H8 O4_ppm:0.68_Ifit:53MatchedIso.:2
107.93009@12.139				107.93	12.139	1.04146e+07				DDA for preferred ion	6.29749e+06	8.27188e+06	1.314	0.39	0.472
220.13414@10.512			C10 H21 Cl N2 O	220.134	10.512	223973				No MS2	129847	170485	1.313	0.39	0.558769	C9 H21 N2 O2 P_ppm:0.35_Ifit:68MatchedIso.:2; C10 H21 Cl N2 O_ppm:-0.45_Ifit:77MatchedIso.:3
128.95079@12.021				128.951	12.021	5.36562e+06				DDA for preferred ion	3.1592e+06	4.14448e+06	1.312	0.39	0.462229
330.48953@11.993				330.49	11.993	5.43233e+06				No MS2	4.17071e+06	5.46219e+06	1.31	0.39	0.58746
226.08404@2.506			C11 H14 O5	226.084	2.506	1.36049e+07				DDA for preferred ion	7.18912e+06	9.41331e+06	1.309	0.39	0.515931	C6 H11 N8 P_ppm:-1.71_Ifit:55MatchedIso.:2; C11 H14 O5_ppm:-0.36_Ifit:73MatchedIso.:2
272.23497@1.953			C16 H32 O3	272.235	1.953	1.32738e+07				No MS2	9.00709e+06	1.17842e+07	1.308	0.39	0.142945	C16 H32 O3_ppm:-0.63_Ifit:93MatchedIso.:2
355.23583@1.879			C14 H30 N9 P	355.236	1.879	1.44102e+07				No MS2	1.91881e+06	2.50848e+06	1.307	0.39	0.199797	C12 H33 N7 O3 S_ppm:-2.05_Ifit:78MatchedIso.:2; C13 H34 N5 O4 P_ppm:2.79_Ifit:84MatchedIso.:2; C19 H33 N O5_ppm:-0.12_Ifit:88MatchedIso.:2; C14 H30 N9 P_ppm:-0.98_Ifit:89MatchedIso.:2
208.13108@2.411			C9 H20 O5	208.131	2.411	4.12703e+07				No MS2	2.98452e+07	3.89712e+07	1.306	0.38	0.145719	C9 H20 O5_ppm:0.02_Ifit:69MatchedIso.:2
266.19949@9.576			C8 H26 N8 S	266.199	9.576	1.50172e+07				No MS2	8.84793e+06	1.15489e+07	1.305	0.38	0.471091	C15 H26 N2 O2_ppm:0.22_Ifit:75MatchedIso.:2; C8 H26 N8 S_ppm:-2.35_Ifit:97MatchedIso.:2
160.07365@6.024	3,3-Dimethylglutaric acid	Level 2 ID	C7 H12 O4	160.074	6.024	3.95193e+06	54.5	59.3		DDA for preferred ion	2.83529e+06	3.69082e+06	1.302	0.38	0.127187	C7 H12 O4_ppm:0.58_Ifit:87MatchedIso.:2	2,2-Dimethylglutaric acid_score:41.9; 3-Methyladipic acid_score:51.3; 3,3-Dimethylglutaric acid_score:52.9; Pimelic acid_score:54.5
104.08377@2.93			C5 H12 O2	104.084	2.93	4.73838e+06				DDA for preferred ion	3.574e+06	4.6452e+06	1.3	0.38	0.207396	C5 H12 O2_ppm:0.39_Ifit:91MatchedIso.:2
282.12572@1.931				282.126	1.931	868947				No MS2	632579	822470	1.3	0.38	0.236327
574.96947@15.105				574.969	15.105	1.26835e+06				No MS2	898400	1.16815e+06	1.3	0.38	0.766245
104.01102@13.993	Malonic acid	Level 2 ID	C3 H4 O4	104.011	13.993	2.6614e+06	48.4	7.4		DDA for preferred ion	1.65173e+06	2.14229e+06	1.297	0.38	0.907067	C3 H4 O4_ppm:0.56_Ifit:86MatchedIso.:3	Malonic acid_score:48.4
143.13104@9.386			C8 H17 N O	143.131	9.386	2.23942e+07				DDA for preferred ion	1.6147e+07	2.09504e+07	1.297	0.38	0.179739	C8 H17 N O_ppm:0.15_Ifit:96MatchedIso.:2
244.20364@2.038			C14 H28 O3	244.204	2.038	7.49885e+06				No MS2	4.67827e+06	6.06566e+06	1.297	0.37	0.287637	C14 H28 O3_ppm:-0.82_Ifit:84MatchedIso.:2
175.94474@14.773			C H4 O6 S2	175.945	14.773	1.20864e+07				DDA for preferred ion	8.60197e+06	1.11516e+07	1.296	0.37	0.512708	C3 H N2 O3 P S_ppm:1.11_Ifit:39MatchedIso.:3; C H4 O6 S2_ppm:-1.05_Ifit:59MatchedIso.:3
236.06836@2.191			C12 H12 O5	236.068	2.191	1.52091e+07				DDA for preferred ion	1.20342e+07	1.55954e+07	1.296	0.37	0.0270893	C7 H9 N8 P_ppm:-1.76_Ifit:67MatchedIso.:2; C12 H12 O5_ppm:-0.47_Ifit:91MatchedIso.:2
164.04739@2.787	2,3-Dihydro-1-benzofuran-2-carboxylic acid	Weak/poor match	C9 H8 O3	164.047	2.787	1.77727e+09	85.2	9.3		DDA for preferred ion	1.35297e+09	1.75013e+09	1.294	0.37	0.0176417	C9 H8 O3_ppm:0.28_Ifit:80MatchedIso.:4	3-Coumaric acid_score:55.9; 4-Coumaric acid_score:60.6; 2-Hydroxycinnamic acid_score:99.5; 2,3-Dihydro-1-benzofuran-2-carboxylic acid_score:85.2
270.089@2.872			C10 H15 N4 O3 P	270.089	2.872	1.53609e+07				DDA for preferred ion	1.17619e+07	1.5215e+07	1.294	0.37	0.0384628	C10 H25 P3 S_ppm:0.08_Ifit:87MatchedIso.:2; C8 H18 N2 O6 S_ppm:1.65_Ifit:74MatchedIso.:2; C16 H14 O4_ppm:-0.77_Ifit:86MatchedIso.:2; C10 H15 N4 O3 P_ppm:3.06_Ifit:87MatchedIso.:2
418.25642@2.394			C25 H40 O P2	418.256	2.394	8.03108e+06				No MS2	6.03602e+06	7.80603e+06	1.293	0.37	0.0924707	C16 H35 N8 O3 P_ppm:-1.32_Ifit:55MatchedIso.:2; C21 H38 O8_ppm:-0.59_Ifit:75MatchedIso.:2; C18 H30 N10 O2_ppm:2.63_Ifit:75MatchedIso.:2; C24 H39 N2 P S_ppm:-1.76_Ifit:83MatchedIso.:2; C25 H40 O P2_ppm:2.35_Ifit:85MatchedIso.:2
340.22501@1.929			C19 H32 O5	340.225	1.929	4.90604e+06				No MS2	3.02736e+06	3.91528e+06	1.293	0.37	0.706701	C14 H29 N8 P_ppm:-0.79_Ifit:58MatchedIso.:2; C19 H32 O5_ppm:0.1_Ifit:77MatchedIso.:2
266.18823@1.906			C16 H26 O3	266.188	1.906	1.85024e+07				No MS2	1.29508e+07	1.67152e+07	1.291	0.37	0.247642	C9 H26 N6 O S_ppm:-2.43_Ifit:71MatchedIso.:2; C16 H26 O3_ppm:0.15_Ifit:91MatchedIso.:2
286.21415@2.009			C16 H30 O4	286.214	2.009	1.46867e+07				DDA for preferred ion	9.50271e+06	1.22644e+07	1.291	0.37	0.372949	C16 H30 O4_ppm:-0.9_Ifit:61MatchedIso.:2
626.00185@12.026				626.002	12.026	234613				No MS2	163234	210620	1.29	0.37	0.384183
610.04728@12.097				610.047	12.097	305393				No MS2	173705	224158	1.29	0.37	0.931606
232.13092@6.301			C11 H20 O5	232.131	6.301	3.03276e+06	68.8	8.4		DDA for preferred ion	1.6736e+06	2.15728e+06	1.289	0.37	0.398694	C6 H17 N8 P_ppm:-1.98_Ifit:81MatchedIso.:2; C11 H20 O5_ppm:-0.66_Ifit:88MatchedIso.:2	Xanthosine_score:73.3
529.82128@21.452				529.821	21.452	4.7327e+07				DDA for preferred ion	3.83587e+07	4.9412e+07	1.288	0.37	0.283977
308.21989@2.199			C10 H29 N8 O P	308.22	2.199	6.36945e+07				No MS2	4.58315e+07	5.89669e+07	1.287	0.36	0.126629	C15 H32 O6_ppm:0_Ifit:70MatchedIso.:2; C10 H29 N8 O P_ppm:-0.99_Ifit:88MatchedIso.:2
96.0696@3.382				96.0696	3.382	9.091e+06				DDA for preferred ion	4.83079e+06	6.21554e+06	1.287	0.36	0.879358
355.14198@8.135			C20 H21 N O5	355.142	8.135	7.43424e+06				No MS2	5.35077e+06	6.88887e+06	1.287	0.36	0.904577	C13 H21 N7 O3 S_ppm:-1.91_Ifit:50MatchedIso.:2; C14 H32 N O P3 S_ppm:0.66_Ifit:55MatchedIso.:2; C14 H22 N5 O4 P_ppm:2.92_Ifit:55MatchedIso.:2; C15 H18 N9 P_ppm:-0.84_Ifit:59MatchedIso.:2; C20 H21 N O5_ppm:0.02_Ifit:77MatchedIso.:2
192.08985@7.543			C10 H12 N2 O2	192.09	7.543	3.33964e+07	82.3	9.1		DDA for preferred ion	2.27712e+07	2.92734e+07	1.286	0.36	0.751487	C10 H12 N2 O2_ppm:-0.14_Ifit:97MatchedIso.:2	Oxoamide_score:81.8; Cotinine N-oxide_score:82.3; trans-3-Hydroxycotinine_score:95.3
240.17244@1.964			C14 H24 O3	240.172	1.964	1.21585e+07	96.8	9.8		DDA for preferred ion	9.26859e+06	1.19164e+07	1.286	0.36	0.527741	C14 H24 O3_ppm:-0.44_Ifit:79MatchedIso.:2	6-keto Prostaglandin F1?_score:73.1; (±)13-HODE_score:42.7; (±)12(13)-DiHOME_score:49; (+/-)13-HODE_score:42.9; 2-Hydroxy-4,4,6,6-tetramethyl-2-(2-methyl-1-propen-1-yl)-3,5-dioxocyclohexyl 6-O-(3,4,5-trihydroxybenzoyl)-β-D-glucopyranoside_score:96.8; 13(S)-HpOTrE_score:90.9; (+/-)12(13)-DiHOME_score:99.4
131.96465@10.676			C3 H2 Cl N2 P	131.965	10.676	7.29958e+06				DDA for preferred ion	6.14367e+06	7.8927e+06	1.285	0.36	0.477467	C3 H2 Cl N2 P_ppm:1.79_Ifit:91MatchedIso.:2
191.02188@7.05			C9 H5 N O4	191.022	7.05	1.22601e+06				No MS2	932147	1.19801e+06	1.285	0.36	0.214435	C9 H5 N O4_ppm:0.12_Ifit:71MatchedIso.:2
106.06297@2.406			C4 H10 O3	106.063	2.406	4.84994e+07				No MS2	3.02953e+07	3.89041e+07	1.284	0.36	0.238603	C4 H10 O3_ppm:-0.23_Ifit:92MatchedIso.:2
324.19662@1.718			C17 H29 N2 O2 P	324.197	1.718	6.44303e+06				No MS2	555505	712845	1.283	0.36	0.973231	C15 H32 O5 S_ppm:-1.3_Ifit:86MatchedIso.:2; C17 H29 N2 O2 P_ppm:-0.13_Ifit:96MatchedIso.:2
387.2469@2.518			C11 H34 N9 O4 P	387.247	2.518	1.09453e+09	100	10		DDA for preferred ion	8.35649e+08	1.07059e+09	1.281	0.36	0.00427829	C11 H34 N9 O4 P_ppm:-0.6_Ifit:32MatchedIso.:2	(2S)-7-Hydroxy-3-oxo-3,4-dihydro-2H-1,4-benzoxazin-2-yl β-D-glucopyranoside_score:100; NP-003024_score:98.2; 1-(4-nitrophenyl)-1H-indole_score:100; 4,8-dihydroxy-6-(hydroxymethyl)-6,8-dimethyl-1H,3H,4H,4aH,5H,6H,7H,7aH,8H,9H-azuleno[5,6-c]furan-1-one_score:100; NP-020049_score:100
184.15758@12.463			C10 H20 N2 O	184.158	12.463	2.15604e+07				DDA for preferred ion	1.34863e+07	1.72816e+07	1.281	0.36	0.25026	C10 H20 N2 O_ppm:0.07_Ifit:83MatchedIso.:2
166.02664@12.388	Terephthalic acid	Level 2 ID	C8 H6 O4	166.027	12.388	8.00913e+07	66.7	8.3		DDA for preferred ion	1.90009e+07	2.43165e+07	1.28	0.36	0.531093	C8 H6 O4_ppm:0.2_Ifit:82MatchedIso.:4	Terephthalic acid_score:98.6; Isophthalic acid_score:99.4
239.15217@11.661			C13 H21 N O3	239.152	11.661	1.37473e+07				DDA for preferred ion	6.53907e+06	8.36197e+06	1.279	0.35	0.177241	C13 H21 N O3_ppm:0.13_Ifit:97MatchedIso.:2
262.13174@7.386				262.132	7.386	1.29118e+07				No MS2	8.04507e+06	1.02594e+07	1.275	0.35	0.301176
325.16776@8.107			C13 H23 N7 O S	325.168	8.107	5.74698e+06				No MS2	4.47538e+06	5.70122e+06	1.274	0.35	0.00796342	C20 H23 N O3_ppm:-0.11_Ifit:82MatchedIso.:2; C12 H29 N3 O3 P2_ppm:-2.02_Ifit:94MatchedIso.:2; C12 H27 N3 O5 S_ppm:1.89_Ifit:94MatchedIso.:2; C13 H23 N7 O S_ppm:-2.22_Ifit:94MatchedIso.:2
341.22365@1.705				341.224	1.705	325834				No MS2	68073.8	86713.8	1.274	0.35	0.795102
248.12581@3.363			C11 H20 O6	248.126	3.363	3.5232e+06				DDA for preferred ion	2.77019e+06	3.52292e+06	1.272	0.35	0.143872	C6 H17 N8 O P_ppm:-1.94_Ifit:100MatchedIso.:1; C11 H20 O6_ppm:-0.71_Ifit:84MatchedIso.:2
436.4961@12.063				436.496	12.063	1.19163e+06				No MS2	897237	1.14155e+06	1.272	0.35	0.555206
228.1361@2.234			C12 H20 O4	228.136	2.234	5.59497e+07				DDA for preferred ion	4.06549e+07	5.16774e+07	1.271	0.35	0.106489	C12 H20 O4_ppm:-0.24_Ifit:84MatchedIso.:2
600.84104@20.787				600.841	20.787	197114				No MS2	71173.7	90455.2	1.271	0.35	0.810548
138.03177@2.463	Hydroxybenzoic acid	Level 2 ID	C7 H6 O3	138.032	2.463	2.0613e+08	70.2	45.9		DDA for preferred ion	1.24827e+08	1.58517e+08	1.27	0.34	0.469555	C7 H6 O3_ppm:0.53_Ifit:74MatchedIso.:4	Salicylic acid_score:61.8; 3-Hydroxybenzoic acid_score:70.4; 4-Hydroxybenzoic acid_score:73
431.27295@2.469			C22 H43 N O3 P2	431.273	2.469	6.1562e+08	98.7	9.9		DDA for preferred ion	4.4388e+08	5.63871e+08	1.27	0.35	0.00727521	C29 H38 N P_ppm:-2.86_Ifit:37MatchedIso.:2; C23 H37 N5 O S_ppm:2.48_Ifit:38MatchedIso.:3; C21 H42 N3 O2 P S_ppm:-1.35_Ifit:41MatchedIso.:3; C22 H43 N O3 P2_ppm:2.63_Ifit:63MatchedIso.:3	Mussaenosidic acid_score:100; 2,2-Methylenebis(4-ethyl-6-tert-butylphenol)_score:98.7; (+)-ar-Turmerone_score:100; (2S,8R)-8-hydroxy-2-[(1S)-1-hydroxyheptyl]-3,4,5,6,7,8-hexahydro-2H-1-benzopyran-5-one_score:46.3; NP-015948_score:51.6; 3-methoxy-1,13-dimethyl-9,11,12,13,14,15,16,17-octahydro-8H-cyclopenta[a]phenanthren-17-ol_score:67.2; NP-008095_score:76.5
244.13089@2.341			C12 H20 O5	244.131	2.341	2.35562e+07				No MS2	1.74862e+07	2.22161e+07	1.27	0.35	0.0151104	C7 H17 N8 P_ppm:-2_Ifit:70MatchedIso.:2; C12 H20 O5_ppm:-0.75_Ifit:93MatchedIso.:2
150.08917@3.13			C6 H14 O4	150.089	3.13	4.96059e+08				DDA for preferred ion	3.475e+08	4.40968e+08	1.269	0.34	0.133749	C6 H14 O4_ppm:-0.29_Ifit:72MatchedIso.:4
198.12559@2.203			C11 H18 O3	198.126	2.203	2.36614e+07				DDA for preferred ion	1.78346e+07	2.26327e+07	1.269	0.34	0.0563788	C11 H18 O3_ppm:-0.03_Ifit:75MatchedIso.:2
93.93534@10.725				93.9353	10.725	2.93466e+07				DDA for preferred ion	2.41891e+07	3.06891e+07	1.269	0.34	0.242126
184.10994@2.569			C10 H16 O3	184.11	2.569	3.35459e+07				No MS2	2.33958e+07	2.96661e+07	1.268	0.34	0.0221593	C10 H16 O3_ppm:-0.04_Ifit:67MatchedIso.:2
307.27225@2.058				307.272	2.058	9.54482e+07				DDA for preferred ion	7.15121e+07	9.06248e+07	1.267	0.34	0.00516711
393.25344@2.875			C15 H37 N7 O P2	393.253	2.875	2.04561e+07				No MS2	1.46983e+07	1.86166e+07	1.267	0.34	0.0184021	C23 H31 N5 O_ppm:1.48_Ifit:63MatchedIso.:2; C21 H36 N3 O2 P_ppm:-2.72_Ifit:65MatchedIso.:2; C15 H37 N7 O P2_ppm:-0.1_Ifit:75MatchedIso.:2
324.09936@1.911			C19 H16 O5	324.099	1.911	8.62063e+06				No MS2	6.94279e+06	8.79283e+06	1.266	0.34	0.116171	C11 H20 N2 O7 S_ppm:0.74_Ifit:63MatchedIso.:2; C13 H27 O P3 S_ppm:-0.57_Ifit:70MatchedIso.:2; C13 H17 N4 O4 P_ppm:1.91_Ifit:70MatchedIso.:2; C14 H13 N8 P_ppm:-2.22_Ifit:73MatchedIso.:2; C19 H16 O5_ppm:-1.27_Ifit:81MatchedIso.:2
230.0579@3.357			C5 H16 N2 O4 P2	230.058	3.357	1.21447e+06				DDA for preferred ion	786114	994891	1.266	0.34	0.0606398	C5 H16 N2 O4 P2_ppm:-2.75_Ifit:100MatchedIso.:1
175.06338@3.378				175.063	3.378	2.79402e+06				No MS2	1.34891e+06	1.7039e+06	1.263	0.34	0.600018
431.23064@2.049			C18 H34 N5 O5 P	431.231	2.049	8.91374e+07	100	10		DDA for preferred ion	4.69933e+07	5.9313e+07	1.262	0.34	0.10628	C19 H38 N5 P S2_ppm:0.04_Ifit:49MatchedIso.:3; C25 H37 N O S2_ppm:-2.35_Ifit:46MatchedIso.:3; C19 H30 N9 O P_ppm:-1.05_Ifit:89MatchedIso.:3; C16 H37 N3 O8 S_ppm:1.17_Ifit:74MatchedIso.:2; C16 H39 N3 O6 P2_ppm:-1.78_Ifit:60MatchedIso.:3; C24 H33 N O6_ppm:-0.34_Ifit:72MatchedIso.:3; C17 H33 N7 O4 S_ppm:-1.93_Ifit:72MatchedIso.:3; C18 H34 N5 O5 P_ppm:2.06_Ifit:74MatchedIso.:3	(2S)-7-Hydroxy-3-oxo-3,4-dihydro-2H-1,4-benzoxazin-2-yl β-D-glucopyranoside_score:100; (+)-ar-Turmerone_score:100; NP-003024_score:98.2; 1-(4-nitrophenyl)-1H-indole_score:100; 4,8-dihydroxy-6-(hydroxymethyl)-6,8-dimethyl-1H,3H,4H,4aH,5H,6H,7H,7aH,8H,9H-azuleno[5,6-c]furan-1-one_score:100; NP-020049_score:100; Acetyl fentanyl 4-methylphenethyl analogue_score:59
234.11062@2.19			C10 H18 O6	234.111	2.19	2.29718e+07	47.8	7.4		DDA for preferred ion	1.40915e+07	1.77845e+07	1.262	0.34	0.484969	C5 H15 N8 O P_ppm:-0.11_Ifit:80MatchedIso.:2; C10 H18 O6_ppm:1.19_Ifit:78MatchedIso.:2	(1aS,1bS,2S,5aR,6S,6aS)-2-(beta-D-Glucopyranosyloxy)-1a-(hydroxymethyl)-1a,1b,2,5a,6,6a-hexahydrooxireno[4,5]cyclopenta[1,2-c]pyran-6-yl benzoate_score:84.2; 6-O-{6-Deoxy-2-O-[(2E)-3-phenyl-2-propenoyl]-α-L-mannopyranosyl}-1-O-[(2E)-3-phenyl-2-propenoyl]-β-D-glucopyranose_score:90.1
213.84194@3.351				213.842	3.351	2.85687e+07				DDA for preferred ion	7.94344e+06	9.99717e+06	1.259	0.33	0.328288
145.97732@12.091			C4 H3 O4 P	145.977	12.091	2.19351e+07				DDA for preferred ion	1.68722e+07	2.12476e+07	1.259	0.33	0.430347	C4 H3 O4 P_ppm:2.89_Ifit:100MatchedIso.:1
92.04737@7.203			C3 H8 O3	92.0474	7.203	3.50416e+07				DDA for preferred ion	2.59925e+07	3.26802e+07	1.257	0.33	0.110185	C3 H8 O3_ppm:0.33_Ifit:64MatchedIso.:4
403.19948@2.104			C22 H29 N O6	403.199	2.104	2.0525e+08	99.6	10		DDA for preferred ion	1.27189e+08	1.59766e+08	1.256	0.33	0.277389	C17 H34 N5 P S2_ppm:0.38_Ifit:46MatchedIso.:3; C14 H35 N3 O6 P2_ppm:-1.57_Ifit:55MatchedIso.:2; C14 H33 N3 O8 S_ppm:1.59_Ifit:56MatchedIso.:2; C23 H33 N O S2_ppm:-2.18_Ifit:48MatchedIso.:3; C15 H29 N7 O4 S_ppm:-1.73_Ifit:53MatchedIso.:3; C16 H30 N5 O5 P_ppm:2.53_Ifit:58MatchedIso.:3; C17 H26 N9 O P_ppm:-0.79_Ifit:77MatchedIso.:3; C22 H29 N O6_ppm:-0.03_Ifit:72MatchedIso.:3	Resorcinol diglycidyl ether_score:100; 2,2-Methylenebis(4-ethyl-6-tert-butylphenol)_score:98.7; Agnuside_score:97; NP-018946_score:56.5; (1'S,2'S)-3',11'-dihydroxy-1',2',5'-trimethyl-8'-oxaspiro[oxirane-2,12'-tricyclo[7.2.1.0Â?,â·]dodecan]-5'-en-4'-one_score:76.2; 4-methoxy-6-(2-{4-[(3-methylbut-2-en-1-yl)oxy]phenyl}ethyl)-2H-1,3-benzodioxole_score:81.7; NP-003672_score:96.3; NP-022454_score:84.…
226.12045@2.297			C12 H18 O4	226.12	2.297	3.24701e+07	81.4	9.1		DDA for preferred ion	2.52191e+07	3.16756e+07	1.256	0.33	0.0440075	C12 H18 O4_ppm:-0.26_Ifit:95MatchedIso.:2	N1-(2-Methylphenyl)-2-methylpiperidine-1-carbothioamide_score:77.2; N,N'-Dicyclohexylurea_score:85.7
404.27727@2.229			C21 H40 O7	404.277	2.229	1.44961e+07				No MS2	1.11148e+07	1.39601e+07	1.256	0.33	0.0297672	C16 H37 N8 O2 P_ppm:-1.08_Ifit:71MatchedIso.:2; C21 H40 O7_ppm:-0.33_Ifit:87MatchedIso.:2
251.11575@11.48			C13 H17 N O4	251.116	11.48	1.09636e+07				No MS2	7.06951e+06	8.88048e+06	1.256	0.33	0.604406	C6 H17 N7 O2 S_ppm:-2.76_Ifit:57MatchedIso.:2; C13 H17 N O4_ppm:-0.03_Ifit:91MatchedIso.:2
212.02401@2.325			C10 H9 Cl O3	212.024	2.325	4.40391e+06				DDA for preferred ion	2.94519e+06	3.69605e+06	1.255	0.33	0.0999182	C9 H9 O4 P_ppm:0.78_Ifit:100MatchedIso.:2; C10 H9 Cl O3_ppm:-0.05_Ifit:95MatchedIso.:3
160.09202@2.524			C8 H16 O S	160.092	2.524	1.46967e+08				DDA for preferred ion	7.59525e+07	9.52528e+07	1.254	0.33	0.536204	C8 H16 O S_ppm:-1.05_Ifit:38MatchedIso.:2
154.09945@2.274	4-Hydroperoxy-2-nonenal	Level 2 ID	C9 H16 O3	154.099	2.274	6.40818e+07	95.2	9.8		DDA for preferred ion	5.28599e+07	6.6234e+07	1.253	0.33	0.0195098	C9 H14 O2_ppm:0.44_Ifit:93MatchedIso.:2	4-Hydroperoxy-2-nonenal_score:95.2; 2-Norbornaneacetic acid_score:60.3
86.03674@2.14			C4 H6 O2	86.0367	2.14	7.56049e+07				No MS2	5.21919e+07	6.51744e+07	1.249	0.32	0.425943	C4 H6 O2_ppm:-0.4_Ifit:83MatchedIso.:2
209.1052@9.801			C11 H15 N O3	209.105	9.801	7.44966e+07	94.1	9.7		DDA for preferred ion	6.07767e+07	7.58919e+07	1.249	0.32	0.00644988	C11 H15 N O3_ppm:0.03_Ifit:74MatchedIso.:2	3,5-Dihydroxy-2-(4-hydroxyphenyl)-3,4-dihydro-2H-chromen-7-yl pentofuranoside_score:91.8; Catechin_score:90.6; (2R,3S)-2-(3,4-Dihydroxyphenyl)-3,5-dihydroxy-3,4-dihydro-2H-chromen-7-yl pentopyranoside_score:91.8; 2-(3,4-dihydroxyphenyl)acetamide_score:94.1; 5,7,11,19-tetraoxapentacyclo[10.8.0.0Â?,Âaâ°.0â´,â¸.0ÂaÂl,Âaâ¸]icosa-2(10),3,8,13,15,17-hexaen-16-ol_score:63.7; NP-000358_score:65.7; 6-…
256.16727@2.035			C14 H24 O4	256.167	2.035	1.83289e+07	66	8.3		DDA for preferred ion	1.30439e+07	1.62737e+07	1.248	0.32	0.0573258	C14 H24 O4_ppm:-0.75_Ifit:88MatchedIso.:2	(±)12(13)-DiHOME_score:49; 4-(4-nitrophenylazo)aniline_score:87.2; Disperse orange 3_score:88.2; (5S,10Z,11aR)-5-Acetoxy-6,10-bis(hydroxymethyl)-3-methylene-2-oxo-2,3,3a,4,5,8,9,11a-octahydrocyclodeca[b]furan-4-yl 2-methylbutanoate_score:90.9; Dimethyl 2,4-bis(4-hydroxyphenyl)-1,3-cyclobutanedicarboxylate_score:86.3; (+/-)12(13)-DiHOME_score:99.4; Dodecanedioic acid_score:96.1
206.16704@2.081			C14 H22 O	206.167	2.081	1.19104e+07				DDA for preferred ion	8.23043e+06	1.0247e+07	1.245	0.32	0.280004	C14 H22 O_ppm:-0.13_Ifit:86MatchedIso.:2
210.05279@5.983			C10 H10 O5	210.053	5.983	1.29543e+07				DDA for preferred ion	6.44507e+06	8.0017e+06	1.242	0.31	0.223817	C5 H7 N8 P_ppm:-1.61_Ifit:100MatchedIso.:1; C10 H10 O5_ppm:-0.15_Ifit:86MatchedIso.:2
141.98321@12.125				141.983	12.125	7.34384e+07				DDA for preferred ion	5.6442e+07	7.00358e+07	1.241	0.31	0.407603
250.04757@6.647			C7 H7 N8 O P	250.048	6.647	4.29455e+06				DDA for preferred ion	2.85509e+06	3.53946e+06	1.24	0.31	0.657338	C12 H10 O6_ppm:-0.68_Ifit:82MatchedIso.:2; C7 H7 N8 O P_ppm:-1.9_Ifit:93MatchedIso.:2
445.04638@11.877			C8 H22 Cl2 N7 O6 P S	445.046	11.877	4.00489e+07				DDA for preferred ion	3.23901e+07	4.01272e+07	1.239	0.31	0.493034	C5 H17 Cl N9 O11 P_ppm:-2.21_Ifit:70MatchedIso.:2; C7 H22 Cl N7 O7 P2 S_ppm:-0.3_Ifit:80MatchedIso.:2; C8 H22 Cl2 N7 O6 P S_ppm:-0.7_Ifit:54MatchedIso.:3
183.16236@2.857			C11 H21 N O	183.162	2.857	9.92159e+07				DDA for preferred ion	6.65917e+07	8.24423e+07	1.238	0.31	0.117484	C11 H21 N O_ppm:0.26_Ifit:82MatchedIso.:2
84.05757@2.602			C5 H8 O	84.0576	2.602	1.1857e+07				DDA for preferred ion	8.31243e+06	1.02907e+07	1.238	0.31	0.265324	C5 H8 O_ppm:0.6_Ifit:82MatchedIso.:2
238.08407@3.343			C7 H11 N8 P	238.084	3.343	4.11268e+06				No MS2	2.33804e+06	2.89362e+06	1.238	0.31	0.575614	C7 H11 N8 P_ppm:-1.49_Ifit:100MatchedIso.:1
357.91075@21.644			C4 H4 N6 O6 P2 S2	357.911	21.644	4.22638e+07				DDA for preferred ion	2.60704e+07	3.22409e+07	1.237	0.31	0.493093	C6 H N8 O3 P3 S_ppm:0.66_Ifit:79MatchedIso.:2; C H3 N4 O14 P S_ppm:0.96_Ifit:75MatchedIso.:2; C7 H2 O15 S_ppm:-1.92_Ifit:69MatchedIso.:3; C11 H4 O8 P2 S_ppm:1.51_Ifit:58MatchedIso.:3; C4 H4 N6 O6 P2 S2_ppm:-0.4_Ifit:36MatchedIso.:3
254.19941@9.642			C14 H26 N2 O2	254.199	9.642	3.89619e+07	66.1	8.3		DDA for preferred ion	1.74478e+07	2.15682e+07	1.236	0.31	0.865718	C14 H26 N2 O2_ppm:-0.06_Ifit:82MatchedIso.:2	10-HDA_score:97.1; Ethyl palmitoleate_score:97.5; Linolenic acid ethyl ester_score:97.5; Docosatrienoic acid_score:97.6; 8Z,11Z,14Z-Eicosatrienoic acid_score:98.7; (+/-)-Gingerol_score:99.6; 3-Hydroxy-3,5,5-trimethyl-4-(3-oxo-1-buten-1-ylidene)cyclohexyl β-D-glucopyranoside_score:99.7; 11(Z),14(Z),17(Z)-Eicosatrienoic acid_score:97; Muscone_score:95.5; NP-000919_score:62.1; NP-018131_score:97; Pa…
328.1522@1.952				328.152	1.952	2.70851e+06				No MS2	2.02396e+06	2.5007e+06	1.236	0.31	0.0957611
150.06814@3.832			C9 H10 O2	150.068	3.832	5.7525e+06				DDA for preferred ion	4.4626e+06	5.51788e+06	1.236	0.31	0.181494	C9 H10 O2_ppm:0.42_Ifit:93MatchedIso.:2
69.05779@8.573			C4 H7 N	69.0578	8.573	7.96069e+07				DDA for preferred ion	6.01812e+07	7.42505e+07	1.234	0.3	0.636837	C4 H7 N_ppm:-0.82_Ifit:92MatchedIso.:2
226.15683@2.035			C13 H22 O3	226.157	2.035	3.09591e+07				DDA for preferred ion	2.23313e+07	2.74875e+07	1.231	0.3	0.37315	C13 H22 O3_ppm:-0.28_Ifit:91MatchedIso.:2
257.05859@13.369			C7 H17 N O5 P2	257.059	13.369	4.02666e+06				No MS2	2.2086e+06	2.71368e+06	1.229	0.3	0.198413	C7 H17 N O5 P2_ppm:1.53_Ifit:100MatchedIso.:1
178.06304@2.532	BMK glycidic acid or allylhydroxybenzoic acid or similar	Level 2 ID	C10 H10 O3	178.063	2.532	1.59382e+08	96.3	9.8		DDA for preferred ion	1.3059e+08	1.60284e+08	1.227	0.3	0.0437507	C10 H10 O3_ppm:0.25_Ifit:83MatchedIso.:4	Methyl 4-hydroxyphenylacetate_score:91.8; 4-Hydroxybenzylalcohol_score:97.9; 3-Hydroxybenzyl alcohol_score:98.5; Homovanillic acid_score:98.5; NP-008915_score:94.8; BMK glycidic acid_score:93.2; 3-Allyl-2-hydroxybenzoic acid_score:96.3
222.10784@2.296			C13 H18 O S	222.108	2.296	5.3276e+08	52.3	7.6		DDA for preferred ion	4.43984e+08	5.44115e+08	1.226	0.29	0.0178119	C13 H18 O S_ppm:0.03_Ifit:78MatchedIso.:5	(5-anilino-2,2-dimethyl-2,3-dihydro-1,3,4-thiadiazol-3-yl)[4-(tert-butyl)phenyl]methanone_score:52.4
714.05644@11.822				714.056	11.822	8.15537e+07				DDA for preferred ion	6.94935e+07	8.52323e+07	1.226	0.29	0.581451
340.20677@1.723			C19 H32 O3 S	340.207	1.723	6.33393e+06				DDA for preferred ion	3.35928e+06	4.11763e+06	1.226	0.29	0.938934	C11 H28 N6 O6_ppm:-0.77_Ifit:61MatchedIso.:2; C13 H35 N4 P3_ppm:-2.02_Ifit:76MatchedIso.:2; C21 H29 N2 P_ppm:-0.19_Ifit:84MatchedIso.:2; C13 H33 N4 O2 P S_ppm:1.73_Ifit:68MatchedIso.:3; C19 H32 O3 S_ppm:-1.31_Ifit:73MatchedIso.:3
122.07313@2.199			C8 H10 O	122.073	2.199	9.99412e+07				DDA for preferred ion	8.40274e+07	1.029e+08	1.225	0.29	0.0751651	C8 H10 O_ppm:-0.32_Ifit:90MatchedIso.:2
218.11534@2.804			C10 H18 O5	218.115	2.804	2.48522e+07	81.5	9.1		DDA for preferred ion	2.08551e+07	2.55484e+07	1.225	0.29	0.0932677	C5 H15 N8 P_ppm:-1.8_Ifit:100MatchedIso.:1; C10 H18 O5_ppm:-0.4_Ifit:89MatchedIso.:2	3-Hydroxy-3-methylglutaric acid_score:81.5
147.10477@2.244			C10 H13 N	147.105	2.244	9.66044e+07				DDA for preferred ion	7.29273e+07	8.92705e+07	1.224	0.29	0.148035	C10 H13 N_ppm:-0.22_Ifit:79MatchedIso.:2
100.09998@11.47			C5 H12 N2	100.1	11.47	2.31735e+08				No MS2	1.66846e+08	2.03699e+08	1.221	0.29	0.327291	C5 H12 N2_ppm:-0.72_Ifit:70MatchedIso.:3
181.11026@11.63				181.11	11.63	1.05843e+07				No MS2	1.08167e+06	1.32018e+06	1.221	0.29	0.866907
385.2676@2.265				385.268	2.265	2.24339e+07				No MS2	1.37298e+07	1.67446e+07	1.22	0.29	0.871365
182.02144@14.241			C8 H6 O5	182.021	14.241	9.29772e+06				DDA for preferred ion	6.90165e+06	8.42006e+06	1.22	0.29	0.749307	C8 H6 O5_ppm:-0.45_Ifit:80MatchedIso.:4
286.10496@3.384			C13 H18 O7	286.105	3.384	2.43066e+06				No MS2	2.01078e+06	2.452e+06	1.219	0.29	0.0265088	C7 H19 N4 O6 P_ppm:2.6_Ifit:75MatchedIso.:2; C8 H15 N8 O2 P_ppm:-2.07_Ifit:79MatchedIso.:2; C13 H18 O7_ppm:-1.01_Ifit:81MatchedIso.:2
413.31398@1.972			C18 H40 N9 P	413.314	1.972	6.11088e+06				No MS2	4.41111e+06	5.37286e+06	1.218	0.28	0.906909	C23 H43 N O5_ppm:-0.34_Ifit:88MatchedIso.:2; C18 H40 N9 P_ppm:-1.08_Ifit:88MatchedIso.:2
192.12624@2.28			C11 H16 N2 O	192.126	2.28	1.61104e+07	99.5	10		DDA for preferred ion	9.58276e+06	1.16379e+07	1.214	0.28	0.610176	C11 H16 N2 O_ppm:-0.14_Ifit:82MatchedIso.:2	2-Hydroxycinnamic acid_score:99.5; NP-001057_score:66.9; Methyl 1-(hexopyranosyloxy)-5-hydroxy-7-(hydroxymethyl)-1,4a,5,7a-tetrahydrocyclopenta[c]pyran-4-carboxylate_score:94.7; Shanzhiside methyl ester_score:99.5; 7,8-Dihydroxy-4-methylcoumarin_score:99.5; 2-Hydroxy-4-(4-hydroxyphenyl)butanoic acid_score:99.5; Genipin_score:97.4; 5,7-Dihydroxy-4-methylcoumarin_score:78.2
120.04232@6.129			C4 H8 O4	120.042	6.129	5.5205e+06				No MS2	2.47137e+06	2.9977e+06	1.213	0.28	0.239443	C4 H8 O4_ppm:0.51_Ifit:85MatchedIso.:2
112.05251@2.53	Sorbic acid	Level 2 ID	C6 H8 O2	112.053	2.53	5.78029e+07	50.4	7.5		DDA for preferred ion	4.55321e+07	5.51962e+07	1.212	0.28	0.112397	C6 H8 O2_ppm:0.71_Ifit:90MatchedIso.:2	Sorbic acid_score:50.4
712.05921@11.996				712.059	11.996	1.03362e+08				DDA for preferred ion	8.72085e+07	1.05677e+08	1.212	0.28	0.364884
168.04232@3.375			C8 H8 O4	168.042	3.375	2.51481e+07	91.8	9.6		DDA for preferred ion	2.08879e+07	2.52461e+07	1.209	0.27	0.00329356	C8 H8 O4_ppm:0.35_Ifit:96MatchedIso.:2	Methyl 4-hydroxyphenylacetate_score:91.8; Matairesinol_score:99.8; 3,4-Dihydroxyphenylacetic acid_score:86.2; NP-008915_score:94.8; NP-011199_score:87.9; NP-012551_score:82; NP-017379_score:82.8; N-Oleoyl Dopamine_score:83.6; 1-(3,5-Dihydroxyphenyl)-12-hydroxy-2-tridecanyl acetate_score:99.5; 5-(1-Hydroxyethyl)-3-(2-hydroxypropyl)-2(5H)-furanone_score:83; Dioxybenzone_score:83.8; (1,3-Phenylenedi…
115.94359@5.93				115.944	5.93	3.53878e+09				DDA for preferred ion	3.15858e+08	3.81316e+08	1.207	0.27	0.89774
183.13359@11.666				183.134	11.666	2.16954e+06				No MS2	796934	961877	1.207	0.27	0.802481
135.0447@10.026			C4 H10 N O2 P	135.045	10.026	6.56878e+06	48	42.9		DDA for preferred ion	3.91486e+06	4.72243e+06	1.206	0.27	0.166697	C4 H10 N O2 P_ppm:-1.62_Ifit:59MatchedIso.:2	1-Hydroxybenzotriazol_score:48
169.11027@3.373			C9 H15 N O2	169.11	3.373	6.06362e+07	99.5	10		DDA for preferred ion	3.80947e+07	4.58915e+07	1.205	0.27	0.432542	C9 H15 N O2_ppm:-0.08_Ifit:77MatchedIso.:2	Pyridoxine_score:99.6; Pyridoxamine_score:99.8; 3,4,5-trihydroxy-6-methyloxan-2-yl 2-(methylamino)benzoate_score:99.5
280.24011@1.895	Linoleic Acid	Level 2 ID	C18 H32 O2	280.24	1.895	5.1658e+06	74.2	8.7		DDA for preferred ion	2.84951e+06	3.43193e+06	1.204	0.27	0.474646	C18 H32 O2_ppm:-0.44_Ifit:92MatchedIso.:2	Linoleic Acid_score:52.4; NP-021844_score:74.2
269.18386@2.373			C6 H24 N9 O P	269.184	2.373	2.63655e+07				No MS2	2.28038e+07	2.74607e+07	1.204	0.27	0.526248	C6 H24 N9 O P_ppm:-1.04_Ifit:100MatchedIso.:1
161.1052@3.143			C7 H15 N O3	161.105	3.143	1.85634e+07				No MS2	1.14054e+07	1.37275e+07	1.204	0.27	0.0417401	C7 H15 N O3_ppm:0.05_Ifit:96MatchedIso.:2
271.10878@2.01			C9 H21 N O6 S	271.109	2.01	1.042e+07				No MS2	7.21502e+06	8.68582e+06	1.204	0.27	0.569913	C11 H18 N3 O3 P_ppm:0.74_Ifit:74MatchedIso.:2; C9 H21 N O6 S_ppm:-0.66_Ifit:78MatchedIso.:2
230.15168@2.319			C12 H22 O4	230.152	2.319	2.07121e+07	94.4	9.7		DDA for preferred ion	1.71357e+07	2.06224e+07	1.203	0.27	0.253467	C12 H22 O4_ppm:-0.57_Ifit:91MatchedIso.:2	NP-020521_score:43.2; Thromboxane B2_score:57.8; Thromboxane B3_score:80; (±)9(10)-DiHOME_score:92.2; (±)9-HpODE_score:75; Thromboxane B3_score:94.4; Thromboxane B2_score:85.1; (+/-)9(10)-EpOME_score:64; (+/-)9-HODE_score:43.2; Thromoboxane B1_score:41.7; (+/-)9,10-dihydroxy-12Z-octadecenoic acid_score:92.2
124.95666@12.069				124.957	12.069	1.78696e+07				DDA for preferred ion	1.43113e+07	1.72111e+07	1.203	0.27	0.493594
265.12151@2.169			C16 H15 N3 O	265.122	2.169	4.48011e+07	90.1	75.6		DDA for preferred ion	1.68526e+07	2.02197e+07	1.2	0.26	0.578497	C8 H19 N5 O3 S_ppm:2.46_Ifit:73MatchedIso.:2; C8 H21 N5 O P2_ppm:-2.35_Ifit:72MatchedIso.:2; C16 H15 N3 O_ppm:0_Ifit:87MatchedIso.:2	Citroflex 2_score:99.5; NP-013210_score:96; NP-000294_score:68.9; 2-[3-[4-(3,4-dichlorophenyl)piperazino]-3-(4-methylphenyl)-2-propenylidene]malononitrile_score:73.9; 5-[4-(2,5-dimethyl-1H-pyrrol-1-yl)phenyl]-4-(4-methylphenyl)-4H-1,2,4-triazole-3-thiol_score:79.7; NP-021038_score:63.5; NP-000124_score:74; Linezolid_score:68.3; 4-Chloro-α-pyrrolidinovalerophenone_score:40; 7-Aminonimetazepam_scor…
266.15178@2.168			C15 H22 O4	266.152	2.168	4.83574e+07	68.5	47.8		DDA for preferred ion	3.96811e+07	4.76322e+07	1.2	0.26	0.176197	C8 H22 N6 O2 S_ppm:-2.68_Ifit:86MatchedIso.:2; C15 H22 O4_ppm:-0.11_Ifit:79MatchedIso.:2	NP-006888_score:47.3; NP-007953_score:47.9; Citroflex 2_score:99.5
208.03714@3.371			C10 H8 O5	208.037	3.371	1.10727e+07				No MS2	8.82645e+06	1.05844e+07	1.199	0.26	0.293271	C5 H5 N8 P_ppm:-1.61_Ifit:74MatchedIso.:2; C10 H8 O5_ppm:-0.14_Ifit:80MatchedIso.:2
445.83902@21.552				445.839	21.552	1.60355e+08				DDA for preferred ion	1.41246e+08	1.69225e+08	1.198	0.26	0.328162
232.90753@3.726				232.908	3.726	2.56567e+08				DDA for preferred ion	1.13023e+08	1.35252e+08	1.197	0.26	0.559236
202.15688@2.364			C11 H22 O3	202.157	2.364	7.24595e+06				No MS2	5.66432e+06	6.76054e+06	1.194	0.26	0.144885	C11 H22 O3_ppm:-0.05_Ifit:87MatchedIso.:2
719.49433@1.726			C39 H72 N5 O P3	719.494	1.726	502569				No MS2	220453	263275	1.194	0.26	0.967635	C29 H71 N9 O7 P2_ppm:-1.17_Ifit:73MatchedIso.:2; C37 H65 N7 O7_ppm:-0.31_Ifit:82MatchedIso.:2; C39 H72 N5 O P3_ppm:-0.89_Ifit:84MatchedIso.:2
123.03207@3.379	Picolinic acid or nicotinic acid	Level 2 ID	C6 H5 N O2	123.032	3.379	2.68889e+07	75.5	8.8		DDA for preferred ion	2.36111e+07	2.81416e+07	1.192	0.25	0.0504129	C6 H5 N O2_ppm:0.34_Ifit:96MatchedIso.:2	Nicotinic acid_score:83.5; Picolinic acid_score:83.9; Nitrobenzene_score:67.3
235.15723@8.052			C14 H21 N O2	235.157	8.052	1.1734e+08	62.2	42.9		DDA for preferred ion	9.83367e+07	1.17266e+08	1.192	0.25	0.551854	C7 H21 N7 S_ppm:-2.89_Ifit:54MatchedIso.:2; C14 H21 N O2_ppm:0.02_Ifit:70MatchedIso.:3	Isorhapontigenin_score:98.8; Resorcinol diglycidyl ether_score:100; Matairesinol_score:99.8; Agnuside_score:97; 2-Hydroxycinnamic acid_score:99.5; 2,19-dihydroxy-13,20-dimethoxy-4,7,17,22,22-pentamethyl-5,10,21,23-tetraoxahexacyclo[18.2.1.0Âa,Âaâ·.0â´,Âaâ¶.0â¶,Âaâ´.0â¸,ÂaÂ?]tricosa-6(14),7,12-trien-11-one_score:79.6; 1-[4-hydroxy-3-(3-methylbut-2-en-1-yl)phenyl]ethan-1-one_score:86.1; NP-00…
200.10483@3.364			C10 H16 O4	200.105	3.364	5.37286e+06				No MS2	3.63929e+06	4.33486e+06	1.191	0.25	0.814261	C10 H16 O4_ppm:-0.16_Ifit:84MatchedIso.:2
170.09437@2.305			C9 H14 O3	170.094	2.305	5.69794e+07				DDA for preferred ion	3.49031e+07	4.14964e+07	1.189	0.25	0.595939	C9 H14 O3_ppm:0.46_Ifit:88MatchedIso.:2
379.86741@21.45			C4 H3 N2 O11 P3 S	379.867	21.45	1.98053e+08				DDA for preferred ion	1.76284e+08	2.09467e+08	1.188	0.25	0.31117	C4 H3 N2 O11 P3 S_ppm:0.98_Ifit:35MatchedIso.:3
441.32996@2.08				441.33	2.08	1.18328e+07				No MS2	9.80819e+06	1.16495e+07	1.188	0.25	0.0633627
270.11017@3.366			C8 H23 N4 P S2	270.11	3.366	2.97657e+06				No MS2	2.51756e+06	2.99148e+06	1.188	0.25	0.178063	C8 H15 N8 O P_ppm:-1.76_Ifit:72MatchedIso.:2; C13 H18 O6_ppm:-0.63_Ifit:79MatchedIso.:2; C8 H23 N4 P S2_ppm:-0.02_Ifit:53MatchedIso.:3
424.8604@21.651				424.86	21.651	1.05622e+07				No MS2	9.15259e+06	1.08715e+07	1.188	0.25	0.415967
176.03624@12.062				176.036	12.062	4.93364e+07				DDA for preferred ion	4.31269e+07	5.11821e+07	1.187	0.25	0.691236
254.17042@2.115			C15 H26 O S	254.17	2.115	4.73071e+07	86.8	54		DDA for preferred ion	3.66376e+07	4.34672e+07	1.186	0.25	0.324779	C7 H22 N6 O4_ppm:0.64_Ifit:54MatchedIso.:2; C15 H26 O S_ppm:-0.08_Ifit:92MatchedIso.:2	Muscone_score:95.5; α-Pinene-2-oxide_score:80.5
268.14976@2.319			C15 H24 O2 S	268.15	2.319	4.05505e+07				No MS2	3.2004e+07	3.79198e+07	1.185	0.24	0.255879	C15 H24 O2 S_ppm:0.22_Ifit:89MatchedIso.:2
204.04226@2.318			C11 H8 O4	204.042	2.318	2.10301e+07	84.8	9.2		DDA for preferred ion	1.32743e+07	1.57143e+07	1.184	0.24	0.37274	C11 H8 O4_ppm:0.03_Ifit:71MatchedIso.:2	3-[6-({6-O-[(2R,3R,4R)-3,4-Dihydroxy-4-(hydroxymethyl)tetrahydro-2-furanyl]-beta-D-glucopyranosyl}oxy)-1-benzofuran-5-yl]propanoic acid_score:44.2; 6-O-[(2E)-3-(4-Hydroxyphenyl)-2-propenoyl]-1-O-[(2E)-3-phenyl-2-propenoyl]-β-D-glucopyranose_score:98.5
609.858@21.63				609.858	21.63	4.75272e+07				DDA for other ion	4.2417e+07	5.02243e+07	1.184	0.24	0.371957
268.21511@7.649			C15 H28 N2 O2	268.215	7.649	1.65702e+07				No MS2	7.98565e+06	9.45378e+06	1.184	0.24	0.91926	C15 H28 N2 O2_ppm:0.13_Ifit:84MatchedIso.:2
184.10995@2.229			C10 H16 O3	184.11	2.229	3.39381e+07				No MS2	2.75813e+07	3.2623e+07	1.183	0.24	0.51569	C10 H16 O3_ppm:0.02_Ifit:84MatchedIso.:2
418.16249@2.315			C14 H32 N2 O8 P2	418.162	2.315	1.10242e+07				No MS2	8.45299e+06	9.9986e+06	1.183	0.24	0.190651	C22 H26 O8_ppm:-0.67_Ifit:65MatchedIso.:2; C11 H32 N8 O P2 S2_ppm:2.19_Ifit:66MatchedIso.:2; C19 H18 N10 O2_ppm:2.55_Ifit:68MatchedIso.:2; C17 H31 N4 O2 P S2_ppm:-0.28_Ifit:69MatchedIso.:2; C17 H23 N8 O3 P_ppm:-1.4_Ifit:70MatchedIso.:2; C16 H37 O4 P3 S_ppm:-0.13_Ifit:71MatchedIso.:2; C15 H26 N6 O6 S_ppm:-2.31_Ifit:71MatchedIso.:2; C16 H27 N4 O7 P_ppm:1.8_Ifit:71MatchedIso.:2; C14 H30 N2 O10 S_ppm…
456.27544@1.717			C17 H42 N6 O4 P2	456.275	1.717	947502				No MS2	87945.6	104022	1.183	0.24	0.748105	C26 H32 N8_ppm:0.98_Ifit:80MatchedIso.:2; C25 H46 O P2 S_ppm:2.15_Ifit:81MatchedIso.:2; C24 H37 N6 O P_ppm:-2.64_Ifit:83MatchedIso.:2; C23 H41 N2 O5 P_ppm:0.29_Ifit:85MatchedIso.:2; C21 H44 O8 S_ppm:-0.54_Ifit:88MatchedIso.:2; C18 H36 N10 O2 S_ppm:2.41_Ifit:89MatchedIso.:2; C16 H41 N8 O3 P S_ppm:-1.21_Ifit:92MatchedIso.:2; C18 H38 N10 P2_ppm:-0.38_Ifit:92MatchedIso.:2; C17 H42 N6 O4 P2_ppm:2.55_I…
155.09457@6.044			C8 H13 N O2	155.095	6.044	1.39046e+07				No MS2	7.97752e+06	9.42694e+06	1.182	0.24	0.714714	C8 H13 N O2_ppm:-0.37_Ifit:86MatchedIso.:2
284.03979@12.125			C2 H8 N10 O5 S	284.04	12.125	6.43202e+07				DDA for preferred ion	5.64845e+07	6.67521e+07	1.182	0.24	0.521649	C2 H8 N10 O5 S_ppm:-0.69_Ifit:39MatchedIso.:2
206.15182@2.247			C10 H22 O4	206.152	2.247	5.18401e+07				No MS2	4.31376e+07	5.09288e+07	1.181	0.24	0.0329985	C10 H22 O4_ppm:0.07_Ifit:83MatchedIso.:2
271.17839@1.922			C14 H25 N O4	271.178	1.922	1.52088e+08				DDA for preferred ion	9.64023e+07	1.13597e+08	1.178	0.24	0.567416	C14 H25 N O4_ppm:0.1_Ifit:44MatchedIso.:4
200.10485@2.408			C10 H16 O4	200.105	2.408	5.8378e+07				DDA for preferred ion	4.69432e+07	5.52888e+07	1.178	0.24	0.226592	C10 H16 O4_ppm:-0.02_Ifit:94MatchedIso.:2
168.04231@4.555			C8 H8 O4	168.042	4.555	3.67079e+07				DDA for preferred ion	3.33389e+07	3.9263e+07	1.178	0.24	0.287874	C8 H8 O4_ppm:0.29_Ifit:83MatchedIso.:3
326.19119@1.724	4-Dodecylbenzenesulfonic acid	Level 2 ID	C18 H30 O3 S	326.191	1.724	2.02905e+07	96.8	9.8		DDA for preferred ion	1.2761e+07	1.5025e+07	1.177	0.24	0.844558	C10 H26 N6 O6_ppm:-0.59_Ifit:65MatchedIso.:2; C20 H27 N2 P_ppm:0.01_Ifit:58MatchedIso.:3; C12 H33 N4 P3_ppm:-1.89_Ifit:75MatchedIso.:3; C18 H30 O3 S_ppm:-1.15_Ifit:65MatchedIso.:4; C12 H31 N4 O2 P S_ppm:2.01_Ifit:69MatchedIso.:4	LSD-d3_score:83.2; Octabenzone_score:78.2; 4-Dodecylbenzenesulfonic acid_score:96.8
286.17783@2.316			C15 H26 O5	286.178	2.316	2.80689e+07				DDA for preferred ion	2.10965e+07	2.48381e+07	1.177	0.24	0.374949	C10 H23 N8 P_ppm:-1.76_Ifit:85MatchedIso.:2; C15 H26 O5_ppm:-0.69_Ifit:70MatchedIso.:2
221.10521@8.261			C12 H15 N O3	221.105	8.261	7.1667e+07	99.5	10		DDA for preferred ion	6.19382e+07	7.28391e+07	1.176	0.23	0.660401	C12 H15 N O3_ppm:0.05_Ifit:92MatchedIso.:2	Dextrorphan_score:100; Anacardic acid_score:100; (+/-)-Gingerol_score:99.6; NP-012802_score:59.1; (4E)-1,7-bis(3,4-dihydroxyphenyl)hept-4-en-3-one_score:75.6; 1,7-bis(3,4-dihydroxyphenyl)heptan-3-one_score:75.2; 2-hydroxy-10-(3,4,5-trimethoxyphenyl)-4,6,13-trioxatetracyclo[7.7.0.0Âl,â·.0ÂaÂa,Âaâµ]hexadeca-1,3(7),8-trien-12-one_score:48.2; 2-hydroxy-10-(4-hydroxy-3,5-dimethoxyphenyl)-4,6,13-trio…
591.99599@15.105				591.996	15.105	8.55212e+06				DDA for preferred ion	6.63158e+06	7.79098e+06	1.175	0.23	0.82725
167.11578@3.126				167.116	3.126	1.84457e+07				No MS2	1.38055e+07	1.62055e+07	1.174	0.23	0.352422
154.07424@8.364			C7 H10 N2 O2	154.074	8.364	2.60444e+07	59.5	46.1		DDA for preferred ion	2.07577e+07	2.43775e+07	1.174	0.23	0.717131	C7 H10 N2 O2_ppm:0.1_Ifit:100MatchedIso.:1	3-amino-4-(propylamino)cyclobut-3-ene-1,2-dione_score:59.5
643.4868@2.015			C36 H71 N O4 P2	643.487	2.015	5.07032e+06				No MS2	3.43541e+06	4.03434e+06	1.174	0.23	0.596658	C45 H61 N3_ppm:0.39_Ifit:81MatchedIso.:2; C43 H66 N O P_ppm:-2.17_Ifit:83MatchedIso.:2; C37 H65 N5 O2 S_ppm:1.41_Ifit:85MatchedIso.:2; C27 H66 N9 O6 P_ppm:-0.88_Ifit:86MatchedIso.:2; C37 H67 N5 P2_ppm:-0.57_Ifit:87MatchedIso.:2; C35 H70 N3 O3 P S_ppm:-1.16_Ifit:88MatchedIso.:2; C33 H65 N5 O7_ppm:-2.48_Ifit:90MatchedIso.:2; C36 H71 N O4 P2_ppm:1.51_Ifit:90MatchedIso.:2
353.22342@1.783			C19 H32 Cl N3 O	353.223	1.783	4.51848e+06				No MS2	2.74583e+06	3.22476e+06	1.174	0.23	0.486814	C11 H32 N9 P S_ppm:-1.35_Ifit:58MatchedIso.:2; C16 H35 N O5 S_ppm:-0.49_Ifit:87MatchedIso.:2; C18 H32 N3 O2 P_ppm:0.59_Ifit:93MatchedIso.:2; C19 H32 Cl N3 O_ppm:0.09_Ifit:55MatchedIso.:3
402.22541@1.957			C20 H34 O8	402.225	1.957	1.17523e+07				No MS2	6.66051e+06	7.80646e+06	1.172	0.23	0.217891	C13 H34 N6 O6 S_ppm:-1.6_Ifit:80MatchedIso.:2; C23 H35 N2 P S_ppm:-1.11_Ifit:84MatchedIso.:2; C14 H35 N4 O7 P_ppm:2.67_Ifit:85MatchedIso.:2; C15 H31 N8 O3 P_ppm:-0.65_Ifit:88MatchedIso.:2; C20 H34 O8_ppm:0.11_Ifit:90MatchedIso.:2
220.12109@2.495			C12 H16 N2 O2	220.121	2.495	6.83918e+06				No MS2	5.67954e+06	6.65483e+06	1.172	0.23	0.103253	C12 H16 N2 O2_ppm:-0.39_Ifit:73MatchedIso.:2
263.15219@9.552			C15 H21 N O3	263.152	9.552	1.27679e+07				No MS2	9.3637e+06	1.0962e+07	1.171	0.23	0.231994	C15 H21 N O3_ppm:0.16_Ifit:85MatchedIso.:2
262.08887@4.652			C4 H10 N10 O4	262.089	4.652	2.24422e+07				DDA for preferred ion	4.55371e+06	5.33089e+06	1.171	0.23	0.956015	C4 H10 N10 O4_ppm:0.84_Ifit:100MatchedIso.:1
311.53989@12.051				311.54	12.051	2.30855e+06				No MS2	1.41271e+06	1.65158e+06	1.169	0.23	0.673019
339.87483@21.721				339.875	21.721	6.1026e+08				DDA for preferred ion	5.5404e+08	6.46775e+08	1.167	0.22	0.596873
337.04293@12.07				337.043	12.07	1.32678e+08				DDA for preferred ion	1.16311e+08	1.35705e+08	1.167	0.22	0.43905
284.14455@2.395				284.145	2.395	2.08634e+07				DDA for preferred ion	1.65162e+07	1.92537e+07	1.166	0.22	0.642006
126.06534@8.224	Melamine	Level 2 ID	C3 H6 N6	126.065	8.224	5.90615e+08	99.5	10		DDA for preferred ion	2.0802e+08	2.42138e+08	1.164	0.22	0.76419	C3 H6 N6_ppm:-0.39_Ifit:65MatchedIso.:3	Melamine_score:99.5
381.27283@2.167				381.273	2.167	1.61127e+07				No MS2	1.16443e+07	1.35582e+07	1.164	0.22	0.361675
715.82208@21.286			C13 H3 N8 O18 P3 S2	715.822	21.286	4.06526e+07				DDA for preferred ion	3.59059e+07	4.18112e+07	1.164	0.22	0.904799	C13 H3 N8 O18 P3 S2_ppm:0.18_Ifit:66MatchedIso.:2
204.09977@3.145			C9 H16 O5	204.1	3.145	2.42773e+07				DDA for preferred ion	1.1793e+07	1.37136e+07	1.163	0.22	0.119644	C4 H13 N8 P_ppm:-1.52_Ifit:52MatchedIso.:2; C9 H16 O5_ppm:-0.03_Ifit:87MatchedIso.:2
159.08966@3.349			C7 H13 N O3	159.09	3.349	4.14272e+06				No MS2	2.62911e+06	3.05528e+06	1.162	0.22	0.513943	C7 H13 N O3_ppm:0.76_Ifit:100MatchedIso.:1
120.05758@2.793	Phenylacetaldehyde	Weak/poor match	C8 H8 O	120.058	2.793	1.64961e+08	95.1	9.8		DDA for preferred ion	1.20348e+08	1.39633e+08	1.16	0.21	0.0723731	C8 H8 O_ppm:0.54_Ifit:90MatchedIso.:2	Phenylacetaldehyde_score:95.1
325.24628@2.203				325.246	2.203	1.00388e+07				No MS2	8.09871e+06	9.38827e+06	1.159	0.21	0.171385
716.05327@11.803				716.053	11.803	4.44273e+07				DDA for preferred ion	3.80386e+07	4.40591e+07	1.158	0.21	0.735272
873.06584@12.065				873.066	12.065	1.05559e+06				No MS2	484836	561066	1.157	0.21	0.557806
273.90308@21.824			C3 H4 N2 O5 P2 S2	273.903	21.824	1.15571e+09				DDA for preferred ion	1.05076e+09	1.21406e+09	1.155	0.21	0.388548	C3 H4 N2 O5 P2 S2_ppm:-2.2_Ifit:32MatchedIso.:3
216.17247@2.229			C12 H24 O3	216.172	2.229	1.28248e+07				DDA for preferred ion	1.10109e+07	1.27156e+07	1.155	0.21	0.172688	C12 H24 O3_ppm:-0.35_Ifit:94MatchedIso.:2
218.05784@2.141			C12 H10 O4	218.058	2.141	1.62224e+07	81.5	9.1		DDA for preferred ion	1.43861e+07	1.66135e+07	1.155	0.21	0.332101	C12 H10 O4_ppm:-0.3_Ifit:94MatchedIso.:2	3-Hydroxy-3-methylglutaric acid_score:81.5
114.06812@2.405			C6 H10 O2	114.068	2.405	2.35816e+07				DDA for preferred ion	1.97992e+07	2.28496e+07	1.154	0.21	0.360184	C6 H10 O2_ppm:0.33_Ifit:81MatchedIso.:2
379.32978@2.006			C15 H42 N9 P	379.33	2.006	2.66564e+07				No MS2	1.32898e+07	1.53347e+07	1.154	0.21	0.224325	C15 H42 N9 P_ppm:-0.78_Ifit:86MatchedIso.:2
336.05736@11.698			C11 H22 Cl2 O5 S	336.057	11.698	684574				DDA for preferred ion	300562	346957	1.154	0.21	0.882878	C10 H18 N4 O3 P2 S_ppm:-0.36_Ifit:72MatchedIso.:2; C8 H18 Br N8 P_ppm:-0.53_Ifit:47MatchedIso.:3; C13 H21 Br O5_ppm:0.38_Ifit:62MatchedIso.:3; C4 H14 Cl2 N10 O4_ppm:-0.87_Ifit:62MatchedIso.:4; C6 H19 Cl2 N8 P S_ppm:1.66_Ifit:76MatchedIso.:4; C14 H25 Br S2_ppm:-2.21_Ifit:65MatchedIso.:4; C12 H24 Cl3 O2 P_ppm:-1.75_Ifit:62MatchedIso.:5; C11 H24 Cl2 O3 P2_ppm:-1.22_Ifit:68MatchedIso.:5; C12 H18 Cl2 …
613.47633@2.009			C26 H64 N9 O5 P	613.476	2.009	1.40789e+07				No MS2	7.58727e+06	8.74751e+06	1.153	0.21	0.369339	C42 H64 N P_ppm:-2.13_Ifit:56MatchedIso.:2; C36 H63 N5 O S_ppm:1.63_Ifit:61MatchedIso.:2; C35 H69 N O3 P2_ppm:1.73_Ifit:62MatchedIso.:2; C34 H68 N3 O2 P S_ppm:-1.07_Ifit:63MatchedIso.:2; C32 H63 N5 O6_ppm:-2.45_Ifit:65MatchedIso.:2; C26 H64 N9 O5 P_ppm:-0.77_Ifit:73MatchedIso.:2
228.17248@1.995			C13 H24 O3	228.172	1.995	2.05882e+07				DDA for preferred ion	1.75496e+07	2.02303e+07	1.153	0.21	0.139876	C13 H24 O3_ppm:-0.28_Ifit:84MatchedIso.:2
156.07874@2.322			C8 H12 O3	156.079	2.322	4.85263e+07				DDA for preferred ion	2.77094e+07	3.19128e+07	1.152	0.2	0.229768	C8 H12 O3_ppm:0.6_Ifit:65MatchedIso.:2
267.16822@2.425			C6 H22 N9 O P	267.168	2.425	1.53302e+07				No MS2	9.13058e+06	1.05116e+07	1.151	0.2	0.134946	C6 H22 N9 O P_ppm:-1.03_Ifit:100MatchedIso.:1
407.36095@1.93			C17 H46 N9 P	407.361	1.93	5.25867e+06				No MS2	3.1246e+06	3.59732e+06	1.151	0.2	0.782999	C17 H46 N9 P_ppm:-1.05_Ifit:93MatchedIso.:2
270.05259@3.361			C15 H10 O5	270.053	3.361	5.8508e+06				No MS2	4.48109e+06	5.15261e+06	1.15	0.2	0.291673	C7 H14 N2 O7 S_ppm:1.55_Ifit:61MatchedIso.:2; C9 H21 O P3 S_ppm:-0.02_Ifit:75MatchedIso.:2; C9 H11 N4 O4 P_ppm:2.96_Ifit:75MatchedIso.:2; C10 H7 N8 P_ppm:-1.99_Ifit:80MatchedIso.:2; C15 H10 O5_ppm:-0.86_Ifit:94MatchedIso.:2
125.01471@4.608			C2 H7 N O3 S	125.015	4.608	5.93393e+06				DDA for preferred ion	3.60634e+06	4.14541e+06	1.149	0.2	0.319732	C2 H7 N O3 S_ppm:0.37_Ifit:81MatchedIso.:3
88.97995@11.999				88.98	11.999	5.01282e+07				DDA for preferred ion	4.30834e+07	4.94485e+07	1.148	0.2	0.753486
200.04734@2.438			C12 H8 O3	200.047	2.438	7.17483e+06				DDA for preferred ion	6.26281e+06	7.19217e+06	1.148	0.2	0.93164	C12 H8 O3_ppm:-0.03_Ifit:92MatchedIso.:2
170.01354@10.083			C8 H7 Cl O2	170.014	10.083	4.14676e+06				DDA for preferred ion	2.56921e+06	2.95036e+06	1.148	0.2	0.317432	C7 H7 O3 P_ppm:1.5_Ifit:94MatchedIso.:2; C8 H7 Cl O2_ppm:0.46_Ifit:85MatchedIso.:4
233.91049@21.511				233.91	21.511	1.78028e+09				DDA for preferred ion	1.67237e+09	1.91601e+09	1.146	0.2	0.447307
250.15689@2.166			C15 H22 O3	250.157	2.166	7.31174e+07	40.5	39.4		DDA for preferred ion	6.03147e+07	6.91435e+07	1.146	0.2	0.183503	C8 H22 N6 O S_ppm:-2.77_Ifit:90MatchedIso.:2; C15 H22 O3_ppm:-0.03_Ifit:70MatchedIso.:2	Gemfibrozil_score:41.2
296.06814@5.812			C12 H9 N8 P	296.068	5.812	7.65192e+06				DDA for preferred ion	4.95643e+06	5.67947e+06	1.146	0.2	0.44758	C9 H16 N2 O7 S_ppm:1.06_Ifit:66MatchedIso.:2; C11 H23 O P3 S_ppm:-0.37_Ifit:82MatchedIso.:2; C11 H13 N4 O4 P_ppm:2.34_Ifit:82MatchedIso.:2; C17 H12 O5_ppm:-1.14_Ifit:85MatchedIso.:2; C12 H9 N8 P_ppm:-2.17_Ifit:88MatchedIso.:2
200.14123@2.122			C11 H20 O3	200.141	2.122	4.97048e+07	55.6	7.8		DDA for preferred ion	3.89054e+07	4.44773e+07	1.143	0.19	0.333507	C11 H20 O3_ppm:-0.09_Ifit:98MatchedIso.:2	(±)8,9-DiHETE_score:52.3; (±)8-HEPE_score:54.3; (+/-)8(9)-DiHETE_score:52.3; 8(S)-Hydroxy-(5Z,9E,11Z,14Z)-eicosatetraenoic acid_score:52.5; (+/-)8-HEPE_score:55.6
297.13654@7.714			C11 H19 N7 O S	297.137	7.714	5.52534e+06				No MS2	4.89729e+06	5.59081e+06	1.142	0.19	0.24246	C18 H19 N O3_ppm:0.16_Ifit:79MatchedIso.:2; C10 H23 N3 O5 S_ppm:2.35_Ifit:90MatchedIso.:2; C10 H25 N3 O3 P2_ppm:-1.93_Ifit:90MatchedIso.:2; C11 H19 N7 O S_ppm:-2.15_Ifit:91MatchedIso.:2
547.85768@21.799			C8 H N6 O17 P S2	547.858	21.799	3.52382e+07				DDA for preferred ion	3.17898e+07	3.62631e+07	1.141	0.19	0.465155	C8 H N6 O17 P S2_ppm:-0.07_Ifit:37MatchedIso.:2
171.99282@2.045			C7 H5 Cl O3	171.993	2.045	3.51786e+06				DDA for preferred ion	2.38646e+06	2.72277e+06	1.141	0.19	0.517808	C6 H5 O4 P_ppm:1.58_Ifit:100MatchedIso.:1; C7 H5 Cl O3_ppm:0.55_Ifit:82MatchedIso.:2
229.08688@10.018			C11 H16 Cl N O2	229.087	10.018	1.17374e+07				DDA for preferred ion	7.03335e+06	8.02824e+06	1.141	0.19	0.417557	C10 H16 N O3 P_ppm:0.45_Ifit:94MatchedIso.:2; C11 H16 Cl N O2_ppm:-0.32_Ifit:78MatchedIso.:4
266.1549@1.73	Dodecyl sulfate	Level 2 ID	C12 H26 O4 S	266.155	1.73	1.70106e+08	98.6	9.9		DDA for preferred ion	4.29256e+07	4.89438e+07	1.14	0.19	0.915563	C12 H26 O4 S_ppm:-1.06_Ifit:55MatchedIso.:8	3-Hydroxy-4-(2-hydroxy-6-methyl-2-heptanyl)benzoic acid_score:59.3; Dodecyl sulfate_score:98.6; 1,9b-Dihydroxy-6,6,9a-trimethyl-5,5a,6,7,8,9,9a,9b-octahydronaphtho[1,2-c]furan-3(1H)-one_score:84.2; NP-021701_score:66.8; NP-012534_score:97.6
212.10485@2.166			C11 H16 O4	212.105	2.166	3.26526e+07				DDA for preferred ion	2.66686e+07	3.04084e+07	1.14	0.19	0.175398	C11 H16 O4_ppm:-0.02_Ifit:90MatchedIso.:2
246.03824@1.765			C10 H14 O3 S2	246.038	1.765	3.30769e+07	53.5	43.6		DDA for preferred ion	1.16582e+07	1.3256e+07	1.137	0.19	0.904509	C12 H11 N2 P S_ppm:0.76_Ifit:48MatchedIso.:4; C10 H6 N4 O4_ppm:-2.69_Ifit:82MatchedIso.:2; C9 H10 O8_ppm:2.75_Ifit:90MatchedIso.:2; C10 H14 O3 S2_ppm:-0.78_Ifit:66MatchedIso.:6	6-Fluoro-8-[(methylsulfonyl)methyl]-4H-1,3-benzodioxine_score:53.5
137.95032@1.231				137.95	1.231	2.32879e+06				DDA for preferred ion	433212	492440	1.137	0.18	0.356675
607.37768@2.318			C30 H59 N O7 P2	607.378	2.318	1.13061e+08				No MS2	9.43169e+07	1.07167e+08	1.136	0.18	0.417329	C25 H56 N9 O2 P3_ppm:1.15_Ifit:72MatchedIso.:3; C33 H58 N3 O P S2_ppm:2.94_Ifit:73MatchedIso.:3; C31 H63 N O2 P2 S2_ppm:0.22_Ifit:75MatchedIso.:3; C32 H49 N9 O S_ppm:-0.66_Ifit:75MatchedIso.:3; C31 H53 N5 O5 S_ppm:1.54_Ifit:76MatchedIso.:3; C29 H58 N3 O6 P S_ppm:-1.18_Ifit:77MatchedIso.:3; C27 H53 N5 O10_ppm:-2.58_Ifit:79MatchedIso.:3; C33 H50 N7 O2 P_ppm:2.17_Ifit:79MatchedIso.:3; C31 H55 N5 O3 …
179.09467@10.015			C10 H13 N O2	179.095	10.015	1.72816e+07	80.3	9		DDA for preferred ion	1.19145e+07	1.35367e+07	1.136	0.18	0.385695	C10 H13 N O2_ppm:0.25_Ifit:88MatchedIso.:4	Phenibut_score:77.2; Salsolinol_score:99.6
187.1208@4.654			C9 H17 N O3	187.121	4.654	2.40928e+07				DDA for preferred ion	1.22242e+07	1.38666e+07	1.134	0.18	0.487314	C9 H17 N O3_ppm:-0.22_Ifit:78MatchedIso.:5
232.01376@4.502			C4 H6 Cl N8 P	232.014	4.502	1.02495e+06				No MS2	622928	705246	1.132	0.18	0.68525	C3 H6 N8 O P2_ppm:-0.95_Ifit:100MatchedIso.:1; C8 H9 O6 P_ppm:0.36_Ifit:100MatchedIso.:1; C4 H6 Cl N8 P_ppm:-1.72_Ifit:82MatchedIso.:2
563.35136@2.36			C25 H49 N5 O9	563.351	2.36	1.089e+08				No MS2	9.81548e+07	1.11012e+08	1.131	0.18	0.423656	C35 H50 N O3 P_ppm:-2.61_Ifit:68MatchedIso.:3; C31 H46 N7 O P_ppm:2.15_Ifit:72MatchedIso.:3; C31 H54 N3 P S2_ppm:2.98_Ifit:73MatchedIso.:3; C29 H51 N5 O2 P2_ppm:-0.78_Ifit:73MatchedIso.:3; C30 H45 N9 S_ppm:-0.9_Ifit:74MatchedIso.:3; C29 H59 N O P2 S2_ppm:0.05_Ifit:74MatchedIso.:3; C28 H55 N O6 P2_ppm:1.59_Ifit:79MatchedIso.:3; C29 H49 N5 O4 S_ppm:1.48_Ifit:80MatchedIso.:3; C27 H54 N3 O5 P S_ppm:-…
423.35595@2.01			C17 H46 N9 O P	423.356	2.01	2.51906e+07				No MS2	1.61182e+07	1.82237e+07	1.131	0.18	0.338915	C17 H46 N9 O P_ppm:-0.8_Ifit:62MatchedIso.:2
255.08715@6.073			C4 H15 Cl N9 P	255.087	6.073	819384				No MS2	551186	623304	1.131	0.18	0.724276	C8 H18 N O6 P_ppm:-0.08_Ifit:100MatchedIso.:1; C4 H15 Cl N9 P_ppm:-1.97_Ifit:97MatchedIso.:2
289.26174@3.255			C16 H35 N O3	289.262	3.255	5.56857e+07				DDA for preferred ion	3.32459e+07	3.75761e+07	1.13	0.18	0.945557	C16 H35 N O3_ppm:0.17_Ifit:94MatchedIso.:2
143.09462@3.149			C7 H13 N O2	143.095	3.149	5.08607e+07				No MS2	3.46946e+07	3.92141e+07	1.13	0.18	0.565771	C7 H13 N O2_ppm:-0.09_Ifit:77MatchedIso.:2
253.04581@11.756			C7 H12 Cl N3 O5	253.046	11.756	82585.5				No MS2	45811.2	51760.6	1.13	0.18	0.433092	C6 H12 N3 O6 P_ppm:-2.21_Ifit:100MatchedIso.:1; C7 H12 Cl N3 O5_ppm:-2.91_Ifit:69MatchedIso.:2
94.04193@2.459	Phenol	MasslistRT ID	C6 H6 O	94.0419	2.459	2.20422e+07				DDA for preferred ion	1.55483e+07	1.75352e+07	1.128	0.17	0.645625	C6 H6 O_ppm:0.69_Ifit:89MatchedIso.:2
83.96144@1.59				83.9614	1.59	2.04344e+08				DDA for preferred ion	1.47204e+08	1.6605e+08	1.128	0.17	0.924403
344.0527@3.405			C12 H9 N8 O3 P	344.053	3.405	1.06469e+07	46.8	42.8		DDA for preferred ion	7.8984e+06	8.91297e+06	1.128	0.17	0.278579	C20 H13 N2 P S_ppm:-2.93_Ifit:59MatchedIso.:3; C21 H14 O P2_ppm:2.06_Ifit:57MatchedIso.:3; C14 H4 N10 O2_ppm:2.4_Ifit:76MatchedIso.:3; C11 H23 O4 P3 S_ppm:-0.85_Ifit:93MatchedIso.:2; C9 H16 N2 O10 S_ppm:0.38_Ifit:78MatchedIso.:2; C17 H12 O8_ppm:-1.51_Ifit:68MatchedIso.:3; C11 H13 N4 O7 P_ppm:1.49_Ifit:94MatchedIso.:2; C12 H9 N8 O3 P_ppm:-2.4_Ifit:80MatchedIso.:3	Apigenin_score:62.9
250.16012@1.791			C12 H26 O3 S	250.16	1.791	5.26519e+06				No MS2	4.09957e+06	4.62613e+06	1.128	0.17	0.889705	C14 H23 N2 P_ppm:0.93_Ifit:78MatchedIso.:2; C12 H26 O3 S_ppm:-0.59_Ifit:86MatchedIso.:2
269.14158@8.28			C17 H19 N O2	269.142	8.28	1.17532e+07				DDA for preferred ion	9.885e+06	1.11512e+07	1.128	0.17	0.371781	C10 H19 N7 S_ppm:-2.55_Ifit:79MatchedIso.:2; C9 H23 N3 O4 S_ppm:2.42_Ifit:73MatchedIso.:2; C9 H25 N3 O2 P2_ppm:-2.31_Ifit:73MatchedIso.:2; C17 H19 N O2_ppm:0_Ifit:90MatchedIso.:2
265.06343@10.06			C11 H17 Cl2 N O2	265.063	10.06	3.86932e+06				DDA for preferred ion	2.16265e+06	2.43858e+06	1.128	0.17	0.531861	C18 H7 N3_ppm:-2.14_Ifit:71MatchedIso.:2; C9 H17 N O4 P2_ppm:0.56_Ifit:81MatchedIso.:2; C10 H11 N5 O2 S_ppm:0.32_Ifit:89MatchedIso.:2; C11 H17 Cl2 N O2_ppm:-0.77_Ifit:82MatchedIso.:5
211.12084@3.345			C11 H17 N O3	211.121	3.345	3.86233e+07				No MS2	3.43108e+07	3.86084e+07	1.125	0.17	0.338614	C11 H17 N O3_ppm:0_Ifit:89MatchedIso.:2
210.08916@3.293			C11 H14 O4	210.089	3.293	9.48132e+06				No MS2	8.09502e+06	9.09573e+06	1.124	0.17	0.122105	C11 H14 O4_ppm:-0.23_Ifit:95MatchedIso.:2
252.04209@2.307			C15 H8 O4	252.042	2.307	1.7647e+07				DDA for preferred ion	1.38259e+07	1.5533e+07	1.123	0.17	0.272148	C15 H8 O4_ppm:-0.66_Ifit:78MatchedIso.:2
555.43449@2.008			C23 H58 N9 O4 P	555.434	2.008	1.22509e+07				No MS2	8.48073e+06	9.52641e+06	1.123	0.17	0.889535	C33 H57 N5 S_ppm:1.85_Ifit:84MatchedIso.:2; C31 H62 N3 O P S_ppm:-1.13_Ifit:87MatchedIso.:2; C32 H63 N O2 P2_ppm:1.96_Ifit:87MatchedIso.:2; C23 H58 N9 O4 P_ppm:-0.8_Ifit:88MatchedIso.:2
250.03933@1.991			C12 H11 O4 P	250.039	1.991	4.75538e+06				No MS2	3.55051e+06	3.98828e+06	1.123	0.17	0.458513	C12 H11 O4 P_ppm:-0.67_Ifit:79MatchedIso.:2
156.07874@2.854			C8 H12 O3	156.079	2.854	1.17961e+07				No MS2	8.61844e+06	9.67709e+06	1.123	0.17	0.573138	C8 H12 O3_ppm:0.59_Ifit:90MatchedIso.:2
649.40691@1.705			C28 H62 N9 P3 S	649.407	1.705	526717				No MS2	85713.1	96216.9	1.123	0.17	0.776473	C35 H62 N3 O2 P3_ppm:2.19_Ifit:85MatchedIso.:2; C33 H55 N5 O8_ppm:2.84_Ifit:87MatchedIso.:2; C34 H51 N9 O4_ppm:0.78_Ifit:88MatchedIso.:2; C31 H60 N3 O9 P_ppm:0.29_Ifit:88MatchedIso.:2; C32 H56 N7 O5 P_ppm:-1.77_Ifit:89MatchedIso.:2; C24 H62 N9 O5 P3_ppm:-2.72_Ifit:90MatchedIso.:2; C25 H61 N7 O8 P2_ppm:1.88_Ifit:90MatchedIso.:2; C30 H59 N5 O8 S_ppm:-2.35_Ifit:91MatchedIso.:2; C24 H60 N9 O7 P S_ppm…
605.38072@1.701			C33 H58 N3 O P3	605.381	1.701	528875				No MS2	89169.9	100097	1.123	0.17	0.85644	C22 H56 N9 O6 P S_ppm:-0.77_Ifit:60MatchedIso.:2; C23 H57 N7 O7 P2_ppm:2.07_Ifit:61MatchedIso.:2; C28 H55 N5 O7 S_ppm:-2.47_Ifit:74MatchedIso.:2; C29 H56 N3 O8 P_ppm:0.37_Ifit:75MatchedIso.:2; C30 H52 N7 O4 P_ppm:-1.84_Ifit:77MatchedIso.:2; C31 H51 N5 O7_ppm:3.1_Ifit:79MatchedIso.:2; C31 H61 N O4 P2 S_ppm:1.77_Ifit:79MatchedIso.:2; C32 H47 N9 O3_ppm:0.89_Ifit:81MatchedIso.:2; C32 H57 N5 P2 S_ppm:…
239.11572@6.064			C12 H17 N O4	239.116	6.064	4.82849e+08	99.8	10		DDA for preferred ion	3.50413e+08	3.93007e+08	1.122	0.17	0.680698	C12 H17 N O4_ppm:-0.16_Ifit:70MatchedIso.:4	Anacardic acid_score:100; 2-Phenylglycine_score:99; Isorhapontigenin_score:98.8; 4-{[(2S,4R)-4-Hydroxy-2-{3-[4-(trifluoromethoxy)phenyl]-1,2,4-oxadiazol-5-yl}-1-pyrrolidinyl]methyl}benzoic acid_score:98.9; 4-{[(3S)-3-(5-Chloro-1,3-benzoxazol-2-yl)-1-pyrrolidinyl]methyl}benzoic acid_score:98.9; Piceatannol_score:99.6; Resorcinol monoacetate_score:99.7; Resorcinol diglycidyl ether_score:100; 4-Hydr…
144.1151@2.203			C8 H16 O2	144.115	2.203	7.46439e+07				DDA for preferred ion	4.9263e+07	5.52657e+07	1.122	0.17	0.724462	C8 H16 O2_ppm:0.48_Ifit:85MatchedIso.:2
223.77203@8.364				223.772	8.364	1.04234e+07				DDA for preferred ion	2.99428e+06	3.35941e+06	1.122	0.17	0.985055
209.14162@11.592			C12 H19 N O2	209.142	11.592	2.08042e+07				No MS2	1.20592e+07	1.35128e+07	1.121	0.16	0.226654	C12 H19 N O2_ppm:0.2_Ifit:74MatchedIso.:2
83.96146@16.111				83.9615	16.111	4.23144e+06				DDA for preferred ion	2.28854e+06	2.56647e+06	1.121	0.17	0.84094
192.07865@2.252			C11 H12 O3	192.079	2.252	3.45594e+07	99.5	10		DDA for preferred ion	3.21852e+07	3.60093e+07	1.119	0.16	0.181756	C11 H12 O3_ppm:0.04_Ifit:91MatchedIso.:2	2-Hydroxycinnamic acid_score:99.5; NP-001057_score:66.9; Methyl 1-(hexopyranosyloxy)-5-hydroxy-7-(hydroxymethyl)-1,4a,5,7a-tetrahydrocyclopenta[c]pyran-4-carboxylate_score:94.7; Shanzhiside methyl ester_score:99.5; 7,8-Dihydroxy-4-methylcoumarin_score:99.5; 2-Hydroxy-4-(4-hydroxyphenyl)butanoic acid_score:99.5; Genipin_score:97.4; 5,7-Dihydroxy-4-methylcoumarin_score:78.2
292.16719@1.926			C17 H24 O4	292.167	1.926	4.82185e+06				DDA for preferred ion	3.03876e+06	3.40061e+06	1.119	0.16	0.614143	C11 H25 N4 O3 P_ppm:2.61_Ifit:52MatchedIso.:2; C17 H24 O4_ppm:-0.92_Ifit:71MatchedIso.:2
191.02186@4.723			C9 H5 N O4	191.022	4.723	7.4695e+06				DDA for preferred ion	6.87703e+06	7.68051e+06	1.117	0.16	0.504005	C9 H5 N O4_ppm:-0.01_Ifit:90MatchedIso.:2
276.12089@2.093	Citroflex 2 or maybe diethyl malonate or similar	Level 2 ID	C12 H20 O7	276.121	2.093	5.84555e+08	99.5	93.4		DDA for preferred ion	5.02844e+08	5.6028e+08	1.114	0.16	0.210367	C12 H20 O7_ppm:-0.03_Ifit:95MatchedIso.:2	Citroflex 2_score:99.5; (6,6-Dimethylbicyclo[3.1.1]hept-2-yl)methyl 6-O-[(2R,3R,4R)-3,4-dihydroxy-4-(hydroxymethyl)tetrahydro-2-furanyl]-β-D-glucopyranoside_score:78.1; Diethyl malonate_score:97; TOFA_score:72.3; Ascorbyl palmitate_score:99.7; 1-methyl 4-[(5R,9S,13S)-5,9,13-trimethyltetracyclo[11.2.1.0Âa,Âaâ°.0â´,âa]hexadec-14-en-5-yl]methyl butanedioate_score:83
250.13913@2.221			C15 H22 O S	250.139	2.221	8.33491e+07				DDA for preferred ion	6.88781e+07	7.66856e+07	1.113	0.15	0.33745	C7 H18 N6 O4_ppm:0.73_Ifit:87MatchedIso.:2; C15 H22 O S_ppm:-0.01_Ifit:70MatchedIso.:2
207.12594@9.766			C12 H17 N O2	207.126	9.766	3.51058e+08	99.5	10		DDA for preferred ion	3.26533e+08	3.63042e+08	1.112	0.15	0.276437	C12 H17 N O2_ppm:0.06_Ifit:74MatchedIso.:5	Isorhapontigenin_score:98.8; Resorcinol diglycidyl ether_score:100; 2,2-Methylenebis(4-ethyl-6-tert-butylphenol)_score:98.7; Matairesinol_score:99.8; 3,5-Dihydroxy-2-(4-hydroxyphenyl)-3,4-dihydro-2H-chromen-7-yl pentofuranoside_score:91.8; Agnuside_score:97; 2-Hydroxycinnamic acid_score:99.5; 2,19-dihydroxy-13,20-dimethoxy-4,7,17,22,22-pentamethyl-5,10,21,23-tetraoxahexacyclo[18.2.1.0Âa,Âaâ·.0â…
437.27957@2.768				437.28	2.768	8.4272e+06				No MS2	6.51583e+06	7.24779e+06	1.112	0.15	0.831155
230.1153@2.2			C11 H18 O5	230.115	2.2	2.47534e+07				DDA for preferred ion	2.24103e+07	2.49293e+07	1.112	0.15	0.394239	C6 H15 N8 P_ppm:-1.84_Ifit:78MatchedIso.:2; C11 H18 O5_ppm:-0.52_Ifit:84MatchedIso.:2
312.17565@1.727			C17 H28 O3 S	312.176	1.727	2.75584e+07				DDA for preferred ion	1.73794e+07	1.9317e+07	1.111	0.15	0.714906	C11 H31 N4 P3_ppm:-1.64_Ifit:64MatchedIso.:2; C19 H25 N2 P_ppm:0.35_Ifit:73MatchedIso.:3; C11 H29 N4 O2 P S_ppm:2.44_Ifit:60MatchedIso.:4; C17 H28 O3 S_ppm:-0.86_Ifit:85MatchedIso.:4
575.40317@2.002			C33 H58 N3 O P S	575.403	2.002	1.14549e+07				No MS2	7.03286e+06	7.81356e+06	1.111	0.15	0.834499	C25 H54 N9 O4 P_ppm:-0.82_Ifit:81MatchedIso.:2; C27 H59 N7 P2 S_ppm:0.66_Ifit:86MatchedIso.:2; C30 H57 N O9_ppm:-0.29_Ifit:92MatchedIso.:2; C31 H53 N5 O5_ppm:-2.61_Ifit:94MatchedIso.:2; C34 H59 N O2 P2_ppm:1.85_Ifit:97MatchedIso.:2; C35 H53 N5 S_ppm:1.74_Ifit:98MatchedIso.:2; C33 H58 N3 O P S_ppm:-1.13_Ifit:98MatchedIso.:2
102.06815@3.054	Valeric acid	Level 2 ID	C5 H10 O2	102.068	3.054	2.98296e+07	97.2	9.9		DDA for preferred ion	9.18393e+06	1.01891e+07	1.109	0.15	0.949409	C5 H10 O2_ppm:0.73_Ifit:83MatchedIso.:2	Valeric acid_score:97.2
258.11015@2.284			C12 H18 O6	258.11	2.284	1.18152e+07				DDA for preferred ion	1.0605e+07	1.17609e+07	1.109	0.15	0.333973	C12 H18 O6_ppm:-0.73_Ifit:80MatchedIso.:2
90.03173@6.056	Lactic acid	Level 2 ID	C3 H6 O3	90.0317	6.056	5.32499e+07	99.3	10		DDA for preferred ion	2.86676e+07	3.1767e+07	1.108	0.15	0.862067	C3 H6 O3_ppm:0.38_Ifit:72MatchedIso.:3	L-(+)-Lactic acid_score:99.3; DL-Lactic Acid_score:99.3
153.07896@7.303	3,5-Dimethoxyaniline	Weak/poor match	C8 H11 N O2	153.079	7.303	1.93827e+07	66.5	47.4		DDA for preferred ion	1.79104e+07	1.98439e+07	1.108	0.15	0.651318	C8 H11 N O2_ppm:-0.12_Ifit:90MatchedIso.:2	methyl 2,5-dimethyl-1H-pyrrole-3-carboxylate_score:96.3; Dopamine_score:40.2; 2,4-Dimethoxyaniline_score:55.8; 3,5-Dimethoxyaniline_score:66.5
87.06835@8.742			C4 H9 N O	87.0683	8.742	2.09751e+09				DDA for preferred ion	1.78412e+09	1.97476e+09	1.107	0.15	0.713831	C4 H9 N O_ppm:-0.73_Ifit:79MatchedIso.:5
631.44991@1.985				631.45	1.985	9.1436e+06				No MS2	3.83282e+06	4.24328e+06	1.107	0.15	0.797809
341.03705@12.11			C8 H12 Cl N5 O8	341.037	12.11	3.97675e+07				DDA for preferred ion	3.62667e+07	4.01322e+07	1.107	0.15	0.721959	C7 H12 N5 O9 P_ppm:-0.62_Ifit:39MatchedIso.:2; C7 H16 Cl N O12_ppm:2.79_Ifit:38MatchedIso.:2; C8 H12 Cl N5 O8_ppm:-1.13_Ifit:44MatchedIso.:3
143.09464@2.494			C7 H13 N O2	143.095	2.494	7.63191e+07				No MS2	5.24353e+07	5.80011e+07	1.106	0.15	0.724598	C7 H13 N O2_ppm:0.06_Ifit:90MatchedIso.:2
238.04765@2.12			C11 H10 O6	238.048	2.12	1.33371e+07				DDA for preferred ion	1.03727e+07	1.14725e+07	1.106	0.15	0.330578	C6 H7 N8 O P_ppm:-1.65_Ifit:54MatchedIso.:2; C11 H10 O6_ppm:-0.37_Ifit:85MatchedIso.:2
208.09216@2.318			C4 H12 N6 O4	208.092	2.318	1.41622e+07				No MS2	1.1677e+07	1.29066e+07	1.105	0.14	0.483369	C4 H12 N6 O4_ppm:0.75_Ifit:100MatchedIso.:1
753.77713@20.984				753.777	20.984	2.38522e+06				No MS2	2.14828e+06	2.37226e+06	1.104	0.14	0.729826
250.17799@2.281	PPG n4	Level 2 ID	C12 H26 O5	250.178	2.281	1.34333e+08	85.1	9.3		DDA for preferred ion	1.22198e+08	1.34757e+08	1.103	0.14	0.235556	C7 H23 N8 P_ppm:-1.34_Ifit:79MatchedIso.:2; C12 H26 O5_ppm:-0.12_Ifit:80MatchedIso.:2	PPG n4_score:85.1
198.08919@2.275			C10 H14 O4	198.089	2.275	3.31391e+07				DDA for preferred ion	2.88005e+07	3.17537e+07	1.103	0.14	0.329797	C10 H14 O4_ppm:-0.09_Ifit:64MatchedIso.:2
210.05277@3.37			C10 H10 O5	210.053	3.37	9.84866e+06				No MS2	8.15827e+06	8.99216e+06	1.102	0.14	0.325679	C5 H7 N8 P_ppm:-1.69_Ifit:100MatchedIso.:1; C10 H10 O5_ppm:-0.23_Ifit:85MatchedIso.:2
98.07323@2.819			C6 H10 O	98.0732	2.819	2.36082e+07				DDA for preferred ion	1.26826e+07	1.39773e+07	1.102	0.14	0.46283	C6 H10 O_ppm:0.67_Ifit:87MatchedIso.:2
160.11004@3.323	Hydroxyoctanoic acid	Level 2 ID	C8 H16 O3	160.11	3.323	1.98761e+07	40.3	7		DDA for preferred ion	1.68318e+07	1.85093e+07	1.1	0.14	0.300194	C8 H16 O3_ppm:0.62_Ifit:80MatchedIso.:3	NP-018661_score:56
190.06298@2.556	(+/-)12(13)-DiHOME	Weak/poor match	C18 H34 O4	190.063	2.556	2.25273e+07	99.4	100		DDA for preferred ion	2.069e+07	2.2756e+07	1.1	0.14	0.196023	C11 H10 O3_ppm:-0.05_Ifit:76MatchedIso.:2	Estrone_score:99.5; Estra-1(10),2,4,16-tetraen-3-ol_score:82.3; (+/-)12(13)-DiHOME_score:99.4
232.09461@3.339			C10 H16 O6	232.095	3.339	8.32896e+06				No MS2	4.34355e+06	4.77647e+06	1.1	0.14	0.767181	C5 H13 N8 O P_ppm:-1.65_Ifit:49MatchedIso.:2; C10 H16 O6_ppm:-0.34_Ifit:72MatchedIso.:2
284.12578@3.245			C7 H20 N6 O4 S	284.126	3.245	1.11615e+07				DDA for preferred ion	8.74086e+06	9.60484e+06	1.099	0.14	0.626586	C14 H20 O6_ppm:-0.73_Ifit:64MatchedIso.:2; C9 H17 N8 O P_ppm:-1.81_Ifit:73MatchedIso.:2; C7 H20 N6 O4 S_ppm:-3.15_Ifit:76MatchedIso.:2
479.28824@2.605			C19 H41 N7 O5 S	479.288	2.605	1.57466e+07				No MS2	1.34107e+07	1.47272e+07	1.098	0.14	0.441742	C30 H43 N P2_ppm:2.44_Ifit:69MatchedIso.:2; C27 H37 N5 O3_ppm:-2.91_Ifit:72MatchedIso.:2; C26 H41 N O7_ppm:-0.12_Ifit:73MatchedIso.:2; C21 H38 N9 O2 P_ppm:-0.76_Ifit:80MatchedIso.:2; C20 H42 N5 O6 P_ppm:2.03_Ifit:81MatchedIso.:2; C19 H41 N7 O5 S_ppm:-1.55_Ifit:83MatchedIso.:2
157.01985@2.654			C6 H7 N O2 S	157.02	2.654	6.11911e+06				No MS2	5.40183e+06	5.93157e+06	1.098	0.13	0.369609	C6 H7 N O2 S_ppm:0.61_Ifit:72MatchedIso.:3
106.04183@10.041			C7 H6 O	106.042	10.041	5.00517e+07				DDA for preferred ion	3.69615e+07	4.04787e+07	1.095	0.13	0.296595	C7 H6 O_ppm:-0.29_Ifit:88MatchedIso.:2
651.40373@2.288			C29 H57 N5 O11	651.404	2.288	9.18011e+07				No MS2	8.35457e+07	9.13887e+07	1.094	0.13	0.62047	C35 H64 N3 P3 S_ppm:0.54_Ifit:77MatchedIso.:2; C33 H57 N5 O6 S_ppm:1.19_Ifit:78MatchedIso.:2; C23 H58 N9 O10 P_ppm:-1.07_Ifit:79MatchedIso.:2; C33 H67 N O3 P2 S2_ppm:-0.04_Ifit:80MatchedIso.:2; C33 H59 N5 O4 P2_ppm:-0.76_Ifit:81MatchedIso.:2; C27 H58 N9 O5 P S_ppm:2.78_Ifit:81MatchedIso.:2; C27 H60 N9 O3 P3_ppm:0.82_Ifit:83MatchedIso.:2; C31 H62 N3 O7 P S_ppm:-1.35_Ifit:83MatchedIso.:2; C32 H63 N…
165.0427@6.428			C8 H7 N O3	165.043	6.428	6.00363e+06				DDA for preferred ion	3.38938e+06	3.70967e+06	1.094	0.13	0.990132	C8 H7 N O3_ppm:0.63_Ifit:93MatchedIso.:2
225.12134@33.2			C8 H19 N O6	225.121	33.2	475635				No MS2	143204	156641	1.094	0.13	0.884142	C8 H19 N O6_ppm:0.45_Ifit:100MatchedIso.:1
295.17831@2.323				295.178	2.323	1.74028e+07				No MS2	1.36328e+07	1.48961e+07	1.093	0.13	0.936179
264.10458@11.68			C12 H16 N4 O S	264.105	11.68	1.46058e+07				No MS2	6.90943e+06	7.55008e+06	1.093	0.13	0.817922	C4 H12 N10 O4_ppm:1.08_Ifit:100MatchedIso.:1; C11 H22 O3 P2_ppm:0.63_Ifit:81MatchedIso.:2; C12 H24 S3_ppm:2.17_Ifit:59MatchedIso.:3; C12 H16 N4 O S_ppm:0.39_Ifit:82MatchedIso.:3
199.96159@1.542				199.962	1.542	896147				DDA for preferred ion	638694	697924	1.093	0.13	0.682621
167.96472@21.64			C3 H5 O4 P S	167.965	21.64	3.72709e+08				DDA for preferred ion	3.57074e+08	3.90084e+08	1.092	0.13	0.606668	C3 H5 O4 P S_ppm:0.63_Ifit:34MatchedIso.:2
330.27661@2.054			C19 H38 O4	330.277	2.054	9.27454e+06	99.7	10		DDA for preferred ion	5.62647e+06	6.14265e+06	1.092	0.13	0.27886	C19 H38 O4_ppm:-1.21_Ifit:86MatchedIso.:2	13,14-Dihydro prostaglandin E1_score:65.7; Prostaglandin K1_score:82.7; 1,9b-Dihydroxy-6,6,9a-trimethyl-5,5a,6,7,8,9,9a,9b-octahydronaphtho[1,2-c]furan-3(1H)-one_score:84.2; Ascorbyl palmitate_score:99.7; Ambrosic acid_score:84.1; 13,14-dihydro Prostaglandin E1_score:59.6; NP-016437_score:91; NP-022394_score:83.8; NP-021701_score:66.8; (3beta,9xi)-3-(beta-D-Glucopyranosyloxy)-14-hydroxycarda-5,20…
280.03692@2.261			C16 H8 O5	280.037	2.261	7.40317e+06				No MS2	6.61811e+06	7.22942e+06	1.092	0.13	0.285564	C10 H19 O P3 S_ppm:-0.1_Ifit:58MatchedIso.:2; C10 H9 N4 O4 P_ppm:2.77_Ifit:59MatchedIso.:2; C11 H5 N8 P_ppm:-2_Ifit:64MatchedIso.:2; C16 H8 O5_ppm:-0.91_Ifit:87MatchedIso.:2
198.10447@2.241			C14 H14 O	198.104	2.241	1.2762e+07				DDA for preferred ion	5.38201e+06	5.85877e+06	1.089	0.12	0.514299	C14 H14 O_ppm:0.02_Ifit:70MatchedIso.:2
717.7944@21.3				717.794	21.3	9.25622e+06				No MS2	7.55902e+06	8.22886e+06	1.089	0.12	0.592552
477.0021@15.113			C5 H19 N9 O7 S5	477.002	15.113	9.78202e+06				No MS2	8.15318e+06	8.86817e+06	1.088	0.12	0.976331	C9 H12 N5 O16 P_ppm:0.9_Ifit:41MatchedIso.:2; C7 H26 N7 O P3 S5_ppm:1.2_Ifit:43MatchedIso.:3; C8 H19 N3 O14 S3_ppm:-1.72_Ifit:40MatchedIso.:4; C5 H19 N9 O7 S5_ppm:2.09_Ifit:47MatchedIso.:5
210.1256@2.237			C12 H18 O3	210.126	2.237	6.40838e+07				DDA for preferred ion	5.97675e+07	6.49679e+07	1.087	0.12	0.323098	C12 H18 O3_ppm:0.05_Ifit:83MatchedIso.:2
202.08411@3.374			C4 H11 N8 P	202.084	3.374	9.00073e+06				No MS2	7.10542e+06	7.72538e+06	1.087	0.12	0.326278	C4 H11 N8 P_ppm:-1.59_Ifit:100MatchedIso.:1
252.0786@2.245			C16 H12 O3	252.079	2.245	4.99867e+06				DDA for preferred ion	4.25428e+06	4.6216e+06	1.086	0.12	0.379496	C8 H18 N2 O3 P2_ppm:-2.66_Ifit:100MatchedIso.:1; C9 H12 N6 O S_ppm:-2.91_Ifit:54MatchedIso.:2; C16 H12 O3_ppm:-0.19_Ifit:81MatchedIso.:2
162.12559@2.297			C8 H18 O3	162.126	2.297	8.06127e+07				No MS2	6.36653e+07	6.90805e+07	1.085	0.12	0.255167	C8 H18 O3_ppm:-0.04_Ifit:85MatchedIso.:2
158.09436@2.623			C8 H14 O3	158.094	2.623	7.64475e+07				DDA for preferred ion	6.19838e+07	6.72554e+07	1.085	0.12	0.346144	C8 H14 O3_ppm:0.42_Ifit:79MatchedIso.:2
145.04259@11.721			C3 H7 N5 S	145.043	11.721	628771				No MS2	238302	258527	1.085	0.12	0.561183	C3 H7 N5 S_ppm:2.57_Ifit:100MatchedIso.:1
192.04224@2.404	5,7-Dihydroxy-4-methylcoumarin	Level 2 ID	C10 H8 O4	192.042	2.404	1.7254e+08	99.5	10		DDA for preferred ion	1.66393e+08	1.80394e+08	1.084	0.12	0.0866293	C10 H8 O4_ppm:-0.08_Ifit:89MatchedIso.:3	2-Hydroxycinnamic acid_score:99.5; NP-001057_score:66.9; Methyl 1-(hexopyranosyloxy)-5-hydroxy-7-(hydroxymethyl)-1,4a,5,7a-tetrahydrocyclopenta[c]pyran-4-carboxylate_score:94.7; Shanzhiside methyl ester_score:99.5; 7,8-Dihydroxy-4-methylcoumarin_score:99.5; 2-Hydroxy-4-(4-hydroxyphenyl)butanoic acid_score:99.5; Genipin_score:97.4; 5,7-Dihydroxy-4-methylcoumarin_score:78.2
182.09431@2.39			C10 H14 O3	182.094	2.39	7.63967e+07				DDA for preferred ion	6.64798e+07	7.20945e+07	1.084	0.12	0.420406	C10 H14 O3_ppm:0.08_Ifit:66MatchedIso.:2
193.11021@10.055			C11 H15 N O2	193.11	10.055	1.39938e+10	45.9	40.3		DDA for preferred ion	9.59758e+09	1.03901e+10	1.083	0.11	0.266461	C11 H15 N O2_ppm:-0.33_Ifit:58MatchedIso.:5	1-(4-Chlorophenyl)ethan-1-one 1-(1-benzyl-4,5-dihydro-1H-imidazol-2-yl)hydrazone_score:83.9
390.0463@12.014				390.046	12.014	2.38567e+07				DDA for preferred ion	2.30431e+07	2.49576e+07	1.083	0.12	0.94007
194.02147@6.933			C9 H6 O5	194.021	6.933	4.40192e+06	75.8	8.8		DDA for preferred ion	4.04338e+06	4.38101e+06	1.083	0.12	0.477771	C4 H3 N8 P_ppm:-1.83_Ifit:100MatchedIso.:1; C9 H6 O5_ppm:-0.25_Ifit:85MatchedIso.:3	4-chloro-2-(1H-pyrazol-3-yl)phenol_score:47.7; NP-020232_score:51.4; Equol_score:98.1; D-(-)-Salicin_score:99.8; Matairesinol_score:99.8; Apigenin_score:62.9; (1,3-Phenylenedioxy)diacetic acid_score:85.8
338.11492@1.908				338.115	1.908	2.97081e+06				DDA for preferred ion	1.96239e+06	2.1256e+06	1.083	0.12	0.489419
150.03168@3.043	Phenylglyoxylic acid	Level 2 ID	C8 H6 O3	150.032	3.043	2.53226e+09	98.5	9.9		DDA for preferred ion	2.16098e+09	2.33716e+09	1.082	0.11	0.241983	C8 H6 O3_ppm:-0.11_Ifit:80MatchedIso.:4	Methyl 4-hydroxyphenylacetate_score:91.8; Phenylglyoxylic acid_score:45.9; Norepinephrine_score:81.8; 4-Hydroxybenzylalcohol_score:97.9; 3-Hydroxybenzyl alcohol_score:98.5; Homovanillic acid_score:98.5; 3,4-Dihydroxyphenylacetic acid_score:86.2; NP-008915_score:94.8
200.02399@3.374			C8 H9 O4 P	200.024	3.374	545444				No MS2	477782	517112	1.082	0.11	0.560308	C8 H9 O4 P_ppm:0.74_Ifit:100MatchedIso.:1
116.04741@5.831			C5 H8 O3	116.047	5.831	1.22489e+07				DDA for preferred ion	9.79698e+06	1.0589e+07	1.081	0.11	0.222251	C5 H8 O3_ppm:0.6_Ifit:87MatchedIso.:2
326.17258@1.912			C11 H27 N4 O5 P	326.173	1.912	1.11573e+07				DDA for preferred ion	9.75205e+06	1.05373e+07	1.081	0.11	0.335809	C17 H26 O6_ppm:-1.09_Ifit:80MatchedIso.:2; C12 H23 N8 O P_ppm:-2.03_Ifit:94MatchedIso.:2; C11 H27 N4 O5 P_ppm:2.07_Ifit:97MatchedIso.:2
162.06812@2.27			C10 H10 O2	162.068	2.27	5.67518e+07	77.6	8.9		DDA for preferred ion	5.36795e+07	5.79537e+07	1.08	0.11	0.348539	C10 H10 O2_ppm:0.22_Ifit:91MatchedIso.:2	D-Saccharic acid_score:77.6
148.10004@2.859			C9 H12 N2	148.1	2.859	9.9399e+07				DDA for preferred ion	3.36838e+07	3.63476e+07	1.079	0.11	0.676631	C9 H12 N2_ppm:-0.04_Ifit:75MatchedIso.:2
167.93877@21.895				167.939	21.895	7.09206e+08				DDA for preferred ion	6.59452e+08	7.11491e+08	1.079	0.11	0.595579
185.97525@21.289			C3 H7 O5 P S	185.975	21.289	9.66617e+07				DDA for preferred ion	9.50147e+07	1.02324e+08	1.077	0.11	0.679708	C5 H4 N2 O2 P2_ppm:2.44_Ifit:72MatchedIso.:2; C3 H7 O5 P S_ppm:0.4_Ifit:48MatchedIso.:3
210.94142@10.44				210.941	10.44	1.36376e+06				No MS2	939122	1.01166e+06	1.077	0.11	0.429802
206.09425@2.307			C12 H14 O3	206.094	2.307	1.20854e+07				DDA for preferred ion	1.01332e+07	1.09051e+07	1.076	0.11	0.789295	C12 H14 O3_ppm:-0.19_Ifit:97MatchedIso.:2
459.97561@15.117			C7 H15 N10 O2 P3 S3	459.976	15.117	1.74733e+06				No MS2	1.46518e+06	1.57706e+06	1.076	0.11	0.857484	C7 H23 N6 O P3 S5_ppm:1.39_Ifit:66MatchedIso.:2; C5 H18 N8 O5 P2 S4_ppm:-0.46_Ifit:73MatchedIso.:2; C7 H15 N10 O2 P3 S3_ppm:0.37_Ifit:83MatchedIso.:2
308.03852@1.761			C11 H16 O6 S2	308.039	1.761	5.95642e+06	97	9.9		DDA for preferred ion	3.93184e+06	4.22658e+06	1.075	0.1	0.388709	C15 H10 N4 P2_ppm:1.45_Ifit:69MatchedIso.:2; C21 H9 O P_ppm:-1.9_Ifit:55MatchedIso.:2; C5 H9 N8 O6 P_ppm:0.82_Ifit:59MatchedIso.:2; C5 H19 N4 O3 P3 S_ppm:-1.8_Ifit:57MatchedIso.:2; C13 H13 N2 O3 P S_ppm:0.22_Ifit:75MatchedIso.:2; C11 H8 N4 O7_ppm:-2.54_Ifit:82MatchedIso.:2; C10 H12 O11_ppm:1.81_Ifit:85MatchedIso.:2; C6 H13 N8 O P S2_ppm:-2_Ifit:74MatchedIso.:3; C5 H17 N4 O5 P S2_ppm:2.34_Ifit:66M…	NP-018606_score:92.1; 2'-Deoxyuridine-5-monophosphate_score:92.4; Baliospermin_score:97
194.10738@10.048			C8 H19 O3 P	194.107	10.048	4.07604e+07				No MS2	2.67425e+07	2.87331e+07	1.074	0.1	0.315519	C8 H19 O3 P_ppm:1.01_Ifit:74MatchedIso.:2
124.90936@7.621				124.909	7.621	2.72764e+08				DDA for preferred ion	2.67224e+07	2.86509e+07	1.072	0.1	0.696605
140.08383@2.356	5-Ethylcyclohexane-1,3-dione	Level 2 ID	C8 H12 O2	140.084	2.356	2.08863e+07	57.1	44.1		DDA for preferred ion	1.76644e+07	1.88847e+07	1.069	0.1	0.373643	C8 H12 O2_ppm:0.71_Ifit:82MatchedIso.:2	5-Ethylcyclohexane-1,3-dione_score:57.1
233.0971@11.512			C14 H16 Cl N	233.097	11.512	3.30714e+06				No MS2	1.65056e+06	1.76501e+06	1.069	0.1	0.881274	C13 H16 N O P_ppm:0.64_Ifit:78MatchedIso.:2; C14 H16 Cl N_ppm:-0.12_Ifit:76MatchedIso.:3
246.14654@4.411			C12 H22 O5	246.147	4.411	1.59413e+06				No MS2	1.19007e+06	1.2714e+06	1.068	0.1	0.956285	C7 H19 N8 P_ppm:-1.97_Ifit:100MatchedIso.:1; C12 H22 O5_ppm:-0.73_Ifit:65MatchedIso.:2
710.06209@11.735				710.062	11.735	1.03493e+08				DDA for preferred ion	8.14713e+07	8.69623e+07	1.067	0.09	0.754943
296.18357@2.349			C13 H28 O7	296.184	2.349	3.18876e+07				No MS2	1.47387e+07	1.57061e+07	1.066	0.09	0.414415	C13 H28 O7_ppm:0.21_Ifit:77MatchedIso.:2
136.05251@2.145			C8 H8 O2	136.053	2.145	2.24887e+07				DDA for preferred ion	1.39197e+07	1.48224e+07	1.065	0.09	0.267751	C8 H8 O2_ppm:0.61_Ifit:95MatchedIso.:2
259.17807@4.366			C13 H25 N O4	259.178	4.366	1.03326e+06				No MS2	732831	780717	1.065	0.09	0.880031	C13 H25 N O4_ppm:-1.11_Ifit:83MatchedIso.:2
223.12087@2.566			C12 H17 N O3	223.121	2.566	4.2285e+08	99.9	10		DDA for preferred ion	3.8925e+08	4.1388e+08	1.063	0.09	0.511173	C12 H17 N O3_ppm:0.13_Ifit:88MatchedIso.:4	Triethanolamine_score:98.3; Tolmetin_score:94.8; Resveratrol_score:99.8; Naringenin_score:100; 3-Methylhippuric acid_score:100; 2-Methylhippuric acid_score:100; 1-(4-bromophenyl)-2-phenylethan-1-one_score:66
298.15452@1.846			C12 H27 O6 P	298.155	1.846	3.18412e+07	89.5	9.5		DDA for preferred ion	1.99122e+07	2.1165e+07	1.063	0.09	0.473922	C15 H18 N6 O_ppm:1.04_Ifit:80MatchedIso.:2; C12 H27 O6 P_ppm:-0.02_Ifit:58MatchedIso.:3	NP-009092_score:41.1; NP-013039_score:67.3; NP-020236_score:70; NP-014839_score:75.9; 1-[6-(benzyloxy)-3-(tert-butyl)-2-hydroxyphenyl]ethan-1-one_score:77.7; NP-001057_score:66.9; Ostruthin_score:89.5
167.92289@1.58			C H3 N2 P3 S	167.923	1.58	171193				DDA for preferred ion	124312	132198	1.063	0.09	0.88306	C H3 N2 P3 S_ppm:-0.51_Ifit:100MatchedIso.:1
214.08414@2.36			C10 H14 O5	214.084	2.36	2.07569e+07				DDA for preferred ion	1.90074e+07	2.01784e+07	1.062	0.09	0.321222	C5 H11 N8 P_ppm:-1.33_Ifit:100MatchedIso.:1; C10 H14 O5_ppm:0.1_Ifit:67MatchedIso.:2
151.00921@2.748	2-Hydroxybenzothiazole	Level 2 ID	C7 H5 N O S	151.009	2.748	2.106e+08	100	10		DDA for preferred ion	1.34111e+08	1.42259e+08	1.061	0.09	0.416376	C7 H5 N O S_ppm:0.18_Ifit:71MatchedIso.:7	2-Hydroxybenzothiazole_score:100; 1,3-benzothiazol-2-ol_score:99; 1,2-Benzisothiazolin-3-one_score:99.9
200.11608@11.55			C9 H16 N2 O3	200.116	11.55	1.03404e+08				No MS2	6.67971e+07	7.07578e+07	1.059	0.08	0.609037	C9 H16 N2 O3_ppm:-0.09_Ifit:86MatchedIso.:4
569.45005@1.995			C32 H64 N3 O P S	569.45	1.995	1.8932e+07				No MS2	1.1637e+07	1.23253e+07	1.059	0.08	0.745857	C24 H60 N9 O4 P_ppm:-0.95_Ifit:83MatchedIso.:2; C34 H59 N5 S_ppm:1.64_Ifit:92MatchedIso.:2; C33 H65 N O2 P2_ppm:1.75_Ifit:95MatchedIso.:2; C32 H64 N3 O P S_ppm:-1.27_Ifit:96MatchedIso.:2
226.20456@9.406			C13 H26 N2 O	226.205	9.406	8.94796e+06				No MS2	4.57965e+06	4.85204e+06	1.059	0.08	0.944514	C13 H26 N2 O_ppm:0.2_Ifit:79MatchedIso.:2
171.05826@11.76			C5 H9 N5 S	171.058	11.76	681234				No MS2	246857	261446	1.059	0.08	0.634649	C5 H9 N5 S_ppm:2.31_Ifit:78MatchedIso.:2
127.94618@21.411				127.946	21.411	6.16634e+09				DDA for preferred ion	5.86306e+09	6.20245e+09	1.058	0.08	0.667158
273.26686@2.638	Palmitic Acid	Level 2 ID	C16 H32 O2	273.267	2.638	4.3096e+09	92.4	9.6		DDA for preferred ion	1.99355e+09	2.10788e+09	1.057	0.08	0.79995	C16 H35 N O2_ppm:0.28_Ifit:60MatchedIso.:3	Triethanolamine_score:98.3; Palmitic Acid_score:97.5
163.12087@11.824			C7 H17 N O3	163.121	11.824	9.04617e+06				DDA for preferred ion	5.52307e+06	5.83515e+06	1.057	0.08	0.630128	C7 H17 N O3_ppm:0.14_Ifit:76MatchedIso.:2
451.38714@1.958			C25 H49 N5 O2	451.387	1.958	5.17623e+06				No MS2	3.91472e+06	4.13774e+06	1.057	0.08	0.761032	C19 H50 N9 O P_ppm:-1.01_Ifit:63MatchedIso.:2; C25 H49 N5 O2_ppm:-3.3_Ifit:81MatchedIso.:2
134.03676@10.042			C8 H6 O2	134.037	10.042	1.44957e+08				DDA for preferred ion	9.97891e+07	1.05338e+08	1.056	0.08	0.533269	C8 H6 O2_ppm:-0.15_Ifit:98MatchedIso.:2
247.14194@2.983			C6 H18 N9 P	247.142	2.983	4.48875e+06				No MS2	3.11723e+06	3.29265e+06	1.056	0.08	0.661412	C6 H18 N9 P_ppm:-1.35_Ifit:100MatchedIso.:1
311.1523@1.875				311.152	1.875	1.79722e+06				No MS2	1.52958e+06	1.61491e+06	1.056	0.08	0.700664
304.14981@2.716			C10 H20 N6 O5	304.15	2.716	8.70058e+07				No MS2	5.30504e+07	5.59608e+07	1.055	0.08	0.667431	C18 H24 O2 S_ppm:0.35_Ifit:76MatchedIso.:2; C10 H20 N6 O5_ppm:0.96_Ifit:87MatchedIso.:2
98.08434@11.73			C5 H10 N2	98.0843	11.73	1.52122e+07				No MS2	8.03089e+06	8.46796e+06	1.054	0.08	0.396942	C5 H10 N2_ppm:-0.64_Ifit:75MatchedIso.:2
309.15762@9.574			C17 H27 N S2	309.158	9.574	1.15383e+07				No MS2	1.07988e+07	1.1378e+07	1.054	0.08	0.726421	C11 H20 N9 P_ppm:-1_Ifit:59MatchedIso.:2; C16 H23 N O5_ppm:-0.01_Ifit:90MatchedIso.:2; C17 H27 N S2_ppm:-2.82_Ifit:94MatchedIso.:2
318.1674@2.533			C19 H28 P2	318.167	2.533	9.19605e+06				No MS2	7.34088e+06	7.7404e+06	1.054	0.08	0.697781	C10 H23 N8 O2 P_ppm:-2.39_Ifit:61MatchedIso.:2; C12 H18 N10 O_ppm:2.81_Ifit:71MatchedIso.:2; C15 H26 O7_ppm:-1.43_Ifit:82MatchedIso.:2; C19 H28 P2_ppm:2.43_Ifit:91MatchedIso.:2
252.15475@2.134			C15 H24 O S	252.155	2.134	1.6437e+08	98	9.9		DDA for preferred ion	1.41376e+08	1.48842e+08	1.053	0.07	0.466555	C7 H20 N6 O4_ppm:0.57_Ifit:76MatchedIso.:2; C15 H24 O S_ppm:-0.15_Ifit:97MatchedIso.:2	all-cis-4,7,10,13,16-Docosapentaenoic acid_score:87.5; 2-[3,8-Dihydroxy-8-(hydroxymethyl)-3-methyl-2-oxodecahydro-5-azulenyl]-2-propanyl hexopyranoside_score:97.9; 3-Hydroxy-3,5,5-trimethyl-4-(3-oxo-1-buten-1-ylidene)cyclohexyl β-D-glucopyranoside_score:99.7; Abietic acid_score:99.8; NP-020760_score:92.7; NP-006874_score:90.3; NP-015331_score:89.2; NP-018314_score:84.8; N-Arachidonoyl Dopamine_sc…
237.13649@2.508			C6 H19 N7 O S	237.136	2.508	9.85836e+07				No MS2	9.21043e+07	9.69725e+07	1.053	0.07	0.507647	C13 H19 N O3_ppm:-0.02_Ifit:59MatchedIso.:2; C6 H19 N7 O S_ppm:-2.91_Ifit:75MatchedIso.:2
273.92875@20.537			C4 H4 O10 P2	273.929	20.537	3.87343e+07				DDA for preferred ion	3.03476e+07	3.19671e+07	1.053	0.08	0.60349	C5 H8 O5 P2 S2_ppm:-0.3_Ifit:40MatchedIso.:3; C4 H4 O10 P2_ppm:2.87_Ifit:72MatchedIso.:3
234.16191@2.074	NP-008915	Level 2 ID	C15 H24 O3	234.162	2.074	2.73651e+07	94.8	9.7		DDA for preferred ion	2.35727e+07	2.47606e+07	1.05	0.07	0.804146	C15 H22 O2_ppm:-0.32_Ifit:84MatchedIso.:2	(1aS,1bS,2S,5aR,6S,6aS)-2-(beta-D-Glucopyranosyloxy)-1a-(hydroxymethyl)-1a,1b,2,5a,6,6a-hexahydrooxireno[4,5]cyclopenta[1,2-c]pyran-6-yl benzoate_score:84.2; NP-008915_score:94.8; 6-O-{6-Deoxy-2-O-[(2E)-3-phenyl-2-propenoyl]-α-L-mannopyranosyl}-1-O-[(2E)-3-phenyl-2-propenoyl]-β-D-glucopyranose_score:90.1; 2-(8-Hydroxy-4a,8-dimethyldecahydro-2-naphthalenyl)acrylic acid_score:94.7
237.10013@7.432	3-Hydroxycarbofuran	Weak/poor match	C12 H15 N O4	237.1	7.432	2.28464e+07	97.2	9.9		DDA for preferred ion	1.749e+07	1.83664e+07	1.05	0.07	0.70675	C5 H15 N7 O2 S_ppm:-2.81_Ifit:71MatchedIso.:2; C12 H15 N O4_ppm:0.08_Ifit:69MatchedIso.:2	Cuminaldehyde_score:98.8; 3,5-Dihydroxy-2-(4-hydroxyphenyl)-3,4-dihydro-2H-chromen-7-yl pentofuranoside_score:91.8; Resveratrol_score:99.8; 7-(3,4-dihydroxyphenyl)-5-hydroxy-1-(4-hydroxyphenyl)heptan-3-one_score:94.4; Octadecyl 3-(3,5-di-tert-butyl-4-hydroxyphenyl)propionate_score:97.2; 3-Hydroxycarbofuran_score:40.4; Phloretin_score:97.2
343.23586@1.924			C18 H33 N O5	343.236	1.924	1.49247e+07				No MS2	1.02268e+07	1.07431e+07	1.05	0.07	0.552046	C13 H30 N9 P_ppm:-0.91_Ifit:89MatchedIso.:2; C18 H33 N O5_ppm:-0.02_Ifit:90MatchedIso.:2
145.07396@6.727			C6 H11 N O3	145.074	6.727	3.94182e+06				No MS2	1.52953e+06	1.60641e+06	1.05	0.07	0.493687	C6 H11 N O3_ppm:0.47_Ifit:94MatchedIso.:2
169.08705@10.259				169.087	10.259	856261				DDA for preferred ion	488997	513148	1.049	0.07	0.669293
223.17835@2.196				223.178	2.196	9.17681e+06				DDA for preferred ion	8.556e+06	8.96619e+06	1.048	0.07	0.513152
218.11533@5.897			C5 H15 N8 P	218.115	5.897	2.91466e+06				No MS2	2.96022e+06	3.0987e+06	1.047	0.07	0.590799	C5 H15 N8 P_ppm:-1.82_Ifit:100MatchedIso.:1
230.0578@5.924				230.058	5.924	1.19557e+06				DDA for preferred ion	843376	882597	1.047	0.07	0.893946
227.07133@9.65			C11 H14 Cl N O2	227.071	9.65	1.49943e+07				DDA for preferred ion	1.42974e+07	1.49544e+07	1.046	0.06	0.491554	C10 H14 N O3 P_ppm:0.89_Ifit:85MatchedIso.:2; C4 H14 Cl N7 S_ppm:-2.91_Ifit:87MatchedIso.:2; C11 H14 Cl N O2_ppm:0.11_Ifit:85MatchedIso.:3
151.0997@11.164			C9 H13 N O	151.1	11.164	1.39465e+08	44.7	7.2		DDA for preferred ion	3.052e+07	3.18932e+07	1.045	0.06	0.514618	C9 H13 N O_ppm:-0.11_Ifit:78MatchedIso.:2	Homo-anatoxin_score:44.7
154.87594@12.357				154.876	12.357	165393				DDA for preferred ion	101876	106457	1.045	0.06	0.801504
296.16202@2.049			C11 H25 Cl N4 O3	296.162	2.049	9.56437e+06				No MS2	7.5618e+06	7.89595e+06	1.044	0.06	0.87414	C10 H25 N4 O4 P_ppm:2.29_Ifit:70MatchedIso.:2; C11 H21 N8 P_ppm:-2.22_Ifit:74MatchedIso.:2; C16 H24 O5_ppm:-1.19_Ifit:92MatchedIso.:2; C11 H25 Cl N4 O3_ppm:1.7_Ifit:64MatchedIso.:3
441.89331@21.507			C8 H5 N4 O10 P3 S	441.893	21.507	2.05481e+07				DDA for preferred ion	1.34691e+07	1.40684e+07	1.044	0.06	0.465841	C5 H4 N2 O18 P2_ppm:-0.27_Ifit:68MatchedIso.:3; C8 H5 N4 O10 P3 S_ppm:-1.37_Ifit:59MatchedIso.:3
279.06135@11.753				279.061	11.753	232307				No MS2	98115.7	102457	1.044	0.06	0.783096
112.05251@3.33			C6 H8 O2	112.053	3.33	8.48895e+06				DDA for preferred ion	7.07681e+06	7.37267e+06	1.042	0.06	0.785072	C6 H8 O2_ppm:0.76_Ifit:82MatchedIso.:2
242.11528@2.252			C12 H18 O5	242.115	2.252	3.98514e+07	96.1	9.8		DDA for preferred ion	3.50311e+07	3.64647e+07	1.041	0.06	0.301782	C7 H15 N8 P_ppm:-1.84_Ifit:100MatchedIso.:1; C12 H18 O5_ppm:-0.58_Ifit:81MatchedIso.:2	2-Hydroxy-4,4,6,6-tetramethyl-2-(2-methyl-1-propen-1-yl)-3,5-dioxocyclohexyl 6-O-(3,4,5-trihydroxybenzoyl)-β-D-glucopyranoside_score:96.8
300.12059@3.355			C9 H17 N8 O2 P	300.121	3.355	2.60953e+06				No MS2	2.37946e+06	2.47774e+06	1.041	0.06	0.831865	C8 H21 N4 O6 P_ppm:2.39_Ifit:88MatchedIso.:2; C14 H20 O7_ppm:-1.05_Ifit:89MatchedIso.:2; C9 H17 N8 O2 P_ppm:-2.07_Ifit:92MatchedIso.:2
196.10991@2.306			C11 H16 O3	196.11	2.306	1.97332e+07	80.3	9		DDA for preferred ion	1.46852e+07	1.52754e+07	1.04	0.06	0.889734	C11 H16 O3_ppm:-0.18_Ifit:89MatchedIso.:2	4-Hydroxyphenylpyruvic acid_score:98.1; Agnuside_score:97; Isoxanthopterin_score:71.5; Methyl salicylate_score:96.9; 4-[4-(4-Hydroxy-3-methoxyphenyl)tetrahydro-1H,3H-furo[3,4-c]furan-1-yl]-2-methoxyphenyl hexopyranoside_score:81.3; 4-Anisic acid_score:96.9
308.10458@1.931			C11 H20 N2 O6 S	308.105	1.931	6.22051e+06	84.7	9.2		DDA for preferred ion	4.85987e+06	5.05321e+06	1.04	0.06	0.966301	C13 H27 P3 S_ppm:-0.16_Ifit:70MatchedIso.:2; C6 H17 N10 O P S_ppm:0.22_Ifit:56MatchedIso.:2; C11 H22 N2 O4 P2_ppm:-2.92_Ifit:70MatchedIso.:2; C19 H16 O4_ppm:-0.9_Ifit:68MatchedIso.:2; C13 H17 N4 O3 P_ppm:2.45_Ifit:70MatchedIso.:2; C11 H20 N2 O6 S_ppm:1.21_Ifit:70MatchedIso.:2	2-(2-Oxo-8,9-dihydro-2H-furo[2,3-h]chromen-8-yl)-2-propanyl beta-D-glucopyranoside_score:43.2; 5,7-Dihydroxy-2-(4-hydroxyphenyl)-4-oxo-4H-chromen-3-yl 6-O-(6-deoxyhexopyranosyl)hexopyranoside_score:77.2; Rutin_score:77.3; Kaempferol-3-Galactoside-6''-Rhamnoside-3'''-Rhamnoside_score:96.1; 4,5-Dicaffeoylquinic acid_score:42; Methyl (7-hydroxy-11-methyl-2,9-dioxo-12,15-dioxatetracyclo[8.4.1.01,10 0…
298.14135@2.931			C15 H22 O6	298.141	2.931	9.49328e+06				No MS2	7.68012e+06	7.98273e+06	1.039	0.06	0.968724	C9 H23 N4 O5 P_ppm:2.49_Ifit:62MatchedIso.:2; C10 H19 N8 O P_ppm:-2_Ifit:69MatchedIso.:2; C15 H22 O6_ppm:-0.98_Ifit:93MatchedIso.:2
302.98954@11.973				302.99	11.973	8.61299e+06				DDA for preferred ion	5.9232e+06	6.15025e+06	1.038	0.05	0.834829
255.19153@2.106			C9 H21 N9	255.192	2.106	6.55961e+07				DDA for other ion	5.87477e+07	6.09221e+07	1.037	0.05	0.521783	C9 H21 N9_ppm:-1.82_Ifit:81MatchedIso.:2
293.14741@2.074			C12 H23 N O7	293.147	2.074	6.55961e+07				DDA for preferred ion	5.87477e+07	6.09221e+07	1.037	0.05	0.521783	C7 H20 N9 O2 P_ppm:-1.18_Ifit:61MatchedIso.:2; C12 H23 N O7_ppm:-0.14_Ifit:94MatchedIso.:2
412.20957@1.939			C16 H34 Fe N6 O3	412.21	1.939	3.87384e+06				No MS2	2.43341e+06	2.52463e+06	1.037	0.05	0.944964	C14 H32 N6 O6 S_ppm:-2.01_Ifit:49MatchedIso.:2; C15 H33 N4 O7 P_ppm:2.16_Ifit:52MatchedIso.:2; C16 H29 N8 O3 P_ppm:-1.09_Ifit:56MatchedIso.:2; C16 H37 N4 O2 P S2_ppm:0.05_Ifit:57MatchedIso.:2; C18 H24 N10 O2_ppm:2.92_Ifit:62MatchedIso.:2; C21 H32 O8_ppm:-0.35_Ifit:70MatchedIso.:2; C24 H33 N2 P S_ppm:-1.53_Ifit:77MatchedIso.:2; C25 H34 O P2_ppm:2.64_Ifit:78MatchedIso.:2; C16 H34 Fe N6 O3_ppm:-4815…
270.15798@11.467			C13 H22 N2 O4	270.158	11.467	8.70087e+06				No MS2	8.42259e+06	8.72573e+06	1.036	0.05	0.949761	C13 H22 N2 O4_ppm:0.09_Ifit:91MatchedIso.:2
647.81368@21.132				647.814	21.132	6.74963e+06				No MS2	6.25113e+06	6.4673e+06	1.035	0.05	0.396784
408.99591@12.089			C8 H16 Br N3 O11	408.996	12.089	3.79632e+06				No MS2	1.62539e+06	1.67938e+06	1.033	0.05	0.405396	C4 H7 N7 O16_ppm:2.41_Ifit:100MatchedIso.:1; C6 H14 N5 O10 P3_ppm:1.37_Ifit:100MatchedIso.:1; C8 H16 Br N3 O11_ppm:-2.22_Ifit:71MatchedIso.:2
191.04431@7.733			C7 H5 N5 O2	191.044	7.733	8.17918e+06				DDA for preferred ion	5.4041e+06	5.58266e+06	1.033	0.05	0.822031	C7 H5 N5 O2_ppm:-0.08_Ifit:85MatchedIso.:2
271.25115@2.763			C16 H33 N O2	271.251	2.763	1.1259e+08	74.2	8.7		DDA for preferred ion	4.86471e+07	5.01945e+07	1.032	0.05	0.724124	C16 H33 N O2_ppm:0.09_Ifit:98MatchedIso.:2	Muscone_score:95.5; α-Pinene-2-oxide_score:80.5
253.13144@6.115			C13 H19 N O4	253.131	6.115	2.73328e+07	99.8	10		DDA for preferred ion	2.2277e+07	2.29949e+07	1.032	0.05	0.608518	C13 H19 N O4_ppm:0.11_Ifit:82MatchedIso.:2	Triethanolamine_score:98.3; Cuminaldehyde_score:98.8; Estrone_score:99.5; Dextrorphan_score:100; Secodihydro-hydramicromelin B_score:100; (4E)-1,7-Bis(4-hydroxyphenyl)-4-hepten-3-one_score:100; Mussaenosidic acid_score:100; Anacardic acid_score:100; 17α-Ethynylestradiol_score:100; 4-Methylumbelliferone_score:100; 4-[(β-D-Glucopyranosyloxy)methyl]-6,7-dihydroxy-7-(hydroxymethyl)-1,4a,5,6,7,7a-hexa…
295.07398@10.721			C6 H14 Cl N9 O S	295.074	10.721	244025				No MS2	203327	209898	1.032	0.05	0.642513	C5 H16 N9 P3_ppm:-0.59_Ifit:57MatchedIso.:2; C19 H9 N3 O_ppm:-1.98_Ifit:68MatchedIso.:2; C13 H10 N7 P_ppm:1.51_Ifit:75MatchedIso.:2; C10 H19 N O5 P2_ppm:0.44_Ifit:75MatchedIso.:2; C11 H13 N5 O3 S_ppm:0.23_Ifit:76MatchedIso.:2; C6 H14 Cl N9 O S_ppm:3.12_Ifit:53MatchedIso.:3
116.04743@3.361			C5 H8 O3	116.047	3.361	1.39651e+07				DDA for preferred ion	8.83942e+06	9.10056e+06	1.03	0.04	0.490365	C5 H8 O3_ppm:0.71_Ifit:88MatchedIso.:2
274.14144@2.653			C13 H22 O6	274.141	2.653	1.89419e+07				No MS2	1.78426e+07	1.83747e+07	1.03	0.04	0.71681	C13 H22 O6_ppm:-0.71_Ifit:76MatchedIso.:2
223.15723@11.462			C13 H21 N O2	223.157	11.462	3.85052e+07				DDA for preferred ion	3.57728e+07	3.67981e+07	1.029	0.04	0.846454	C13 H21 N O2_ppm:0.02_Ifit:96MatchedIso.:2
163.0998@2.355				163.1	2.355	9.11545e+06				DDA for preferred ion	7.22289e+06	7.43043e+06	1.029	0.04	0.980504
117.93588@17.505				117.936	17.505	3.49563e+07				DDA for preferred ion	3.14958e+07	3.23621e+07	1.028	0.04	0.414534
550.55294@11.974				550.553	11.974	517400				No MS2	455828	468079	1.027	0.04	0.445926
266.11523@2.114			C14 H18 O5	266.115	2.114	2.434e+07	40.9	7		DDA for preferred ion	1.60748e+07	1.6495e+07	1.026	0.04	0.787442	C9 H20 Fe N6_ppm:-7439.71_Ifit:52MatchedIso.:2; C9 H15 N8 P_ppm:-1.89_Ifit:83MatchedIso.:2; C14 H18 O5_ppm:-0.74_Ifit:87MatchedIso.:2	(3R,5S)-1-(4-Pyridinylmethyl)-5-{3-[4-(trifluoromethoxy)phenyl]-1,2,4-oxadiazol-5-yl}-3-pyrrolidinol_score:56.1
226.16816@8.424			C12 H22 N2 O2	226.168	8.424	2.02806e+07				No MS2	1.44481e+07	1.48156e+07	1.025	0.04	0.69168	C12 H22 N2 O2_ppm:0.16_Ifit:89MatchedIso.:2
542.35811@1.746			C21 H52 N8 O4 P2	542.358	1.746	666993				No MS2	281196	288126	1.025	0.04	0.609488	C30 H42 N10_ppm:-2.37_Ifit:69MatchedIso.:2; C30 H57 O2 P3_ppm:1.78_Ifit:70MatchedIso.:2; C29 H56 N2 O P2 S_ppm:-1.39_Ifit:70MatchedIso.:2; C29 H46 N6 O4_ppm:0.09_Ifit:71MatchedIso.:2; C28 H50 N2 O8_ppm:2.56_Ifit:72MatchedIso.:2; C26 H55 O9 P_ppm:-0.49_Ifit:74MatchedIso.:2; C23 H57 N6 P3 S_ppm:0.52_Ifit:76MatchedIso.:2; C23 H47 N10 O3 P_ppm:2_Ifit:76MatchedIso.:2; C21 H50 N8 O6 S_ppm:1.3_Ifit:78Ma…
154.12183@1.594			C7 H14 N4	154.122	1.594	2.53812e+06				DDA for preferred ion	2.23247e+06	2.28749e+06	1.025	0.04	0.805777	C7 H14 N4_ppm:-0.09_Ifit:87MatchedIso.:2
333.92275@10.581			C7 H9 Cl O7 P2 S	333.923	10.581	2.22685e+06				No MS2	1.4097e+06	1.4455e+06	1.025	0.04	0.978225	C2 H4 Cl N8 O4 P S2_ppm:1.34_Ifit:59MatchedIso.:2; C4 H Cl N10 O P2 S_ppm:2.48_Ifit:63MatchedIso.:2; C2 H6 Cl N8 O2 P3 S_ppm:-2.47_Ifit:63MatchedIso.:2; C7 H9 Cl O7 P2 S_ppm:-1.56_Ifit:63MatchedIso.:2
376.31891@1.972			C16 H41 N8 P	376.319	1.972	7.16624e+06				No MS2	6.19946e+06	6.34846e+06	1.024	0.03	0.778341	C21 H44 O5_ppm:0.1_Ifit:82MatchedIso.:2; C16 H41 N8 P_ppm:-0.72_Ifit:92MatchedIso.:2
317.8928@21.702				317.893	21.702	2.28706e+08				DDA for preferred ion	2.19331e+08	2.24358e+08	1.023	0.03	0.759811
71.95338@12.047				71.9534	12.047	1.14703e+08				DDA for preferred ion	1.10095e+08	1.12661e+08	1.023	0.03	0.78433
146.09436@3.365			C7 H14 O3	146.094	3.365	9.6083e+06				DDA for preferred ion	7.26461e+06	7.43246e+06	1.023	0.03	0.986578	C7 H14 O3_ppm:0.46_Ifit:81MatchedIso.:2
235.15721@2.371				235.157	2.371	1.28661e+07				No MS2	1.14157e+07	1.16619e+07	1.022	0.03	0.710503
110.08436@11.53			C6 H10 N2	110.084	11.53	4.76284e+07				DDA for preferred ion	2.84921e+07	2.90836e+07	1.021	0.03	0.813069	C6 H10 N2_ppm:-0.35_Ifit:96MatchedIso.:2
123.95398@1.497			C5 H P S	123.954	1.497	275332				DDA for preferred ion	208125	212536	1.021	0.03	0.656443	C5 H P S_ppm:2.59_Ifit:100MatchedIso.:1
304.26137@1.972				304.261	1.972	4.25924e+06				No MS2	2.61077e+06	2.6619e+06	1.02	0.03	0.661762
248.12576@4.377			C11 H20 O6	248.126	4.377	1.81186e+06				DDA for preferred ion	1.56503e+06	1.59458e+06	1.019	0.03	0.628258	C6 H17 N8 O P_ppm:-2.15_Ifit:67MatchedIso.:2; C11 H20 O6_ppm:-0.92_Ifit:92MatchedIso.:2
133.11037@3.129			C6 H15 N O2	133.11	3.129	6.12495e+06				No MS2	3.84468e+06	3.91237e+06	1.018	0.03	0.869167	C6 H15 N O2_ppm:0.65_Ifit:83MatchedIso.:2
285.07682@8.822			C6 H16 Cl N7 O2 S	285.077	8.822	6.66167e+06				No MS2	5.47877e+06	5.57828e+06	1.018	0.03	0.559783	C5 H16 N7 O3 P S_ppm:-1.66_Ifit:72MatchedIso.:2; C15 H7 N7_ppm:1.85_Ifit:74MatchedIso.:2; C12 H16 N O5 P_ppm:0.74_Ifit:80MatchedIso.:2; C7 H13 N9 P2_ppm:-0.33_Ifit:85MatchedIso.:2; C13 H16 Cl N O4_ppm:0.12_Ifit:80MatchedIso.:3; C6 H16 Cl N7 O2 S_ppm:-2.28_Ifit:82MatchedIso.:3
225.89739@20.677				225.897	20.677	6.55453e+06				DDA for preferred ion	4.72295e+06	4.80833e+06	1.018	0.03	0.673235
255.07932@12.641			C8 H19 N O4 P2	255.079	12.641	6.13063e+06				No MS2	3.74637e+06	3.80608e+06	1.016	0.02	0.607703	C8 H19 N O4 P2_ppm:1.51_Ifit:100MatchedIso.:1
177.12657@11.713			C10 H15 N3	177.127	11.713	8.32899e+08	98.2	9.9		DDA for preferred ion	3.65716e+08	3.71025e+08	1.015	0.02	0.53758	C10 H15 N3_ppm:-0.17_Ifit:84MatchedIso.:5	Tolmetin_score:94.8; Resveratrol_score:99.8; Naringenin_score:100; 3-Methylhippuric acid_score:100; 2-Methylhippuric acid_score:100
206.13065@2.204			C13 H18 O2	206.131	2.204	3.6475e+07				DDA for preferred ion	3.63729e+07	3.69195e+07	1.015	0.02	0.728165	C13 H18 O2_ppm:-0.17_Ifit:88MatchedIso.:2
194.13066@2.136	Sedanolide	Level 2 ID	C12 H18 O2	194.131	2.136	6.1284e+07	44.7	60.5		DDA for preferred ion	5.44372e+07	5.52208e+07	1.014	0.02	0.811347	C12 H18 O2_ppm:-0.12_Ifit:92MatchedIso.:2	Sedanolide_score:44.7
262.18923@2.256			C12 H26 N2 O4	262.189	2.256	1.1886e+09	52.1	7.6		DDA for preferred ion	7.03463e+08	7.13135e+08	1.014	0.02	0.815169	C12 H26 N2 O4_ppm:-0.12_Ifit:59MatchedIso.:3	1-Aminocyclohexanecarboxylic acid_score:85
335.90293@21.804			C5 H7 O9 P3 S	335.903	21.804	2.37107e+08				DDA for preferred ion	1.76322e+08	1.78856e+08	1.014	0.02	0.743527	C3 H2 N2 O13 P2_ppm:-0.85_Ifit:42MatchedIso.:2; C5 H7 O9 P3 S_ppm:1.68_Ifit:34MatchedIso.:3
629.77797@21.072				629.778	21.072	5.12811e+06				No MS2	4.96704e+06	5.03423e+06	1.014	0.02	0.419649
298.15997@1.735			C16 H26 O3 S	298.16	1.735	1.25204e+07	89.5	9.5		DDA for preferred ion	8.80455e+06	8.91638e+06	1.013	0.02	0.675996	C10 H29 N4 P3_ppm:-1.79_Ifit:69MatchedIso.:2; C18 H23 N2 P_ppm:0.3_Ifit:79MatchedIso.:3; C10 H27 N4 O2 P S_ppm:2.48_Ifit:51MatchedIso.:3; C16 H26 O3 S_ppm:-0.98_Ifit:59MatchedIso.:4	NP-014839_score:75.9; 1-[6-(benzyloxy)-3-(tert-butyl)-2-hydroxyphenyl]ethan-1-one_score:77.7; Ostruthin_score:89.5
282.14998@1.774				282.15	1.774	1.49033e+06				No MS2	721129	729209	1.011	0.02	0.64591
357.9896@12.052			C5 H18 Cl2 N6 P2 S2	357.99	12.052	5.60958e+06				DDA for preferred ion	4.11537e+06	4.16105e+06	1.011	0.02	0.923113	C4 H11 N2 O15 P_ppm:-0.3_Ifit:100MatchedIso.:1; C5 H11 Cl N2 O14_ppm:-0.8_Ifit:93MatchedIso.:2; C7 H18 Cl O8 P3_ppm:-1.98_Ifit:93MatchedIso.:2; C4 H10 Cl N10 O2 P3_ppm:1.78_Ifit:93MatchedIso.:2; C8 H18 Cl2 O7 P2_ppm:-2.47_Ifit:66MatchedIso.:3; C5 H10 Cl2 N10 O P2_ppm:1.29_Ifit:66MatchedIso.:3; C5 H18 Cl2 N6 P2 S2_ppm:2.6_Ifit:53MatchedIso.:3
98.9725@12.191				98.9725	12.191	519883				DDA for preferred ion	340093	343879	1.011	0.02	0.554741
201.9388@12.239			C H3 Cl N4 O2 S2	201.939	12.239	164061				No MS2	111984	113252	1.011	0.02	0.953807	C H3 Cl N4 O2 S2_ppm:1.02_Ifit:89MatchedIso.:2
292.18858@2.184			C14 H28 O6	292.189	2.184	2.3733e+07				DDA for preferred ion	1.73351e+07	1.74973e+07	1.009	0.01	0.954931	C9 H25 N8 O P_ppm:-1.09_Ifit:76MatchedIso.:2; C14 H28 O6_ppm:-0.04_Ifit:79MatchedIso.:2
325.16775@7.436			C20 H23 N O3	325.168	7.436	9.81364e+06				No MS2	8.18897e+06	8.26443e+06	1.009	0.01	0.877454	C13 H23 N7 O S_ppm:-2.24_Ifit:54MatchedIso.:2; C20 H23 N O3_ppm:-0.13_Ifit:82MatchedIso.:2
173.10523@6.016	Hexanoylglycine	Weak/poor match	C8 H15 N O3	173.105	6.016	8.16273e+06	78.7	8.9		DDA for preferred ion	5.72345e+06	5.7691e+06	1.008	0.01	0.797481	C8 H15 N O3_ppm:0.21_Ifit:96MatchedIso.:2	Suberic acid_score:78.7; N-Acetyl-D-alloisoleucine_score:76.6; N-Acetyl-L-leucine_score:76.4; Hexanoylglycine_score:76.4
193.12148@11.72			C10 H15 N3 O	193.121	11.72	1.92968e+07	80.8	9		DDA for preferred ion	1.27471e+07	1.28518e+07	1.008	0.01	0.395599	C10 H15 N3 O_ppm:-0.15_Ifit:90MatchedIso.:3	Anacardic acid_score:100; 2-Phenylglycine_score:99; Isorhapontigenin_score:98.8; 4-{[(2S,4R)-4-Hydroxy-2-{3-[4-(trifluoromethoxy)phenyl]-1,2,4-oxadiazol-5-yl}-1-pyrrolidinyl]methyl}benzoic acid_score:98.9; 4-{[(3S)-3-(5-Chloro-1,3-benzoxazol-2-yl)-1-pyrrolidinyl]methyl}benzoic acid_score:98.9; Piceatannol_score:99.6; Resorcinol monoacetate_score:99.7; Resorcinol diglycidyl ether_score:100; 4-Hydr…
246.14653@3.356			C12 H22 O5	246.147	3.356	3.85732e+06				No MS2	3.4199e+06	3.44233e+06	1.007	0.01	0.929096	C7 H19 N8 P_ppm:-2.01_Ifit:82MatchedIso.:2; C12 H22 O5_ppm:-0.77_Ifit:91MatchedIso.:2
310.01776@6.469			C10 H14 O7 S2	310.018	6.469	1.82411e+06				No MS2	1.38167e+06	1.39123e+06	1.007	0.01	0.915217	C4 H7 N8 O7 P_ppm:0.73_Ifit:71MatchedIso.:2; C5 H11 N8 O2 P S2_ppm:-2.08_Ifit:61MatchedIso.:2; C4 H15 N4 O6 P S2_ppm:2.24_Ifit:58MatchedIso.:3; C20 H7 O2 P_ppm:-1.97_Ifit:60MatchedIso.:2; C14 H8 N4 O P2_ppm:1.36_Ifit:80MatchedIso.:2; C10 H6 N4 O8_ppm:-2.6_Ifit:72MatchedIso.:3; C9 H10 O12_ppm:1.71_Ifit:79MatchedIso.:3; C12 H11 N2 O4 P S_ppm:0.14_Ifit:82MatchedIso.:3; C10 H14 O7 S2_ppm:-1.09_Ifit:6…
362.00837@15.109			C5 H16 N8 O P2 S3	362.008	15.109	1.79255e+07				No MS2	1.56215e+07	1.57227e+07	1.006	0.01	0.926775	C7 H10 N2 O15_ppm:0.69_Ifit:36MatchedIso.:2; C2 H7 N10 O10 P_ppm:-0.16_Ifit:41MatchedIso.:2; C9 H17 O9 P3_ppm:-0.49_Ifit:41MatchedIso.:2; C5 H16 N8 O P2 S3_ppm:-0.21_Ifit:46MatchedIso.:4
146.05797@3.918			C6 H10 O4	146.058	3.918	4.97835e+06				DDA for preferred ion	5.09573e+06	5.12787e+06	1.006	0.01	0.812719	C6 H10 O4_ppm:0.45_Ifit:87MatchedIso.:2
414.24638@2.487			C13 H35 N8 O5 P	414.246	2.487	4.30444e+07	96.5	9.8		DDA for preferred ion	2.49345e+07	2.50487e+07	1.005	0.01	0.547963	C23 H34 N4 O S_ppm:2.53_Ifit:68MatchedIso.:2; C21 H39 N2 O2 P S_ppm:-1.46_Ifit:72MatchedIso.:2; C22 H40 O3 P2_ppm:2.69_Ifit:71MatchedIso.:2; C15 H40 N6 O P2 S_ppm:1.03_Ifit:81MatchedIso.:2; C18 H38 O10_ppm:-0.28_Ifit:77MatchedIso.:2; C15 H30 N10 O4_ppm:2.97_Ifit:82MatchedIso.:2; C13 H35 N8 O5 P_ppm:-1.02_Ifit:85MatchedIso.:2	Mussaenosidic acid_score:100; 2,2-Methylenebis(4-ethyl-6-tert-butylphenol)_score:98.7; (+)-ar-Turmerone_score:100; (2S,8R)-8-hydroxy-2-[(1S)-1-hydroxyheptyl]-3,4,5,6,7,8-hexahydro-2H-1-benzopyran-5-one_score:46.3; NP-015948_score:51.6; 3-methoxy-1,13-dimethyl-9,11,12,13,14,15,16,17-octahydro-8H-cyclopenta[a]phenanthren-17-ol_score:67.2; NP-008095_score:76.5
178.87687@8.912				178.877	8.912	982653				DDA for preferred ion	651667	655157	1.005	0.01	0.466671
220.0371@4.395			C11 H8 O5	220.037	4.395	4.02936e+06				No MS2	3.49073e+06	3.50225e+06	1.003	0	0.527509	C6 H5 N8 P_ppm:-1.72_Ifit:61MatchedIso.:2; C11 H8 O5_ppm:-0.34_Ifit:87MatchedIso.:2
191.09464@2.352			C11 H13 N O2	191.095	2.352	7.52961e+06				DDA for preferred ion	6.02332e+06	6.0363e+06	1.002	0	0.726316	C11 H13 N O2_ppm:0.05_Ifit:87MatchedIso.:2
306.21954@1.877			C12 H30 N6 O S	306.22	1.877	6.6929e+06				No MS2	4.78455e+06	4.79041e+06	1.001	0	0.826411	C19 H30 O3_ppm:0.16_Ifit:86MatchedIso.:2; C12 H30 N6 O S_ppm:-2.08_Ifit:94MatchedIso.:2
227.07133@8.876			C4 H14 Cl N7 S	227.071	8.876	5.19511e+06				DDA for preferred ion	4.15744e+06	4.16106e+06	1.001	0	0.592789	C4 H14 Cl N7 S_ppm:-2.93_Ifit:81MatchedIso.:2
280.94467@9.087			C7 H9 Br N O4 P	280.945	9.087	215679				No MS2	139518	139614	1.001	0	0.66012	C3 H10 N O6 P3 S_ppm:1.78_Ifit:100MatchedIso.:1; C2 H4 Br N9 O S_ppm:1.35_Ifit:57MatchedIso.:2; C7 H9 Br N O4 P_ppm:-2.1_Ifit:58MatchedIso.:2
383.25177@2.189				383.252	2.189	1.72997e+07				No MS2	1.06085e+07	1.06088e+07	1	0	0.689188
202.12051@3.255			C10 H18 O4	202.121	3.255	1.32899e+07				No MS2	1.08737e+07	1.08721e+07	1	0	0.444977	C10 H18 O4_ppm:0_Ifit:88MatchedIso.:2
717.82621@21.623				717.826	21.623	490718				No MS2	252453	252546	1	0	0.849976
621.39329@2.183			C32 H57 N5 O3 P2	621.393	2.183	6.91696e+07				No MS2	3.81376e+07	3.80923e+07	0.999	0	0.756382	C38 H56 N O4 P_ppm:-2.26_Ifit:78MatchedIso.:3; C26 H58 N9 O2 P3_ppm:1.06_Ifit:82MatchedIso.:3; C28 H55 N5 O10_ppm:-2.58_Ifit:84MatchedIso.:3; C32 H55 N5 O5 S_ppm:1.45_Ifit:86MatchedIso.:3; C33 H51 N9 O S_ppm:-0.7_Ifit:87MatchedIso.:3; C34 H52 N7 O2 P_ppm:2.06_Ifit:87MatchedIso.:3; C30 H60 N3 O6 P S_ppm:-1.21_Ifit:88MatchedIso.:3; C32 H65 N O2 P2 S2_ppm:0.15_Ifit:89MatchedIso.:3; C31 H61 N O7 P2_p…
511.40816@2.005			C29 H58 N3 P S	511.408	2.005	1.62962e+07				No MS2	1.29381e+07	1.29255e+07	0.999	0	0.939696	C21 H54 N9 O3 P_ppm:-1.11_Ifit:82MatchedIso.:2; C30 H59 N O P2_ppm:1.89_Ifit:91MatchedIso.:2; C29 H58 N3 P S_ppm:-1.47_Ifit:93MatchedIso.:2
192.11504@2.219			C12 H16 O2	192.115	2.219	3.3887e+07	99.5	10		DDA for preferred ion	3.48463e+07	3.48226e+07	0.999	0	0.931177	C12 H16 O2_ppm:0.07_Ifit:78MatchedIso.:2	2-Hydroxycinnamic acid_score:99.5; NP-001057_score:66.9; Methyl 1-(hexopyranosyloxy)-5-hydroxy-7-(hydroxymethyl)-1,4a,5,7a-tetrahydrocyclopenta[c]pyran-4-carboxylate_score:94.7; Shanzhiside methyl ester_score:99.5; 7,8-Dihydroxy-4-methylcoumarin_score:99.5; 2-Hydroxy-4-(4-hydroxyphenyl)butanoic acid_score:99.5; Genipin_score:97.4; 5,7-Dihydroxy-4-methylcoumarin_score:78.2
173.08407@11.71			C11 H11 N O	173.084	11.71	7.49393e+06				No MS2	3.29463e+06	3.28407e+06	0.997	0	0.875896	C11 H11 N O_ppm:0.02_Ifit:84MatchedIso.:2
266.09405@2.006			C17 H14 O3	266.094	2.006	6.77318e+06	40.9	7		DDA for preferred ion	6.09243e+06	6.06108e+06	0.995	-0.01	0.898888	C11 H15 N4 O2 P_ppm:2.95_Ifit:68MatchedIso.:2; C9 H18 N2 O5 S_ppm:1.52_Ifit:57MatchedIso.:2; C17 H14 O3_ppm:-0.93_Ifit:89MatchedIso.:2	(3R,5S)-1-(4-Pyridinylmethyl)-5-{3-[4-(trifluoromethoxy)phenyl]-1,2,4-oxadiazol-5-yl}-3-pyrrolidinol_score:56.1
411.27746@1.835			C20 H38 N5 O2 P	411.277	1.835	1.57792e+06				No MS2	899382	895249	0.995	-0.01	0.719864	C26 H37 N O3_ppm:0.29_Ifit:82MatchedIso.:2; C18 H41 N3 O5 S_ppm:1.88_Ifit:83MatchedIso.:2; C19 H37 N7 O S_ppm:-1.37_Ifit:83MatchedIso.:2; C18 H43 N3 O3 P2_ppm:-1.22_Ifit:84MatchedIso.:2; C20 H38 N5 O2 P_ppm:2.8_Ifit:85MatchedIso.:2
240.04216@3.371			C14 H8 O4	240.042	3.371	1.62165e+06				No MS2	1.41376e+06	1.40622e+06	0.995	-0.01	0.563008	C6 H12 N2 O6 S_ppm:2.31_Ifit:66MatchedIso.:2; C8 H19 P3 S_ppm:0.54_Ifit:79MatchedIso.:2; C14 H8 O4_ppm:-0.4_Ifit:96MatchedIso.:2
288.91859@20.955			C7 H N O8 P2	288.919	20.955	3.35911e+06				No MS2	3.20247e+06	3.18614e+06	0.995	-0.01	0.379395	C7 H N O8 P2_ppm:2.95_Ifit:100MatchedIso.:1
175.09974@9.303			C11 H13 N O	175.1	9.303	1.88651e+07				No MS2	1.12689e+07	1.12039e+07	0.994	-0.01	0.748786	C11 H13 N O_ppm:0.17_Ifit:93MatchedIso.:2
224.06844@3.349			C11 H12 O5	224.068	3.349	3.98758e+06				No MS2	3.23797e+06	3.21826e+06	0.994	-0.01	0.956555	C4 H12 N6 O3 S_ppm:-3.21_Ifit:46MatchedIso.:2; C6 H9 N8 P_ppm:-1.51_Ifit:62MatchedIso.:2; C11 H12 O5_ppm:-0.15_Ifit:78MatchedIso.:2
252.17247@2.141	3a-hydroxy-3-(hydroxymethyl)-1,1,3,5-tetramethyl-octahydro-1H-indene-4-carboxylic acid	Level 2 ID	C15 H26 O4	252.172	2.141	5.72318e+07	98	9.9		DDA for preferred ion	5.41787e+07	5.38143e+07	0.993	-0.01	0.519265	C15 H24 O3_ppm:-0.3_Ifit:92MatchedIso.:2	all-cis-4,7,10,13,16-Docosapentaenoic acid_score:87.5; 2-[3,8-Dihydroxy-8-(hydroxymethyl)-3-methyl-2-oxodecahydro-5-azulenyl]-2-propanyl hexopyranoside_score:97.9; 3-Hydroxy-3,5,5-trimethyl-4-(3-oxo-1-buten-1-ylidene)cyclohexyl β-D-glucopyranoside_score:99.7; Abietic acid_score:99.8; NP-020760_score:92.7; NP-008095_score:76.5; NP-006874_score:90.3; NP-015331_score:89.2; NP-018314_score:84.8; N-Ar…
169.11026@4.705			C9 H15 N O2	169.11	4.705	8.52576e+07	99.8	10		DDA for preferred ion	5.24532e+07	5.20947e+07	0.993	-0.01	0.84626	C9 H15 N O2_ppm:-0.12_Ifit:79MatchedIso.:2	Pyridoxine_score:99.6; Pyridoxamine_score:99.8; 3,4,5-trihydroxy-6-methyloxan-2-yl 2-(methylamino)benzoate_score:99.5; Pyritinol_score:81; 2-methyl-6-{[(5-phenyl-2-thienyl)carbonyl]amino}benzoic acid_score:71; 1H-Indol-3-yl 6-O-[(2R,3R,4R)-3,4-dihydroxy-4-(hydroxymethyl)tetrahydro-2-furanyl]-beta-D-glucopyranoside_score:98.7; trans-3-Hydroxycotinine_score:95.3; 3-Succinoylpyridine_score:64; (+)-E…
136.12518@2.166				136.125	2.166	1.02213e+07				No MS2	6.12301e+06	6.07931e+06	0.993	-0.01	0.501339
313.21007@2.337			C8 H28 N9 O2 P	313.21	2.337	1.16431e+08				No MS2	6.96964e+07	6.91179e+07	0.992	-0.01	0.576227	C8 H28 N9 O2 P_ppm:-0.92_Ifit:50MatchedIso.:2
269.14743@4.474			C10 H23 N O7	269.147	4.474	2.84043e+07				DDA for preferred ion	1.43461e+07	1.4233e+07	0.992	-0.01	0.968579	C5 H20 N9 O2 P_ppm:-1.22_Ifit:56MatchedIso.:2; C10 H23 N O7_ppm:-0.08_Ifit:93MatchedIso.:2
146.09437@4.592			C7 H14 O3	146.094	4.592	4.64701e+06				DDA for preferred ion	3.627e+06	3.59786e+06	0.992	-0.01	0.844085	C7 H14 O3_ppm:0.5_Ifit:93MatchedIso.:2
130.06305@3.337			C6 H10 O3	130.063	3.337	1.54442e+08				DDA for preferred ion	1.24544e+08	1.23478e+08	0.991	-0.01	0.923773	C6 H10 O3_ppm:0.42_Ifit:70MatchedIso.:3
208.09471@3.399			C8 H16 O6	208.095	3.399	2.16504e+07				No MS2	6.96002e+06	6.89546e+06	0.991	-0.01	0.55722	C8 H16 O6_ppm:0.08_Ifit:75MatchedIso.:3
252.12086@4.54			C10 H20 O7	252.121	4.54	9.67154e+07				DDA for preferred ion	4.56861e+07	4.5166e+07	0.989	-0.02	0.780186	C10 H20 O7_ppm:-0.16_Ifit:87MatchedIso.:3
353.24139@2.159			C16 H35 N O7	353.241	2.159	2.78588e+07				No MS2	1.99761e+07	1.97599e+07	0.989	-0.02	0.80589	C11 H32 N9 O2 P_ppm:-0.77_Ifit:57MatchedIso.:2; C16 H35 N O7_ppm:0.09_Ifit:73MatchedIso.:2
665.41932@2.166			C28 H62 N9 O3 P3	665.419	2.166	5.49135e+07				No MS2	2.8861e+07	2.85285e+07	0.988	-0.02	0.89974	C34 H59 N5 O6 S_ppm:1.07_Ifit:65MatchedIso.:3; C32 H64 N3 O7 P S_ppm:-1.42_Ifit:66MatchedIso.:3; C36 H56 N7 O3 P_ppm:1.64_Ifit:73MatchedIso.:3; C36 H66 N3 P3 S_ppm:0.43_Ifit:73MatchedIso.:3; C35 H57 N9 P2_ppm:-2.85_Ifit:75MatchedIso.:3; C34 H61 N5 O4 P2_ppm:-0.84_Ifit:76MatchedIso.:3; C33 H65 N O8 P2_ppm:1.17_Ifit:76MatchedIso.:3; C30 H59 N5 O11_ppm:-2.69_Ifit:81MatchedIso.:3; C24 H60 N9 O10 P_pp…
206.05783@3.374			C11 H10 O4	206.058	3.374	4.10545e+06				No MS2	3.23394e+06	3.19332e+06	0.987	-0.02	0.527848	C11 H10 O4_ppm:-0.38_Ifit:85MatchedIso.:2
228.01879@6.06			C4 H6 N8 P2	228.019	6.06	1.41655e+06				No MS2	1.09394e+06	1.07834e+06	0.986	-0.02	0.903467	C4 H6 N8 P2_ppm:-1.19_Ifit:100MatchedIso.:1
208.13106@2.605				208.131	2.605	1.10554e+07				No MS2	1.04201e+07	1.0269e+07	0.985	-0.02	0.805539
355.99257@12.136			C4 H11 Cl3 N8 O5	355.993	12.136	5.22561e+06				DDA for preferred ion	3.86999e+06	3.81141e+06	0.985	-0.02	0.804358	C3 H8 N4 O16_ppm:-2.68_Ifit:100MatchedIso.:1; C5 H15 Cl3 N8 S2_ppm:-0.26_Ifit:68MatchedIso.:4; C4 H11 Cl3 N8 O5_ppm:2.18_Ifit:62MatchedIso.:4
158.09438@3.343			C8 H14 O3	158.094	3.343	6.91729e+07				No MS2	6.97946e+06	6.86897e+06	0.984	-0.02	0.501538	C8 H14 O3_ppm:0.54_Ifit:70MatchedIso.:2
276.12408@11.481			C12 H21 Cl N2 O3	276.124	11.481	7.77122e+06				No MS2	6.20417e+06	6.10476e+06	0.984	-0.02	0.909252	C11 H21 N2 O4 P_ppm:0.68_Ifit:93MatchedIso.:2; C12 H21 Cl N2 O3_ppm:0.05_Ifit:88MatchedIso.:3
344.98189@15.108			C3 H8 N9 O5 P S2	344.982	15.108	1.36549e+06				No MS2	1.00552e+06	989205	0.984	-0.02	0.798615	C2 H4 N9 O10 P_ppm:0.05_Ifit:100MatchedIso.:1; C4 H9 N7 O6 P2 S_ppm:2.51_Ifit:52MatchedIso.:2; C5 H13 N7 O P2 S3_ppm:0_Ifit:87MatchedIso.:2; C3 H8 N9 O5 P S2_ppm:-2.46_Ifit:87MatchedIso.:2
231.18346@9.512			C12 H25 N O3	231.183	9.512	2.92235e+06				No MS2	2.94929e+06	2.89863e+06	0.983	-0.02	0.76121	C12 H25 N O3_ppm:0.06_Ifit:90MatchedIso.:2
266.13651@2.265			C6 H19 N8 O2 P	266.137	2.265	1.68753e+07				No MS2	1.00584e+07	9.88186e+06	0.982	-0.03	0.495414	C6 H19 N8 O2 P_ppm:-1.29_Ifit:100MatchedIso.:1
224.10477@2.165			C12 H16 O4	224.105	2.165	1.63252e+07				No MS2	1.37158e+07	1.34697e+07	0.982	-0.03	0.64218	C12 H16 O4_ppm:-0.38_Ifit:78MatchedIso.:2
353.16265@9.571			C13 H29 N3 O4 P2	353.163	9.571	1.48114e+07				No MS2	9.02653e+06	8.86103e+06	0.982	-0.03	0.660386	C21 H23 N O4_ppm:-0.15_Ifit:68MatchedIso.:2; C15 H24 N5 O3 P_ppm:2.77_Ifit:81MatchedIso.:2; C15 H34 N P3 S_ppm:0.49_Ifit:81MatchedIso.:2; C14 H23 N7 O2 S_ppm:-2.1_Ifit:84MatchedIso.:2; C13 H27 N3 O6 S_ppm:1.69_Ifit:86MatchedIso.:2; C13 H29 N3 O4 P2_ppm:-1.91_Ifit:87MatchedIso.:2
481.3977@1.993			C29 H57 N P2	481.398	1.993	2.41336e+07				No MS2	2.13583e+07	2.09445e+07	0.981	-0.03	0.425668	C20 H52 N9 O2 P_ppm:-0.95_Ifit:91MatchedIso.:2; C29 H57 N P2_ppm:2.23_Ifit:64MatchedIso.:3
247.0144@15.11				247.014	15.11	5.06931e+07				DDA for preferred ion	4.43248e+07	4.34758e+07	0.981	-0.03	0.892067
182.05797@3.343			C9 H10 O4	182.058	3.343	1.41541e+07				DDA for preferred ion	1.21505e+07	1.19223e+07	0.981	-0.03	0.912121	C9 H10 O4_ppm:0.31_Ifit:87MatchedIso.:2
872.06695@12.056				872.067	12.056	618632				No MS2	528056	518262	0.981	-0.03	0.832751
179.13099@11.471			C11 H17 N O	179.131	11.471	4.21688e+07				No MS2	3.84696e+07	3.76578e+07	0.979	-0.03	0.630622	C11 H17 N O_ppm:-0.11_Ifit:96MatchedIso.:2
207.12593@8.761			C12 H17 N O2	207.126	8.761	8.4186e+07	89.4	9.5		DDA for preferred ion	7.34787e+07	7.19528e+07	0.979	-0.03	0.488368	C12 H17 N O2_ppm:0.01_Ifit:92MatchedIso.:2	Isorhapontigenin_score:98.8; Resorcinol diglycidyl ether_score:100; 3,5-Dihydroxy-2-(4-hydroxyphenyl)-3,4-dihydro-2H-chromen-7-yl pentofuranoside_score:91.8; 1-[4-hydroxy-3-(3-methylbut-2-en-1-yl)phenyl]ethan-1-one_score:86.1; NP-003672_score:96.3; 2-[(3-chloro-4-fluorophenyl)thio]-1-(2,3-dihydro-1,4-benzodioxin-6-yl)ethan-1-one_score:80.9; 2-morpholino-1-phenyl-1-ethanol_score:51.3; N~5~-(1,3,5-…
225.13649@3.208			C12 H19 N O3	225.136	3.208	2.25474e+07				DDA for preferred ion	1.93398e+07	1.89123e+07	0.978	-0.03	0.963714	C12 H19 N O3_ppm:-0.01_Ifit:88MatchedIso.:2
192.04225@3.355			C10 H8 O4	192.042	3.355	9.91528e+06				No MS2	7.64249e+06	7.47765e+06	0.978	-0.03	0.903339	C10 H8 O4_ppm:-0.05_Ifit:92MatchedIso.:2
177.06376@7.058			C6 H11 N O5	177.064	7.058	1.06647e+06				No MS2	702294	685509	0.976	-0.03	0.464411	C6 H11 N O5_ppm:0.22_Ifit:80MatchedIso.:2
164.84763@12.354				164.848	12.354	75105				No MS2	32570.9	31778.2	0.976	-0.04	0.564738
178.02662@3.221			C9 H6 O4	178.027	3.221	1.46241e+08	99.5	10		DDA for preferred ion	1.4982e+08	1.46085e+08	0.975	-0.04	0.940608	C9 H6 O4_ppm:0.08_Ifit:86MatchedIso.:4	4-Hydroxybenzylalcohol_score:97.9; 3-Hydroxybenzyl alcohol_score:98.5; Homovanillic acid_score:98.5; 1-Cyclohexyl-3-[(1R,9S)-6-oxo-11-(phenoxyacetyl)-7,11-diazatricyclo[7.3.1.02,7]trideca-2,4-dien-5-yl]urea_score:99.5
300.09946@3.55			C17 H16 O5	300.099	3.55	1.90716e+06				No MS2	1.38963e+06	1.35509e+06	0.975	-0.04	0.862538	C9 H22 N2 O5 P2_ppm:-3.13_Ifit:63MatchedIso.:2; C9 H20 N2 O7 S_ppm:1.11_Ifit:63MatchedIso.:2; C10 H16 N6 O3 S_ppm:-3.34_Ifit:68MatchedIso.:2; C11 H27 O P3 S_ppm:-0.3_Ifit:72MatchedIso.:2; C11 H17 N4 O4 P_ppm:2.38_Ifit:72MatchedIso.:2; C12 H13 N8 P_ppm:-2.08_Ifit:76MatchedIso.:2; C17 H16 O5_ppm:-1.06_Ifit:89MatchedIso.:2
293.23548@2.297			C18 H31 N O2	293.235	2.297	1.89767e+07				DDA for preferred ion	1.31496e+07	1.2812e+07	0.974	-0.04	0.959885	C11 H31 N7 S_ppm:-2.34_Ifit:60MatchedIso.:2; C18 H31 N O2_ppm:0_Ifit:83MatchedIso.:2
252.12086@3.373			C10 H20 O7	252.121	3.373	6.37518e+07	94.2	9.7		DDA for preferred ion	2.94663e+07	2.86339e+07	0.972	-0.04	0.780364	C5 H17 N8 O2 P_ppm:-1.4_Ifit:51MatchedIso.:2; C10 H20 O7_ppm:-0.19_Ifit:86MatchedIso.:2	all-cis-4,7,10,13,16-Docosapentaenoic acid_score:87.5; 2-[3,8-Dihydroxy-8-(hydroxymethyl)-3-methyl-2-oxodecahydro-5-azulenyl]-2-propanyl hexopyranoside_score:97.9; 3-Hydroxy-3,5,5-trimethyl-4-(3-oxo-1-buten-1-ylidene)cyclohexyl β-D-glucopyranoside_score:99.7; Abietic acid_score:99.8; NP-020760_score:92.7; NP-006874_score:90.3; NP-015331_score:89.2; NP-018314_score:84.8; N-Arachidonoyl Dopamine_sc…
237.13652@10.34			C13 H19 N O3	237.137	10.34	4.20564e+07	96.5	9.8		DDA for preferred ion	4.3166e+07	4.19704e+07	0.972	-0.04	0.66746	C6 H19 N7 O S_ppm:-2.77_Ifit:66MatchedIso.:2; C13 H19 N O3_ppm:0.12_Ifit:84MatchedIso.:2	Cuminaldehyde_score:98.8; (2S,3R,4S,5S,6R)-3,4,5-trihydroxy-6-(hydroxymethyl)oxan-2-yl (2E)-3-phenylprop-2-enoate_score:95.1; 3,5-Dihydroxy-2-(4-hydroxyphenyl)-3,4-dihydro-2H-chromen-7-yl pentofuranoside_score:91.8; Tolmetin_score:94.8; Resveratrol_score:99.8; Naringenin_score:100; 3-Methylhippuric acid_score:100; 2-Methylhippuric acid_score:100; (4E)-1,7-bis(3,4-dihydroxyphenyl)hept-4-en-3-one_s…
162.1157@8.008			C10 H14 N2	162.116	8.008	1.00336e+08	84.5	78.4		DDA for preferred ion	7.67059e+07	7.44729e+07	0.971	-0.04	0.595004	C10 H14 N2_ppm:0.02_Ifit:89MatchedIso.:2	N,N'-di[4-(2,6-dimethylmorpholino)phenyl]thiourea_score:69.1; 4-morpholinobenzoic acid_score:66.1; (S)-Nicotine_score:71.6; Phenylpiperazine_score:77; Nicotine_score:77.6; N-(2,4-Dimethylphenyl)-N'-methylimidoformamide_score:77.7; Anabasine_score:84.5
523.31424@2.549			C28 H45 N O8	523.314	2.549	2.67404e+07				No MS2	2.10743e+07	2.04552e+07	0.971	-0.04	0.923528	C21 H45 N7 O6 S_ppm:-1.83_Ifit:84MatchedIso.:2; C22 H46 N5 O7 P_ppm:1.45_Ifit:87MatchedIso.:2; C23 H52 N5 P3 S_ppm:-2.64_Ifit:89MatchedIso.:2; C23 H42 N9 O3 P_ppm:-1.11_Ifit:89MatchedIso.:2; C32 H47 N O P2_ppm:1.82_Ifit:89MatchedIso.:2; C31 H46 N3 P S_ppm:-1.46_Ifit:89MatchedIso.:2; C29 H41 N5 O4_ppm:-3.08_Ifit:93MatchedIso.:2; C28 H45 N O8_ppm:-0.52_Ifit:95MatchedIso.:2
467.38201@2.005			C28 H55 N P2	467.382	2.005	2.46755e+07				No MS2	1.67752e+07	1.62837e+07	0.971	-0.04	0.905742	C19 H50 N9 O2 P_ppm:-1.06_Ifit:59MatchedIso.:2; C28 H55 N P2_ppm:2.22_Ifit:75MatchedIso.:3
413.26234@2.237			C23 H35 N5 S	413.262	2.237	3.89457e+07				No MS2	7.34047e+06	7.12308e+06	0.97	-0.04	0.573652	C13 H36 N9 O4 P_ppm:-1.08_Ifit:72MatchedIso.:2; C15 H41 N7 P2 S_ppm:0.98_Ifit:78MatchedIso.:2; C18 H39 N O9_ppm:-0.34_Ifit:87MatchedIso.:2; C21 H40 N3 O P S_ppm:-1.52_Ifit:92MatchedIso.:2; C22 H41 N O2 P2_ppm:2.64_Ifit:94MatchedIso.:2; C23 H35 N5 S_ppm:2.48_Ifit:95MatchedIso.:2
184.07358@2.379			C9 H12 O4	184.074	2.379	3.14582e+07				DDA for preferred ion	2.49304e+07	2.41759e+07	0.97	-0.04	0.494177	C9 H12 O4_ppm:0.11_Ifit:79MatchedIso.:2
133.11028@11.714			C6 H15 N O2	133.11	11.714	1.22181e+07				No MS2	8.12239e+06	7.86067e+06	0.968	-0.05	0.807172	C6 H15 N O2_ppm:-0.02_Ifit:89MatchedIso.:2
321.84015@3.7			C6 H8 Br Cl2 P3	321.84	3.7	2.69755e+08				No MS2	6.84208e+07	6.61426e+07	0.967	-0.05	0.686233	C2 H Br N2 O8 P2_ppm:3.1_Ifit:81MatchedIso.:2; C3 H5 Br N2 O3 P2 S2_ppm:0.4_Ifit:59MatchedIso.:3; C5 H2 Br N4 P3 S_ppm:1.58_Ifit:79MatchedIso.:4; C6 H8 Br Cl2 P3_ppm:0.68_Ifit:53MatchedIso.:5
160.11003@2.636			C8 H16 O3	160.11	2.636	2.04894e+07				DDA for preferred ion	1.6218e+07	1.5679e+07	0.967	-0.05	0.629111	C8 H16 O3_ppm:0.51_Ifit:86MatchedIso.:2
128.09497@9.666			C6 H12 N2 O	128.095	9.666	1.10085e+07				No MS2	3.4772e+06	3.36285e+06	0.967	-0.05	0.850565	C6 H12 N2 O_ppm:0.03_Ifit:83MatchedIso.:2
72.02115@4.173			C3 H4 O2	72.0212	4.173	3.60033e+06				No MS2	2.73013e+06	2.63455e+06	0.965	-0.05	0.671927	C3 H4 O2_ppm:0.28_Ifit:93MatchedIso.:2
106.04192@3.043			C7 H6 O	106.042	3.043	9.02022e+07				DDA for preferred ion	7.40692e+07	7.14037e+07	0.964	-0.05	0.800913	C7 H6 O_ppm:0.53_Ifit:92MatchedIso.:2
599.46061@1.996			C34 H67 N O3 P2	599.461	1.996	7.668e+06				No MS2	6.83562e+06	6.5913e+06	0.964	-0.05	0.712246	C25 H62 N9 O5 P_ppm:-0.91_Ifit:79MatchedIso.:2; C29 H62 N9 P S_ppm:3.26_Ifit:82MatchedIso.:2; C41 H62 N P_ppm:-2.31_Ifit:83MatchedIso.:2; C33 H66 N3 O2 P S_ppm:-1.22_Ifit:85MatchedIso.:2; C34 H67 N O3 P2_ppm:1.65_Ifit:87MatchedIso.:2
138.0654@7.991			C4 H6 N6	138.065	7.991	4.00144e+07				DDA for preferred ion	1.23641e+07	1.19017e+07	0.963	-0.05	0.294816	C4 H6 N6_ppm:0.03_Ifit:95MatchedIso.:2
233.86872@1.527			C H4 Br N2 O P S2	233.869	1.527	566194				No MS2	465414	447708	0.962	-0.06	0.42735	C H4 Br N2 O P S2_ppm:0.52_Ifit:50MatchedIso.:2
314.17265@2.254			C16 H26 O6	314.173	2.254	1.10898e+07				No MS2	8.67634e+06	8.33713e+06	0.961	-0.06	0.854348	C9 H26 N6 O4 S_ppm:-3.1_Ifit:66MatchedIso.:2; C10 H27 N4 O5 P_ppm:2.37_Ifit:72MatchedIso.:2; C11 H23 N8 O P_ppm:-1.89_Ifit:76MatchedIso.:2; C16 H26 O6_ppm:-0.91_Ifit:90MatchedIso.:2
251.152@2.34			C14 H21 N O3	251.152	2.34	4.38397e+06				No MS2	4.19335e+06	4.02854e+06	0.961	-0.06	0.848676	C14 H21 N O3_ppm:-0.56_Ifit:81MatchedIso.:2
79.9262@7.057				79.9262	7.057	6.8353e+07				DDA for preferred ion	1.63992e+07	1.57472e+07	0.96	-0.06	0.533491
166.09937@2.225			C10 H14 O2	166.099	2.225	4.62427e+07				DDA for preferred ion	4.24024e+07	4.07249e+07	0.96	-0.06	0.835931	C10 H14 O2_ppm:-0.07_Ifit:96MatchedIso.:2
268.20376@2.013			C16 H28 O3	268.204	2.013	1.17158e+07	69.9	8.5		DDA for preferred ion	1.10653e+07	1.06198e+07	0.96	-0.06	0.582782	C16 H28 O3_ppm:-0.32_Ifit:85MatchedIso.:2	(1E,4Z,6E)-5-hydroxy-1,7-bis(4-hydroxyphenyl)hepta-1,4,6-trien-3-one_score:41.3; (3R,5S)-1-(4-Pyridinylmethyl)-5-{3-[4-(trifluoromethoxy)phenyl]-1,2,4-oxadiazol-5-yl}-3-pyrrolidinol_score:56.1; 4-Hydroxy-5,8-dimethyl-3-methylene-2,7-dioxo-2,3,3a,4,4a,7,9,9a-octahydroazuleno[6,5-b]furan-9-yl 3-methyl-2-butenoate_score:63; Warfarin_score:70.7
412.24917@1.71			C23 H42 P2 S	412.249	1.71	1.54117e+06				No MS2	120732	115958	0.96	-0.06	0.837429	C15 H38 N6 O3 P2_ppm:2.69_Ifit:71MatchedIso.:2; C21 H37 N2 O4 P_ppm:0.19_Ifit:93MatchedIso.:2; C14 H37 N8 O2 P S_ppm:-1.47_Ifit:65MatchedIso.:3; C16 H32 N10 O S_ppm:2.54_Ifit:71MatchedIso.:3; C19 H40 O7 S_ppm:-0.73_Ifit:76MatchedIso.:3; C23 H42 P2 S_ppm:2.25_Ifit:77MatchedIso.:3
206.14193@9.339			C12 H18 N2 O	206.142	9.339	7.54208e+06				No MS2	4.44255e+06	4.2597e+06	0.959	-0.06	0.925343	C12 H18 N2 O_ppm:0.07_Ifit:83MatchedIso.:2
259.09728@10.719			C12 H18 Cl N O3	259.097	10.719	452024				No MS2	399089	382618	0.959	-0.06	0.924898	C11 H18 N O4 P_ppm:-0.23_Ifit:67MatchedIso.:2; C6 H19 Cl N5 O2 P_ppm:3.07_Ifit:90MatchedIso.:2; C12 H18 Cl N O3_ppm:-0.92_Ifit:73MatchedIso.:4
820.0628@12.075				820.063	12.075	303863				No MS2	279392	267949	0.959	-0.06	0.842129
331.00852@11.487			C6 H11 Cl N5 O7 P	331.009	11.487	163736				No MS2	151827	145560	0.959	-0.06	0.506981	C5 H11 N5 O8 P2_ppm:0.71_Ifit:100MatchedIso.:1; C4 H15 Br N9 P S_ppm:-2.09_Ifit:44MatchedIso.:2; C6 H11 Cl N5 O7 P_ppm:0.17_Ifit:78MatchedIso.:2
235.12085@11.598			C13 H17 N O3	235.121	11.598	2.4602e+07				No MS2	1.85215e+07	1.77362e+07	0.958	-0.06	0.922684	C6 H17 N7 O S_ppm:-2.88_Ifit:75MatchedIso.:2; C13 H17 N O3_ppm:0.03_Ifit:75MatchedIso.:2
220.09459@6.057			C9 H16 O6	220.095	6.057	4.71289e+06				No MS2	3.65907e+06	3.50617e+06	0.958	-0.06	0.379074	C4 H13 N8 O P_ppm:-1.82_Ifit:100MatchedIso.:1; C9 H16 O6_ppm:-0.43_Ifit:86MatchedIso.:2
86.03681@4.076			C4 H6 O2	86.0368	4.076	8.03153e+06				DDA for preferred ion	7.22399e+06	6.89352e+06	0.954	-0.07	0.442379	C4 H6 O2_ppm:0.38_Ifit:80MatchedIso.:2
563.8315@20.991				563.832	20.991	7.10892e+06				No MS2	6.99016e+06	6.67122e+06	0.954	-0.07	0.354034
148.01604@12.382			C8 H4 O3	148.016	12.382	3.64562e+08				DDA for preferred ion	1.38321e+08	1.31692e+08	0.952	-0.07	0.450236	C8 H4 O3_ppm:-0.04_Ifit:73MatchedIso.:2
178.02663@2.655			C9 H6 O4	178.027	2.655	1.41223e+08	78.6	8.9		DDA for preferred ion	1.27984e+08	1.21685e+08	0.951	-0.07	0.582361	C9 H6 O4_ppm:0.14_Ifit:90MatchedIso.:2	Methyl 4-hydroxyphenylacetate_score:91.8; 4-Hydroxybenzylalcohol_score:97.9; 3-Hydroxybenzyl alcohol_score:98.5; Homovanillic acid_score:98.5; NP-008915_score:94.8
183.12593@3.24			C10 H17 N O2	183.126	3.24	1.99491e+07				DDA for preferred ion	1.24527e+07	1.18456e+07	0.951	-0.07	0.541298	C10 H17 N O2_ppm:0_Ifit:94MatchedIso.:2
439.83104@20.884				439.831	20.884	1.44886e+07				No MS2	1.44106e+07	1.36976e+07	0.951	-0.07	0.483914
498.33196@1.732			C19 H48 N8 O3 P2	498.332	1.732	1.36612e+06				No MS2	627178	596664	0.951	-0.07	0.520635	C35 H46 S_ppm:-0.12_Ifit:68MatchedIso.:2; C28 H53 O P3_ppm:2.08_Ifit:76MatchedIso.:2; C27 H52 N2 P2 S_ppm:-1.37_Ifit:77MatchedIso.:2; C27 H42 N6 O3_ppm:0.24_Ifit:77MatchedIso.:2; C26 H46 N2 O7_ppm:2.93_Ifit:79MatchedIso.:2; C24 H51 O8 P_ppm:-0.39_Ifit:82MatchedIso.:2; C21 H43 N10 O2 P_ppm:2.31_Ifit:86MatchedIso.:2; C19 H46 N8 O5 S_ppm:1.55_Ifit:88MatchedIso.:2; C19 H48 N8 O3 P2_ppm:-1_Ifit:90Matc…
224.06131@11.761			C4 H13 N6 O P S	224.061	11.761	346798				No MS2	121495	115269	0.949	-0.08	0.618658	C2 H8 N8 O5_ppm:-2.03_Ifit:100MatchedIso.:1; C4 H13 N6 O P S_ppm:1.76_Ifit:72MatchedIso.:2
165.079@7.097	Phenylalanine	MasslistRT ID	C9 H11 N O2	165.079	7.097	2.28473e+07				DDA for preferred ion	2.04014e+07	1.93389e+07	0.948	-0.08	0.466171	C9 H11 N O2_ppm:0.13_Ifit:96MatchedIso.:2
135.902@19.019				135.902	19.019	615784				DDA for preferred ion	368150	348999	0.948	-0.08	0.810398
270.05262@6.22	Genistein	Weak/poor match	C15 H10 O5	270.053	6.22	4.22092e+06	76.7	47.6		DDA for preferred ion	3.97912e+06	3.76936e+06	0.947	-0.08	0.79686	C10 H7 N8 P_ppm:-1.88_Ifit:58MatchedIso.:2; C15 H10 O5_ppm:-0.75_Ifit:95MatchedIso.:2	NP-000615_score:75; Genistein_score:76.7; Dioxybenzone_score:83.8
357.23622@2.327			C10 H32 N9 O3 P	357.236	2.327	2.22735e+08				DDA for preferred ion	9.93367e+07	9.40825e+07	0.947	-0.08	0.64921	C18 H36 N3 P S_ppm:-1.51_Ifit:44MatchedIso.:3; C10 H32 N9 O3 P_ppm:-0.99_Ifit:60MatchedIso.:3
236.06835@3.351			C12 H12 O5	236.068	3.351	5.78416e+06				DDA for preferred ion	5.37925e+06	5.09416e+06	0.947	-0.08	0.61565	C7 H9 N8 P_ppm:-1.84_Ifit:80MatchedIso.:2; C12 H12 O5_ppm:-0.54_Ifit:93MatchedIso.:2
130.06308@2.532			C6 H10 O3	130.063	2.532	5.05923e+07				DDA for preferred ion	4.51479e+07	4.27016e+07	0.946	-0.08	0.917947	C6 H10 O3_ppm:0.68_Ifit:94MatchedIso.:2
739.456@2.278			C39 H72 N3 O2 P3 S	739.456	2.278	4.14824e+07				No MS2	2.81999e+07	2.66886e+07	0.946	-0.08	0.566787	C27 H66 N9 O12 P_ppm:-1.16_Ifit:65MatchedIso.:3; C47 H68 N P3_ppm:-0.63_Ifit:66MatchedIso.:3; C45 H61 N3 O6_ppm:-0.06_Ifit:72MatchedIso.:3; C37 H67 N5 O6 P2_ppm:-0.9_Ifit:73MatchedIso.:3; C38 H61 N9 O4 S_ppm:-0.98_Ifit:77MatchedIso.:3; C39 H72 N3 O2 P3 S_ppm:0.25_Ifit:82MatchedIso.:3
419.22836@2.405			C19 H39 N3 O P2 S	419.228	2.405	1.17334e+07				No MS2	1.02896e+07	9.73543e+06	0.946	-0.08	0.558511	C11 H35 N9 O4 P2_ppm:-0.86_Ifit:76MatchedIso.:2; C11 H33 N9 O6 S_ppm:2.17_Ifit:77MatchedIso.:2; C27 H33 N O S_ppm:0.18_Ifit:79MatchedIso.:2; C21 H34 N5 P S_ppm:2.64_Ifit:86MatchedIso.:2; C20 H40 N O2 P3_ppm:2.8_Ifit:86MatchedIso.:2; C19 H29 N7 O4_ppm:0.62_Ifit:87MatchedIso.:2; C19 H39 N3 O P2 S_ppm:-1.3_Ifit:88MatchedIso.:2
141.92666@8.658			C H3 Br O3	141.927	8.658	5.15998e+07				DDA for preferred ion	4.93222e+07	4.6659e+07	0.946	-0.08	0.599058	C H3 Br O3_ppm:0.72_Ifit:75MatchedIso.:4
271.17839@3.258			C14 H25 N O4	271.178	3.258	4.55798e+07				No MS2	3.65744e+07	3.45606e+07	0.945	-0.08	0.231999	C14 H25 N O4_ppm:0.12_Ifit:93MatchedIso.:2
313.91524@10.199			C3 H10 Cl2 N4 O P2 S2	313.915	10.199	5.43111e+06				DDA for preferred ion	3.35133e+06	3.16645e+06	0.945	-0.08	0.889126	C3 H3 Cl O15_ppm:-2.56_Ifit:54MatchedIso.:2; C2 H2 Cl N8 O3 P3_ppm:0.39_Ifit:54MatchedIso.:2; C7 H5 Cl O8 P2_ppm:1.36_Ifit:54MatchedIso.:2; C3 H4 Cl N8 P S3_ppm:1.68_Ifit:57MatchedIso.:3; C9 H9 Cl2 O2 P S2_ppm:-1.97_Ifit:59MatchedIso.:3; C8 H5 Cl2 O7 P_ppm:0.8_Ifit:65MatchedIso.:3; C3 H2 Cl2 N8 O2 P2_ppm:-0.18_Ifit:65MatchedIso.:3; C5 H7 Br N4 O3 S2_ppm:3.03_Ifit:41MatchedIso.:3; C8 H9 Cl O3 P2 S…
691.46359@1.739			C45 H62 N3 O P	691.464	1.739	787175				No MS2	390947	368471	0.943	-0.09	0.409169	C27 H67 N9 O7 P2_ppm:-0.4_Ifit:68MatchedIso.:2; C35 H71 N3 O4 P2 S_ppm:-0.66_Ifit:79MatchedIso.:2; C35 H61 N7 O7_ppm:0.5_Ifit:80MatchedIso.:2; C37 H68 N5 O P3_ppm:-0.11_Ifit:81MatchedIso.:2; C43 H67 N O2 P2_ppm:-1.6_Ifit:81MatchedIso.:2; C45 H62 N3 O P_ppm:0.79_Ifit:83MatchedIso.:2
525.42376@1.995			C31 H61 N O P2	525.424	1.995	2.13705e+07				No MS2	1.81583e+07	1.71105e+07	0.942	-0.09	0.733375	C22 H56 N9 O3 P_ppm:-1.17_Ifit:60MatchedIso.:3; C30 H60 N3 P S_ppm:-1.51_Ifit:77MatchedIso.:3; C31 H61 N O P2_ppm:1.75_Ifit:78MatchedIso.:3
399.28333@2.21			C21 H42 N3 P S	399.283	2.21	1.52842e+07				No MS2	1.35227e+07	1.27301e+07	0.941	-0.09	0.574054	C13 H38 N9 O3 P_ppm:-0.48_Ifit:81MatchedIso.:2; C21 H42 N3 P S_ppm:-0.94_Ifit:96MatchedIso.:2
330.22671@7.918			C15 H30 N4 O4	330.227	7.918	3.71436e+06				No MS2	3.53236e+06	3.31927e+06	0.94	-0.09	0.796306	C17 H35 N2 P S_ppm:2.59_Ifit:71MatchedIso.:2; C15 H30 N4 O4_ppm:0.02_Ifit:74MatchedIso.:2
165.11537@11.53			C10 H15 N O	165.115	11.53	7.39536e+07				No MS2	5.71856e+07	5.36866e+07	0.939	-0.09	0.821774	C10 H15 N O_ppm:0.04_Ifit:98MatchedIso.:2
182.17834@10.2			C11 H22 N2	182.178	10.2	4.41915e+07				DDA for preferred ion	3.37092e+07	3.16556e+07	0.939	-0.09	0.746285	C11 H22 N2_ppm:0.24_Ifit:86MatchedIso.:2
401.87502@21.605			C4 H N6 O9 P3 S	401.875	21.605	3.07074e+08				DDA for preferred ion	2.5108e+08	2.35432e+08	0.938	-0.09	0.873311	C4 H N6 O9 P3 S_ppm:2.9_Ifit:34MatchedIso.:3
523.81329@20.827			C5 H4 Cl N2 O17 P3 S	523.813	20.827	8.90017e+06				No MS2	8.91317e+06	8.35934e+06	0.938	-0.09	0.496207	C5 H4 Cl N2 O17 P3 S_ppm:0.17_Ifit:39MatchedIso.:2
314.15494@1.745			C19 H23 Cl N2	314.155	1.745	938214				No MS2	808851	758914	0.938	-0.09	0.767493	C8 H22 N6 O7_ppm:-0.18_Ifit:54MatchedIso.:2; C10 H29 N4 O P3_ppm:-1.53_Ifit:65MatchedIso.:2; C10 H27 N4 O3 P S_ppm:2.52_Ifit:65MatchedIso.:2; C16 H26 O4 S_ppm:-0.76_Ifit:86MatchedIso.:2; C18 H23 N2 O P_ppm:0.45_Ifit:90MatchedIso.:2; C11 H29 Cl N4 P2_ppm:-2.09_Ifit:64MatchedIso.:3; C11 H27 Cl N4 O2 S_ppm:1.96_Ifit:68MatchedIso.:3; C19 H23 Cl N2_ppm:-0.12_Ifit:73MatchedIso.:3
501.83133@20.916				501.831	20.916	8.40182e+06				No MS2	8.00913e+06	7.49766e+06	0.936	-0.1	0.352067
717.05092@12.131				717.051	12.131	1.17038e+07				No MS2	6.91588e+06	6.47104e+06	0.936	-0.1	0.556579
479.84927@21.152				479.849	21.152	8.40182e+06				No MS2	8.00913e+06	7.49766e+06	0.936	-0.1	0.349961
189.90479@1.521				189.905	1.521	2.35639e+06				DDA for preferred ion	1.81659e+06	1.70099e+06	0.936	-0.09	0.368395
138.03175@6.969	Hydroxybenzoic acid	Level 2 ID	C7 H6 O3	138.032	6.969	3.64036e+07	65.4	8.3		DDA for preferred ion	3.73644e+07	3.49184e+07	0.935	-0.1	0.719348	C7 H6 O3_ppm:0.43_Ifit:66MatchedIso.:4	Salicylic acid_score:61.8; 3-Hydroxybenzoic acid_score:70.4; 4-Hydroxybenzoic acid_score:73
695.42974@2.273			C25 H62 N9 O11 P	695.43	2.273	7.62514e+07				No MS2	5.91687e+07	5.53477e+07	0.935	-0.1	0.531038	C43 H57 N3 O5_ppm:-0.12_Ifit:44MatchedIso.:3; C37 H58 N7 O4 P_ppm:1.36_Ifit:54MatchedIso.:3; C36 H57 N9 O3 S_ppm:-1.11_Ifit:56MatchedIso.:3; C35 H63 N5 O5 P2_ppm:-1.02_Ifit:56MatchedIso.:3; C34 H67 N O9 P2_ppm:0.91_Ifit:57MatchedIso.:3; C35 H61 N5 O7 S_ppm:0.82_Ifit:59MatchedIso.:3; C37 H68 N3 O P3 S_ppm:0.21_Ifit:62MatchedIso.:3; C33 H66 N3 O8 P S_ppm:-1.56_Ifit:62MatchedIso.:3; C29 H64 N9 O4 P3…
229.98791@15.115			C3 H11 N4 P S3	229.988	15.115	1.65725e+07				DDA for preferred ion	1.45784e+07	1.36165e+07	0.934	-0.1	0.814534	C2 H7 N4 O5 P S_ppm:1.87_Ifit:40MatchedIso.:2; C3 H11 N4 P S3_ppm:-1.9_Ifit:74MatchedIso.:3
533.34078@2.22			C22 H50 N9 P3	533.341	2.22	1.76535e+08				No MS2	6.35902e+07	5.93548e+07	0.933	-0.1	0.679029	C36 H43 N3 O_ppm:0.32_Ifit:56MatchedIso.:3; C34 H48 N O2 P_ppm:-2.78_Ifit:60MatchedIso.:3; C30 H44 N7 P_ppm:2.25_Ifit:70MatchedIso.:3; C28 H57 N P2 S2_ppm:0.03_Ifit:75MatchedIso.:3; C18 H48 N9 O7 P_ppm:-1.21_Ifit:75MatchedIso.:3; C28 H49 N5 O P2_ppm:-0.84_Ifit:75MatchedIso.:3; C28 H47 N5 O3 S_ppm:1.54_Ifit:75MatchedIso.:3; C27 H53 N O5 P2_ppm:1.66_Ifit:77MatchedIso.:3; C26 H52 N3 O4 P S_ppm:-1.56…
179.85146@8.016				179.851	8.016	3.40778e+06				DDA for preferred ion	1.89945e+06	1.77201e+06	0.933	-0.1	0.60051
301.22535@2.24			C16 H31 N O4	301.225	2.24	2.39159e+07				No MS2	5.73879e+06	5.34884e+06	0.932	-0.1	0.909553	C16 H31 N O4_ppm:0.15_Ifit:78MatchedIso.:2
657.50223@1.994			C37 H73 N O4 P2	657.502	1.994	8.12336e+06				No MS2	4.49386e+06	4.18514e+06	0.931	-0.1	0.782439	C28 H68 N9 O6 P_ppm:-1.2_Ifit:74MatchedIso.:2; C46 H63 N3_ppm:0.04_Ifit:81MatchedIso.:2; C38 H67 N5 O2 S_ppm:1.03_Ifit:82MatchedIso.:2; C38 H69 N5 P2_ppm:-0.9_Ifit:83MatchedIso.:2; C37 H73 N O4 P2_ppm:1.13_Ifit:85MatchedIso.:2
146.13076@2.626			C8 H18 O2	146.131	2.626	5.38339e+06				DDA for preferred ion	4.7675e+06	4.43937e+06	0.931	-0.1	0.913991	C8 H18 O2_ppm:0.57_Ifit:83MatchedIso.:2
167.09464@11.529			C9 H13 N O2	167.095	11.529	1.00675e+07	83.3	52		DDA for preferred ion	7.70121e+06	7.16806e+06	0.931	-0.1	0.880657	C9 H13 N O2_ppm:0.09_Ifit:92MatchedIso.:2	Flupirtine_score:97.3; Pyridoxal_score:99.1; N-(2,3-dihydro-1,4-benzodioxin-6-yl)-2,1,3-benzothiadiazole-5-carboxamide_score:57.3
132.02047@15.108				132.02	15.108	4.65572e+07				DDA for preferred ion	4.0446e+07	3.76022e+07	0.93	-0.11	0.734093
499.37176@2.057			C19 H50 N9 O4 P	499.372	2.057	2.0076e+07				No MS2	1.3191e+07	1.22549e+07	0.929	-0.11	0.8991	C29 H49 N5 S_ppm:1.79_Ifit:74MatchedIso.:2; C28 H55 N O2 P2_ppm:1.92_Ifit:75MatchedIso.:2; C27 H54 N3 O P S_ppm:-1.52_Ifit:77MatchedIso.:2; C25 H49 N5 O5_ppm:-3.22_Ifit:78MatchedIso.:2; C19 H50 N9 O4 P_ppm:-1.16_Ifit:83MatchedIso.:2
296.06815@2.009	4-Hydroxy-3-[2-(2-hydroxyphenyl)-2-oxoethyl]-2H-chromen-2-one	Level 2 ID	C17 H12 O5	296.068	2.009	2.67077e+07	46.6	7.3		DDA for preferred ion	1.27229e+07	1.18063e+07	0.928	-0.11	0.383702	C11 H23 O P3 S_ppm:-0.32_Ifit:76MatchedIso.:2; C12 H9 N8 P_ppm:-2.12_Ifit:81MatchedIso.:2; C9 H16 N2 O7 S_ppm:1.12_Ifit:62MatchedIso.:2; C11 H13 N4 O4 P_ppm:2.4_Ifit:76MatchedIso.:2; C17 H12 O5_ppm:-1.09_Ifit:90MatchedIso.:2	NP-004020_score:99.2; 4-Hydroxy-3-[2-(2-hydroxyphenyl)-2-oxoethyl]-2H-chromen-2-one_score:43
295.91056@21.7				295.911	21.7	5.12286e+08				DDA for preferred ion	3.44679e+08	3.19732e+08	0.928	-0.11	0.786309
132.07871@5.948	Hydroxycaproic acid	Level 2 ID	C6 H12 O3	132.079	5.948	3.02847e+07	97.3	65		DDA for preferred ion	2.49878e+07	2.31726e+07	0.927	-0.11	0.276976	C6 H12 O3_ppm:0.47_Ifit:83MatchedIso.:3	2-Butoxyacetic acid_score:64.6; 2-Hydroxycaproic acid_score:80.5; 6-Hydroxycaproic acid_score:97.3
257.05852@11.48			C9 H17 Cl2 N O3	257.059	11.48	9.67336e+07				No MS2	9.29488e+07	8.61334e+07	0.927	-0.11	0.49474	C8 H11 N5 O3 S_ppm:1_Ifit:40MatchedIso.:3; C16 H7 N3 O_ppm:-1.54_Ifit:50MatchedIso.:3; C7 H17 N O5 P2_ppm:1.25_Ifit:73MatchedIso.:3; C10 H8 N7 P_ppm:2.47_Ifit:84MatchedIso.:2; C9 H17 Cl2 N O3_ppm:-0.13_Ifit:79MatchedIso.:7
174.08922@3.367			C8 H14 O4	174.089	3.367	1.18474e+07	84.1	67.4		DDA for preferred ion	8.49188e+06	7.87041e+06	0.927	-0.11	0.224876	C8 H14 O4_ppm:0.06_Ifit:83MatchedIso.:2	Citroflex 2_score:99.5; (6,6-Dimethylbicyclo[3.1.1]hept-2-yl)methyl 6-O-[(2R,3R,4R)-3,4-dihydroxy-4-(hydroxymethyl)tetrahydro-2-furanyl]-β-D-glucopyranoside_score:78.1; Diethyl malonate_score:97; 1-methyl 4-[(5R,9S,13S)-5,9,13-trimethyltetracyclo[11.2.1.0Âa,Âaâ°.0â´,âa]hexadec-14-en-5-yl]methyl butanedioate_score:83
531.37683@2.003			C23 H50 N9 O3 P	531.377	2.003	1.3254e+07				No MS2	7.75002e+06	7.18778e+06	0.927	-0.11	0.582961	C32 H55 N O P2_ppm:1.78_Ifit:84MatchedIso.:2; C31 H54 N3 P S_ppm:-1.46_Ifit:86MatchedIso.:2; C28 H53 N O8_ppm:-0.54_Ifit:90MatchedIso.:2; C23 H50 N9 O3 P_ppm:-1.11_Ifit:95MatchedIso.:2
258.11012@3.329			C12 H18 O6	258.11	3.329	3.5417e+06				No MS2	2.61035e+06	2.4191e+06	0.927	-0.11	0.95917	C7 H15 N8 O P_ppm:-2.02_Ifit:47MatchedIso.:2; C12 H18 O6_ppm:-0.84_Ifit:66MatchedIso.:2
371.08737@11.047				371.087	11.047	82446.7				No MS2	46991	43579.5	0.927	-0.11	0.951162
110.08437@8.467			C6 H10 N2	110.084	8.467	7.81124e+06				No MS2	6.48727e+06	6.00577e+06	0.926	-0.11	0.530881	C6 H10 N2_ppm:-0.24_Ifit:93MatchedIso.:2
245.23542@8.752			C14 H31 N O2	245.235	8.752	4.12455e+07				No MS2	1.23285e+07	1.14044e+07	0.925	-0.11	0.843328	C14 H31 N O2_ppm:-0.22_Ifit:78MatchedIso.:3
217.1678@3.36			C11 H23 N O3	217.168	3.36	1.97538e+07				No MS2	1.6791e+07	1.55114e+07	0.924	-0.11	0.854929	C11 H23 N O3_ppm:0.04_Ifit:84MatchedIso.:2
336.22987@1.995			C20 H32 O4	336.23	1.995	1.05329e+07				No MS2	6.25324e+06	5.77501e+06	0.924	-0.11	0.676848	C14 H33 N4 O3 P_ppm:2.5_Ifit:80MatchedIso.:2; C20 H32 O4_ppm:-0.57_Ifit:92MatchedIso.:2
93.05781@11.595			C6 H7 N	93.0578	11.595	8.06134e+06				No MS2	5.22054e+06	4.82573e+06	0.924	-0.11	0.905885	C6 H7 N_ppm:-0.38_Ifit:70MatchedIso.:2
268.21504@8.513			C15 H28 N2 O2	268.215	8.513	1.16143e+07				No MS2	7.30303e+06	6.74777e+06	0.924	-0.11	0.878656	C15 H28 N2 O2_ppm:-0.16_Ifit:91MatchedIso.:2
189.94656@21.65				189.947	21.65	5.73257e+08				DDA for preferred ion	4.60142e+08	4.24913e+08	0.923	-0.11	0.8658
289.87697@21.075				289.877	21.075	7.14385e+07				DDA for preferred ion	7.1628e+07	6.61154e+07	0.923	-0.12	0.622502
234.11028@3.263			C5 H15 N8 O P	234.11	3.263	1.93629e+07				DDA for preferred ion	1.63579e+07	1.50901e+07	0.923	-0.12	0.360019	C5 H15 N8 O P_ppm:-1.56_Ifit:100MatchedIso.:1
228.13615@3.357			C12 H20 O4	228.136	3.357	5.32197e+06				No MS2	2.83823e+06	2.61927e+06	0.923	-0.12	0.554796	C12 H20 O4_ppm:-0.05_Ifit:84MatchedIso.:2
224.03555@2.259			C7 H12 O6 S	224.036	2.259	1.04651e+07				No MS2	9.22171e+06	8.49784e+06	0.922	-0.12	0.541541	C9 H9 N2 O3 P_ppm:2.12_Ifit:84MatchedIso.:2; C7 H12 O6 S_ppm:0.42_Ifit:93MatchedIso.:2
101.00896@21.252				101.009	21.252	6.49629e+07				DDA for preferred ion	6.26763e+07	5.76795e+07	0.92	-0.12	0.682045
269.93145@21.373				269.931	21.373	4.56166e+07				DDA for preferred ion	3.84346e+07	3.5354e+07	0.92	-0.12	0.485638
222.05272@3.468			C11 H10 O5	222.053	3.468	6.21766e+06				DDA for preferred ion	5.89618e+06	5.42669e+06	0.92	-0.12	0.351272	C6 H7 N8 P_ppm:-1.85_Ifit:54MatchedIso.:2; C11 H10 O5_ppm:-0.47_Ifit:88MatchedIso.:2
140.1062@1.537	Hexamethylenetetramine	Level 2 ID	C6 H12 N4	140.106	1.537	9.3455e+07	96.1	86.2		DDA for preferred ion	8.99627e+07	8.26152e+07	0.918	-0.12	0.320966	C6 H12 N4_ppm:0.04_Ifit:78MatchedIso.:3	Hexamethylenetetramine_score:98.5
155.13097@2.505			C9 H17 N O	155.131	2.505	2.05283e+09				DDA for preferred ion	1.26644e+09	1.16237e+09	0.918	-0.12	0.442047	C9 H17 N O_ppm:-0.31_Ifit:77MatchedIso.:4
251.11575@9.328			C13 H17 N O4	251.116	9.328	4.19813e+07	87.2	9.4		DDA for preferred ion	4.35575e+07	3.99937e+07	0.918	-0.12	0.093051	C13 H17 N O4_ppm:-0.02_Ifit:94MatchedIso.:2	NP-012802_score:59.1; (4E)-1,7-bis(3,4-dihydroxyphenyl)hept-4-en-3-one_score:75.6; 1,7-bis(3,4-dihydroxyphenyl)heptan-3-one_score:75.2; 2-(4-Hydroxyphenyl)ethyl 6-O-[(2R,3R,4R)-3,4-dihydroxy-4-(hydroxymethyl)tetrahydro-2-furanyl]-beta-D-glucopyranoside_score:99.8; 4-(3,4-dihydro-2H-1,5-benzodioxepin-7-ylmethyl)-1lambda~6~,4-thiazinane-1,1-dione_score:68.7; (3aR,4S,6R,11aR)-6,9-Dihydroxy-6,10-dime…
243.12591@9.058			C15 H17 N O2	243.126	9.058	1.4139e+07	90.2	56.5		DDA for preferred ion	1.45134e+07	1.33255e+07	0.918	-0.12	0.109962	C15 H17 N O2_ppm:-0.06_Ifit:74MatchedIso.:2	Methyl (1S,4aS,7S,7aS)-1-(β-D-glucopyranosyloxy)-4'-[(1S)-1-{[(2E)-3-(4-hydroxyphenyl)-2-propenoyl]oxy}ethyl]-5'-oxo-4a,7a-dihydro-1H,5'H-spiro[cyclopenta[c]pyran-7,2'-furan]-4-carboxylate_score:91.2; Sesamolin_score:56.9; Alizarin_score:92.6
463.87545@21.783			C4 H2 N8 O11 P2 S2	463.875	21.783	2.91479e+07				DDA for preferred ion	2.72481e+07	2.49964e+07	0.917	-0.12	0.70262	C4 H2 N8 O11 P2 S2_ppm:-1.12_Ifit:45MatchedIso.:3
329.01148@11.473			C4 H8 N7 O9 P	329.011	11.473	135989				No MS2	118409	108495	0.916	-0.13	0.61875	C3 H12 N3 O13 P_ppm:2.14_Ifit:100MatchedIso.:1; C4 H8 N7 O9 P_ppm:-1.93_Ifit:100MatchedIso.:1
236.1776@2.139			C15 H24 O2	236.178	2.139	1.81003e+07				DDA for preferred ion	1.50258e+07	1.37493e+07	0.915	-0.13	0.577814	C8 H24 N6 S_ppm:-3.02_Ifit:59MatchedIso.:2; C15 H24 O2_ppm:-0.11_Ifit:86MatchedIso.:2
313.92117@21.87			C5 H N8 O P3 S	313.921	21.87	2.48247e+07				DDA for preferred ion	1.7238e+07	1.57779e+07	0.915	-0.13	0.53696	C6 H2 O13 S_ppm:-1.41_Ifit:82MatchedIso.:2; C10 H4 O6 P2 S_ppm:2.5_Ifit:62MatchedIso.:2; C5 H N8 O P3 S_ppm:1.53_Ifit:91MatchedIso.:2
330.15935@1.886			C17 H27 Cl O4	330.159	1.886	3.10022e+06	99.7	10		DDA for preferred ion	2.45005e+06	2.23885e+06	0.914	-0.13	0.541634	C11 H24 N8 P2_ppm:-1.72_Ifit:68MatchedIso.:2; C19 H18 N6_ppm:0.16_Ifit:86MatchedIso.:2; C9 H27 N6 O3 P S_ppm:-2.87_Ifit:57MatchedIso.:2; C10 H28 N4 O4 P2_ppm:2.33_Ifit:63MatchedIso.:2; C11 H22 N8 O2 S_ppm:2.14_Ifit:68MatchedIso.:2; C16 H27 O5 P_ppm:-0.79_Ifit:84MatchedIso.:2; C11 H28 Cl N4 O3 P_ppm:1.8_Ifit:71MatchedIso.:3; C17 H27 Cl O4_ppm:-1.33_Ifit:82MatchedIso.:3	13,14-Dihydro prostaglandin E1_score:65.7; Prostaglandin K1_score:82.7; 1,9b-Dihydroxy-6,6,9a-trimethyl-5,5a,6,7,8,9,9a,9b-octahydronaphtho[1,2-c]furan-3(1H)-one_score:84.2; Ascorbyl palmitate_score:99.7; Ambrosic acid_score:84.1; 13,14-dihydro Prostaglandin E1_score:59.6; NP-016437_score:91; NP-022394_score:83.8; NP-021701_score:66.8; (3beta,9xi)-3-(beta-D-Glucopyranosyloxy)-14-hydroxycarda-5,20…
647.43706@1.731			C25 H63 N9 O6 P2	647.437	1.731	998986				No MS2	395487	361549	0.914	-0.13	0.772414	C41 H61 N O3 S_ppm:-0.25_Ifit:59MatchedIso.:2; C34 H68 N O4 P3_ppm:1.45_Ifit:64MatchedIso.:2; C35 H64 N5 P3_ppm:-0.62_Ifit:64MatchedIso.:2; C35 H62 N5 O2 P S_ppm:1.35_Ifit:64MatchedIso.:2; C33 H67 N3 O3 P2 S_ppm:-1.2_Ifit:65MatchedIso.:2; C32 H61 N3 O10_ppm:2.1_Ifit:66MatchedIso.:2; C33 H57 N7 O6_ppm:0.04_Ifit:66MatchedIso.:2; C31 H62 N5 O7 P_ppm:-2.52_Ifit:67MatchedIso.:2; C25 H61 N9 O8 S_ppm:1.…
137.08406@11.668			C8 H11 N O	137.084	11.668	2.05887e+07				No MS2	1.13032e+07	1.03226e+07	0.913	-0.13	0.695539	C8 H11 N O_ppm:-0.03_Ifit:93MatchedIso.:2
633.44515@2.011			C34 H59 N5 O6	633.445	2.011	1.03318e+07				No MS2	4.64611e+06	4.24328e+06	0.913	-0.13	0.471741	C28 H60 N9 O5 P_ppm:-0.56_Ifit:87MatchedIso.:2; C44 H60 N P_ppm:-1.87_Ifit:87MatchedIso.:2; C29 H64 N9 P S2_ppm:-1.93_Ifit:89MatchedIso.:2; C30 H65 N7 O P2 S_ppm:0.79_Ifit:91MatchedIso.:2; C38 H59 N5 O S_ppm:1.77_Ifit:94MatchedIso.:2; C33 H63 N O10_ppm:-0.07_Ifit:96MatchedIso.:2; C37 H65 N O3 P2_ppm:1.87_Ifit:97MatchedIso.:2; C34 H59 N5 O6_ppm:-2.18_Ifit:98MatchedIso.:2
607.79557@20.849				607.796	20.849	6.10602e+06				No MS2	5.86751e+06	5.35808e+06	0.913	-0.13	0.358873
393.34549@1.999			C16 H44 N9 P	393.345	1.999	2.879e+07				No MS2	2.56038e+07	2.33443e+07	0.912	-0.13	0.426492	C16 H44 N9 P_ppm:-0.61_Ifit:75MatchedIso.:2
354.20714@1.719			C16 H34 O6 S	354.207	1.719	6.00116e+06	53.2	43.6		DDA for preferred ion	3.16144e+06	2.8832e+06	0.912	-0.13	0.705123	C12 H32 N6 O2 P2_ppm:2.67_Ifit:81MatchedIso.:2; C18 H31 N2 O3 P_ppm:-0.24_Ifit:86MatchedIso.:2; C11 H31 N8 O P S_ppm:-2.18_Ifit:68MatchedIso.:3; C13 H26 N10 S_ppm:2.49_Ifit:75MatchedIso.:3; C16 H34 O6 S_ppm:-1.32_Ifit:76MatchedIso.:3	(2E)-3-(4-Acetoxy-2,3-dihydroxy-2,5,5,8a-tetramethyldecahydro-1-naphthalenyl)acrylic acid_score:53.2
133.11027@8.989			C6 H15 N O2	133.11	8.989	7.83028e+07	89.5	9.5		DDA for preferred ion	4.08697e+07	3.7215e+07	0.911	-0.14	0.786805	C6 H15 N O2_ppm:-0.07_Ifit:78MatchedIso.:3	Tridemorph_score:99.7
238.12046@2.203			C13 H18 O4	238.12	2.203	5.09034e+07				DDA for preferred ion	4.95796e+07	4.49541e+07	0.907	-0.14	0.739928	C13 H18 O4_ppm:-0.2_Ifit:71MatchedIso.:2
112.1@11.586			C6 H12 N2	112.1	11.586	3.47244e+07				No MS2	2.18037e+07	1.9785e+07	0.907	-0.14	0.787697	C6 H12 N2_ppm:-0.44_Ifit:80MatchedIso.:2
223.12084@10.72	2-[3,8-Dihydroxy-8-(hydroxymethyl)-3-methyl-2-oxodecahydro-5-azulenyl]-2-propanyl hexopyranoside	Weak/poor match	C21 H36 O10	223.121	10.72	6.53781e+08	93.3	67.9		DDA for preferred ion	6.36837e+08	5.77172e+08	0.906	-0.14	0.143706	C12 H17 N O3_ppm:-0.01_Ifit:52MatchedIso.:4	(4E)-1,7-Bis(4-hydroxyphenyl)-4-hepten-3-one_score:100; Anacardic acid_score:100; 7-(3,4-Dihydroxyphenyl)-1-(4-hydroxyphenyl)-3-heptanyl acetate_score:94.4; Citrinin_score:96.1; all-cis-4,7,10,13,16-Docosapentaenoic acid_score:87.5; 2-[3,8-Dihydroxy-8-(hydroxymethyl)-3-methyl-2-oxodecahydro-5-azulenyl]-2-propanyl hexopyranoside_score:97.9; NP-000294_score:68.9; NP-013808_score:66.5; Tolterodine_s…
278.08378@3.326			C12 H14 N4 O2 S	278.084	3.326	2.23083e+07				DDA for preferred ion	1.85932e+07	1.68065e+07	0.904	-0.15	0.912186	C4 H10 N10 O5_ppm:0.76_Ifit:100MatchedIso.:1; C5 H14 N10 S2_ppm:-2.36_Ifit:68MatchedIso.:2; C20 H10 N2_ppm:-2.24_Ifit:64MatchedIso.:2; C11 H20 O4 P2_ppm:0.34_Ifit:94MatchedIso.:2; C12 H22 O S3_ppm:1.79_Ifit:62MatchedIso.:3; C12 H14 N4 O2 S_ppm:0.1_Ifit:90MatchedIso.:3
457.84143@20.976			C8 H N2 O13 P3 S	457.841	20.976	7.20427e+06				No MS2	7.29491e+06	6.59534e+06	0.904	-0.15	0.322442	C8 H N2 O13 P3 S_ppm:0.46_Ifit:86MatchedIso.:2
243.10252@11.112				243.103	11.112	143870				No MS2	117571	106161	0.903	-0.15	0.328642
158.13072@2.082	Nonanoic acid	Level 2 ID	C9 H18 O2	158.131	2.082	1.59574e+08	96.4	9.8		DDA for preferred ion	1.05119e+08	9.47907e+07	0.902	-0.15	0.739031	C9 H18 O2_ppm:0.28_Ifit:73MatchedIso.:4	δ-Ribono-1,4-lactone_score:98.2; L-Ascorbic acid 2-sulfate_score:98.2; Galactonic acid_score:98.2; Nonanoic acid_score:96.4
268.03696@6.18			C15 H8 O5	268.037	6.18	9.13602e+06	96.1	9.8		DDA for preferred ion	8.31921e+06	7.50211e+06	0.902	-0.15	0.61864	C9 H19 O P3 S_ppm:0.07_Ifit:31MatchedIso.:2; C10 H5 N8 P_ppm:-1.92_Ifit:65MatchedIso.:2; C15 H8 O5_ppm:-0.78_Ifit:79MatchedIso.:3	Kaempferol-3-Galactoside-6''-Rhamnoside-3'''-Rhamnoside_score:96.1; Dioxybenzone_score:83.8
136.0637@3.207			C7 H8 N2 O	136.064	3.207	1.08361e+07				DDA for preferred ion	7.63722e+06	6.87609e+06	0.9	-0.15	0.58004	C7 H8 N2 O_ppm:0.3_Ifit:81MatchedIso.:2
366.2618@2.111				366.262	2.111	8.40368e+06				No MS2	8.0144e+06	7.21009e+06	0.9	-0.15	0.740128
251.05921@11.762			C8 H15 Cl N3 O2 P	251.059	11.762	1.60748e+06				No MS2	1.15058e+06	1.03604e+06	0.9	-0.15	0.667609	C7 H15 N3 O3 P2_ppm:1.36_Ifit:100MatchedIso.:1; C8 H15 Cl N3 O2 P_ppm:0.66_Ifit:81MatchedIso.:2
567.34065@2.52			C24 H50 N5 O8 P	567.341	2.52	1.26932e+07				No MS2	1.21803e+07	1.09482e+07	0.899	-0.15	0.950284	C35 H45 N5 S_ppm:1.91_Ifit:67MatchedIso.:2; C33 H50 N3 O P S_ppm:-1.01_Ifit:68MatchedIso.:2; C34 H51 N O2 P2_ppm:2.02_Ifit:70MatchedIso.:2; C27 H51 N7 P2 S_ppm:0.81_Ifit:70MatchedIso.:2; C31 H45 N5 O5_ppm:-2.5_Ifit:70MatchedIso.:2; C23 H49 N7 O7 S_ppm:-1.36_Ifit:71MatchedIso.:2; C25 H46 N9 O4 P_ppm:-0.69_Ifit:72MatchedIso.:2; C25 H56 N5 O P3 S_ppm:-2.1_Ifit:72MatchedIso.:2; C30 H49 N O9_ppm:-0.15…
318.27685@1.99			C18 H38 O4	318.277	1.99	8.7878e+06				No MS2	6.74009e+06	6.05696e+06	0.899	-0.15	0.651091	C18 H38 O4_ppm:-0.52_Ifit:88MatchedIso.:2
302.17297@2.101			C10 H23 N8 O P	302.173	2.101	4.32423e+07				No MS2	4.11126e+07	3.69133e+07	0.898	-0.16	0.519835	C16 H30 O S2_ppm:-2.77_Ifit:79MatchedIso.:2; C15 H26 O6_ppm:0.1_Ifit:83MatchedIso.:2; C10 H23 N8 O P_ppm:-0.91_Ifit:88MatchedIso.:2
310.18113@1.713			C16 H27 N2 O2 P	310.181	1.713	1.04619e+07				No MS2	5.08083e+06	4.56193e+06	0.898	-0.16	0.737864	C9 H27 N8 P S_ppm:-1.85_Ifit:34MatchedIso.:2; C14 H30 O5 S_ppm:-0.86_Ifit:42MatchedIso.:2; C16 H27 N2 O2 P_ppm:0.36_Ifit:82MatchedIso.:2
260.17363@7.563			C12 H24 N2 O4	260.174	7.563	1.74649e+07				DDA for preferred ion	1.74403e+07	1.56642e+07	0.898	-0.15	0.418505	C12 H24 N2 O4_ppm:0.1_Ifit:94MatchedIso.:2
200.01431@2.504			C8 H8 O4 S	200.014	2.504	1.17944e+07				DDA for preferred ion	8.27698e+06	7.43393e+06	0.898	-0.15	0.298082	C10 H5 N2 O P_ppm:1.82_Ifit:82MatchedIso.:2; C8 H8 O4 S_ppm:-0.08_Ifit:85MatchedIso.:3
417.84892@21.008			C2 H N2 O17 P3	417.849	21.008	1.9682e+07				No MS2	2.025e+07	1.8157e+07	0.897	-0.16	0.316845	C2 H N2 O17 P3_ppm:0.28_Ifit:100MatchedIso.:1
152.0838@2.646			C9 H12 O2	152.084	2.646	1.23796e+07				DDA for preferred ion	8.32633e+06	7.46602e+06	0.897	-0.16	0.843234	C9 H12 O2_ppm:0.46_Ifit:87MatchedIso.:2
205.08198@32.891			C6 H7 N9	205.082	32.891	382030				No MS2	200828	180202	0.897	-0.16	0.567879	C6 H7 N9_ppm:-2.24_Ifit:100MatchedIso.:1
193.11022@9.333	2-oxa-4-azatetracyclo[6.3.1.1~6,10~.0~1,5~]tridecan-3-one	Level 2 ID	C11 H15 N O2	193.11	9.333	7.53478e+08	100	10		DDA for preferred ion	7.74843e+08	6.93567e+08	0.895	-0.16	0.119437	C11 H15 N O2_ppm:-0.3_Ifit:86MatchedIso.:5	Anacardic acid_score:100; Butyl 4-aminobenzoate_score:50.1; 2,3-MDMA_score:63.2; 1,3-Benzodioxolylbutanamine (BDB)_score:68.5; 2-Phenylglycine_score:99; Isorhapontigenin_score:98.8; 4-{[(2S,4R)-4-Hydroxy-2-{3-[4-(trifluoromethoxy)phenyl]-1,2,4-oxadiazol-5-yl}-1-pyrrolidinyl]methyl}benzoic acid_score:98.9; 4-{[(3S)-3-(5-Chloro-1,3-benzoxazol-2-yl)-1-pyrrolidinyl]methyl}benzoic acid_score:98.9; Pic…
244.14232@11.253			C11 H20 N2 O4	244.142	11.253	3.39123e+07				No MS2	3.52966e+07	3.15936e+07	0.895	-0.16	0.221203	C11 H20 N2 O4_ppm:0.07_Ifit:90MatchedIso.:2
228.09969@2.322			C11 H16 O5	228.1	2.322	2.27187e+07				DDA for preferred ion	2.06212e+07	1.8454e+07	0.895	-0.16	0.601465	C6 H13 N8 P_ppm:-1.68_Ifit:54MatchedIso.:2; C11 H16 O5_ppm:-0.34_Ifit:96MatchedIso.:2
235.12086@8.034	3',4'-Methylenedioxy-N-isopropylaminocathinone	Weak/poor match;Bad integration	C13 H17 N O3	235.121	8.034	1.83702e+08	77.7	8.9		DDA for preferred ion	1.08509e+08	9.69451e+07	0.893	-0.16	0.402842	C13 H17 N O3_ppm:0.05_Ifit:91MatchedIso.:2	Isorhapontigenin_score:98.8; Resorcinol diglycidyl ether_score:100; Matairesinol_score:99.8; 3,5-Dihydroxy-2-(4-hydroxyphenyl)-3,4-dihydro-2H-chromen-7-yl pentofuranoside_score:91.8; Agnuside_score:97; 2-Hydroxycinnamic acid_score:99.5; 2,19-dihydroxy-13,20-dimethoxy-4,7,17,22,22-pentamethyl-5,10,21,23-tetraoxahexacyclo[18.2.1.0Âa,Âaâ·.0â´,Âaâ¶.0â¶,Âaâ´.0â¸,ÂaÂ?]tricosa-6(14),7,12-trien-11-…
545.39257@1.992			C29 H55 N O8	545.393	1.992	1.57887e+07				No MS2	9.89589e+06	8.84137e+06	0.893	-0.16	0.53102	C33 H57 N O P2_ppm:1.9_Ifit:76MatchedIso.:3; C32 H56 N3 P S_ppm:-1.25_Ifit:76MatchedIso.:3; C24 H52 N9 O3 P_ppm:-0.91_Ifit:77MatchedIso.:3; C30 H59 N O3 S2_ppm:-1.95_Ifit:79MatchedIso.:3; C30 H51 N5 O4_ppm:-2.81_Ifit:80MatchedIso.:3; C29 H55 N O8_ppm:-0.35_Ifit:81MatchedIso.:3
186.1368@4.653	N-(5-acetamidopentyl)acetamide	Level 2 ID	C9 H18 N2 O2	186.137	4.653	6.15112e+08	53.1	63		DDA for preferred ion	6.037e+08	5.38525e+08	0.892	-0.16	0.168515	C9 H18 N2 O2_ppm:-0.17_Ifit:86MatchedIso.:3	N-(5-acetamidopentyl)acetamide_score:53.1
364.54301@11.633				364.543	11.633	8.69254e+06				DDA for preferred ion	3.95389e+06	3.5285e+06	0.892	-0.16	0.833709
208.14631@1.903			C13 H20 O2	208.146	1.903	2.35443e+07				DDA for preferred ion	1.5667e+07	1.3954e+07	0.891	-0.17	0.684787	C13 H20 O2_ppm:-0.09_Ifit:83MatchedIso.:2
187.09969@11.647			C12 H13 N O	187.1	11.647	2.93629e+07				No MS2	1.56013e+07	1.38783e+07	0.89	-0.17	0.897888	C12 H13 N O_ppm:-0.13_Ifit:94MatchedIso.:2
133.87521@12.285				133.875	12.285	6.38762e+06				DDA for preferred ion	4.19466e+06	3.7333e+06	0.89	-0.17	0.584841
526.36337@1.728			C26 H55 O8 P	526.363	1.728	410910				No MS2	180724	160801	0.89	-0.17	0.777977	C29 H56 N2 P2 S_ppm:-1.1_Ifit:80MatchedIso.:2; C29 H46 N6 O3_ppm:0.43_Ifit:80MatchedIso.:2; C30 H57 O P3_ppm:2.17_Ifit:81MatchedIso.:2; C21 H50 N8 O5 S_ppm:1.67_Ifit:82MatchedIso.:2; C27 H51 N4 O4 P_ppm:-2.71_Ifit:82MatchedIso.:2; C23 H47 N10 O2 P_ppm:2.39_Ifit:83MatchedIso.:2; C21 H52 N8 O3 P2_ppm:-0.75_Ifit:84MatchedIso.:2; C26 H55 O8 P_ppm:-0.17_Ifit:84MatchedIso.:2
196.03713@6.911			C9 H8 O5	196.037	6.911	2.76597e+07	68.6	8.4		DDA for preferred ion	1.61737e+07	1.43723e+07	0.889	-0.17	0.975847	C9 H8 O5_ppm:-0.23_Ifit:71MatchedIso.:4	NP-010966_score:55.1; NP-019636_score:89.5; N-({(1S,4S,6S)-4-[2-(4-Acetyl-1-piperazinyl)-2-oxoethyl]-6-isopropyl-3-methyl-2-cyclohexen-1-yl}methyl)-4-methoxybenzamide_score:89.3
331.92573@10.345			C7 H7 Cl O9 P2	331.926	10.345	5.03547e+06				DDA for preferred ion	3.34629e+06	2.97571e+06	0.889	-0.17	0.833173	C2 H5 O17 P_ppm:-2.14_Ifit:100MatchedIso.:1; C7 H3 N4 O6 P3_ppm:-2.46_Ifit:100MatchedIso.:1; C6 H7 O10 P3_ppm:1.57_Ifit:100MatchedIso.:1; C H Cl N10 O5 S2_ppm:-1.22_Ifit:89MatchedIso.:2; C3 H5 Cl O16_ppm:-2.67_Ifit:87MatchedIso.:2; C3 H6 Cl N8 O P S3_ppm:1.33_Ifit:82MatchedIso.:2; C2 H4 Cl N8 O4 P3_ppm:0.11_Ifit:87MatchedIso.:2; C7 H7 Cl O9 P2_ppm:1.03_Ifit:87MatchedIso.:2
267.17543@9.508			C16 H26 Cl N	267.175	9.508	1.33026e+07				No MS2	7.71501e+06	6.8494e+06	0.888	-0.17	0.320842	C15 H26 N O P_ppm:0.85_Ifit:85MatchedIso.:2; C16 H26 Cl N_ppm:0.19_Ifit:81MatchedIso.:3
367.25704@2.103				367.257	2.103	2.55042e+07				No MS2	2.06059e+07	1.82532e+07	0.886	-0.17	0.542004
193.03752@6.159			C9 H7 N O4	193.038	6.159	9.8006e+06				DDA for preferred ion	4.56439e+06	4.04318e+06	0.886	-0.17	0.331081	C9 H7 N O4_ppm:0.09_Ifit:80MatchedIso.:2
437.37155@1.997			C18 H48 N9 O P	437.372	1.997	2.92311e+07				No MS2	2.71875e+07	2.40734e+07	0.885	-0.18	0.389177	C18 H48 N9 O P_ppm:-0.9_Ifit:76MatchedIso.:2
257.11824@11.408			C13 H20 Cl N O2	257.118	11.408	1.01083e+07				No MS2	1.01098e+07	8.94919e+06	0.885	-0.18	0.124641	C12 H20 N O3 P_ppm:0.63_Ifit:99MatchedIso.:2; C8 H21 Cl2 N5_ppm:3.27_Ifit:62MatchedIso.:4; C13 H20 Cl N O2_ppm:-0.06_Ifit:82MatchedIso.:4
783.48222@2.25			C38 H75 N O11 P2	783.482	2.25	1.51304e+07				No MS2	1.19299e+07	1.05426e+07	0.884	-0.18	0.728362	C33 H72 N9 O6 P3_ppm:0.49_Ifit:79MatchedIso.:2; C38 H75 N O11 P2_ppm:0.88_Ifit:88MatchedIso.:2
107.07344@11.662			C7 H9 N	107.073	11.662	3.23615e+08				No MS2	1.65162e+08	1.45763e+08	0.883	-0.18	0.91119	C7 H9 N_ppm:-0.56_Ifit:69MatchedIso.:4
351.87686@20.864			C4 H O15 P S	351.877	20.864	1.59969e+07				No MS2	1.6767e+07	1.48074e+07	0.883	-0.18	0.312583	C8 H3 O8 P3 S_ppm:2.03_Ifit:61MatchedIso.:2; C7 H2 N2 O7 P2 S2_ppm:-2.85_Ifit:66MatchedIso.:2; C4 H O15 P S_ppm:-1.46_Ifit:85MatchedIso.:2
262.14139@2.175				262.141	2.175	5.23991e+06				DDA for preferred ion	3.92827e+06	3.46994e+06	0.883	-0.18	0.573771
170.1419@7.472			C9 H18 N2 O	170.142	7.472	6.64786e+09				DDA for preferred ion	5.70696e+09	5.02699e+09	0.881	-0.18	0.519773	C9 H18 N2 O_ppm:-0.07_Ifit:57MatchedIso.:5
397.26793@2.194				397.268	2.194	1.52842e+07				No MS2	1.37742e+07	1.21174e+07	0.88	-0.18	0.728851
181.11793@11.779			C4 H15 N5 O3	181.118	11.779	889285				No MS2	285122	250942	0.88	-0.18	0.269481	C4 H15 N5 O3_ppm:2.42_Ifit:100MatchedIso.:1
127.9253@1.528			C H2 Cl O P S	127.925	1.528	1.10326e+06				DDA for preferred ion	974125	857466	0.88	-0.18	0.404155	C H2 Cl O P S_ppm:0.36_Ifit:88MatchedIso.:2
182.10554@11.551			C9 H14 N2 O2	182.106	11.551	1.56633e+07				No MS2	1.10636e+07	9.70403e+06	0.877	-0.19	0.790828	C9 H14 N2 O2_ppm:0.07_Ifit:81MatchedIso.:2
134.07325@2.823			C9 H10 O	134.073	2.823	2.3677e+07				DDA for preferred ion	1.36568e+07	1.1977e+07	0.877	-0.19	0.824033	C9 H10 O_ppm:0.64_Ifit:92MatchedIso.:2
130.02667@4.067	Mesaconic acid	Level 2 ID	C5 H6 O4	130.027	4.067	2.49882e+07	82.2	9.1		DDA for preferred ion	1.92443e+07	1.68496e+07	0.876	-0.19	0.887342	C5 H6 O4_ppm:0.47_Ifit:81MatchedIso.:3	Citraconic acid_score:71.8; Mesaconic acid_score:82.2; Itaconic acid_score:77.8
153.11534@7.469	(4E)-3-Hydroxy-2,4-dimethyl-4-heptenamide	Level 2 ID	C9 H17 N O2	153.115	7.469	6.50078e+07	48.4	61.6		DDA for preferred ion	5.43873e+07	4.7646e+07	0.876	-0.19	0.619146	C9 H15 N O_ppm:-0.13_Ifit:98MatchedIso.:2	(4E)-3-Hydroxy-2,4-dimethyl-4-heptenamide_score:59.1
577.36699@2.202			C30 H51 N5 O4 S	577.367	2.202	1.0575e+08				No MS2	5.09486e+07	4.45801e+07	0.875	-0.19	0.984531	C38 H47 N3 O2_ppm:0.28_Ifit:74MatchedIso.:3; C30 H53 N5 O2 P2_ppm:-0.8_Ifit:76MatchedIso.:3; C36 H52 N O3 P_ppm:-2.59_Ifit:77MatchedIso.:3; C32 H48 N7 O P_ppm:2.06_Ifit:78MatchedIso.:3; C30 H61 N O P2 S2_ppm:0.01_Ifit:78MatchedIso.:3; C31 H47 N9 S_ppm:-0.91_Ifit:79MatchedIso.:3; C32 H56 N3 P S2_ppm:2.88_Ifit:80MatchedIso.:3; C29 H57 N O6 P2_ppm:1.52_Ifit:80MatchedIso.:3; C28 H56 N3 O5 P S_ppm:-1.…
128.04743@3.351			C6 H8 O3	128.047	3.351	6.6057e+06				No MS2	6.41213e+06	5.61254e+06	0.875	-0.19	0.397118	C6 H8 O3_ppm:0.7_Ifit:86MatchedIso.:2
291.14706@9.038			C16 H21 N O4	291.147	9.038	1.25834e+07				DDA for preferred ion	1.10343e+07	9.65741e+06	0.875	-0.19	0.396061	C9 H21 N7 O2 S_ppm:-2.35_Ifit:73MatchedIso.:2; C16 H21 N O4_ppm:0_Ifit:76MatchedIso.:2
309.14028@7.293			C8 H19 N7 O6	309.14	7.293	1.21399e+07				No MS2	8.77582e+06	7.66807e+06	0.874	-0.19	0.256604	C18 H20 N3 P_ppm:2.56_Ifit:59MatchedIso.:2; C16 H23 N O3 S_ppm:1.33_Ifit:63MatchedIso.:2; C16 H25 N O P2_ppm:-2.79_Ifit:63MatchedIso.:2; C10 H26 N5 P3_ppm:0.55_Ifit:84MatchedIso.:2; C8 H19 N7 O6_ppm:1.92_Ifit:93MatchedIso.:2
483.24658@1.938			C29 H33 N5 S	483.247	1.938	3.02817e+06				No MS2	3.1825e+06	2.78096e+06	0.874	-0.19	0.836732	C17 H37 N7 O7 S_ppm:-1.95_Ifit:71MatchedIso.:2; C18 H38 N5 O8 P_ppm:1.61_Ifit:73MatchedIso.:2; C19 H34 N9 O4 P_ppm:-1.16_Ifit:76MatchedIso.:2; C20 H43 N3 O4 P2 S_ppm:3.36_Ifit:80MatchedIso.:2; C21 H39 N7 P2 S_ppm:0.6_Ifit:82MatchedIso.:2; C24 H37 N O9_ppm:-0.53_Ifit:87MatchedIso.:2; C28 H39 N O2 P2_ppm:2.01_Ifit:91MatchedIso.:2; C27 H38 N3 O P S_ppm:-1.54_Ifit:92MatchedIso.:2; C29 H33 N5 S_ppm:1.…
324.22984@1.922			C19 H32 O4	324.23	1.922	3.32892e+06				No MS2	2.47814e+06	2.16573e+06	0.874	-0.19	0.743606	C12 H32 N6 O2 S_ppm:-2.8_Ifit:69MatchedIso.:2; C19 H32 O4_ppm:-0.69_Ifit:97MatchedIso.:2
335.30349@2.019				335.303	2.019	1.38498e+07				No MS2	1.11663e+07	9.74516e+06	0.873	-0.2	0.840887
207.12593@11.439			C12 H17 N O2	207.126	11.439	1.07813e+08				No MS2	1.14054e+08	9.95096e+07	0.872	-0.2	0.206794	C12 H17 N O2_ppm:0.03_Ifit:81MatchedIso.:3
501.36626@2.002			C31 H53 N P2	501.366	2.002	1.37241e+07				No MS2	8.78056e+06	7.66034e+06	0.872	-0.2	0.47331	C22 H48 N9 O2 P_ppm:-1.19_Ifit:71MatchedIso.:3; C24 H51 N7 S2_ppm:3.04_Ifit:78MatchedIso.:3; C27 H51 N O7_ppm:-0.58_Ifit:84MatchedIso.:3; C28 H55 N O2 S2_ppm:-2.32_Ifit:88MatchedIso.:3; C31 H53 N P2_ppm:1.87_Ifit:92MatchedIso.:3
124.10001@11.527			C7 H12 N2	124.1	11.527	1.43648e+07				No MS2	1.17988e+07	1.02936e+07	0.872	-0.2	0.677183	C7 H12 N2_ppm:-0.28_Ifit:90MatchedIso.:2
342.24055@1.978				342.241	1.978	6.81399e+06				No MS2	2.14252e+06	1.86745e+06	0.872	-0.2	0.75183
278.16644@2.235			C12 H26 N2 O3 S	278.166	2.235	3.24172e+08				DDA for preferred ion	1.61817e+08	1.40981e+08	0.871	-0.2	0.246149	C20 H22 O_ppm:-2.23_Ifit:70MatchedIso.:2; C14 H23 N4 P_ppm:1.48_Ifit:97MatchedIso.:2; C12 H26 N2 O3 S_ppm:0.11_Ifit:71MatchedIso.:4
224.18884@9.293			C13 H24 N2 O	224.189	9.293	2.8906e+07	66.1	8.3		DDA for preferred ion	1.51194e+07	1.31359e+07	0.869	-0.2	0.788552	C13 H24 N2 O_ppm:-0.1_Ifit:70MatchedIso.:2	N,N'-Dicyclohexylurea_score:85.7; 10-HDA_score:97.1; Ethyl palmitoleate_score:97.5; Linolenic acid ethyl ester_score:97.5; Docosatrienoic acid_score:97.6; 8Z,11Z,14Z-Eicosatrienoic acid_score:98.7; (+/-)-Gingerol_score:99.6; 3-Hydroxy-3,5,5-trimethyl-4-(3-oxo-1-buten-1-ylidene)cyclohexyl β-D-glucopyranoside_score:99.7; 11(Z),14(Z),17(Z)-Eicosatrienoic acid_score:97; Muscone_score:95.5; NP-000919_…
455.30926@2.103				455.309	2.103	8.0796e+06				No MS2	5.84738e+06	5.0805e+06	0.869	-0.2	0.767721
256.82928@10.648			C H Cl3 N O2 P3	256.829	10.648	134955				DDA for preferred ion	32721.6	28444.4	0.869	-0.2	0.946699	C2 H Cl4 N O P2_ppm:2.06_Ifit:76MatchedIso.:3; C H Cl3 N O2 P3_ppm:2.74_Ifit:84MatchedIso.:3
205.14661@2.183			C13 H19 N O	205.147	2.183	9.42693e+06				DDA for preferred ion	7.46196e+06	6.47423e+06	0.868	-0.2	0.714389	C13 H19 N O_ppm:-0.26_Ifit:81MatchedIso.:2
177.04258@6.4			C9 H7 N O3	177.043	6.4	6.97779e+07	83.9	67.1		DDA for preferred ion	4.76307e+07	4.13161e+07	0.867	-0.21	0.49438	C9 H7 N O3_ppm:-0.06_Ifit:83MatchedIso.:2	6-methyl-7-nitro-2,3-dihydro-1,4-benzodioxine_score:83.9; 2-Methoxy-N-[5-(5-{(2S)-1-[4-(trifluoromethyl)benzyl]-2-pyrrolidinyl}-1,2,4-oxadiazol-3-yl)-2-pyridinyl]acetamide_score:78.5; 1,3-Dihydroxy-1-(7-methoxy-2-oxo-2H-chromen-6-yl)-3-methyl-2-butanyl 3-methylbutanoate_score:81.1; 4-[4-(4-Hydroxy-3-methoxyphenyl)tetrahydro-1H,3H-furo[3,4-c]furan-1-yl]-2-methoxyphenyl hexopyranoside_score:81.3
357.19985@3.223			C14 H31 N O9	357.2	3.223	5.46869e+07				DDA for preferred ion	2.62303e+07	2.27093e+07	0.866	-0.21	0.913602	C17 H32 N3 O P S_ppm:-1.45_Ifit:83MatchedIso.:2; C11 H33 N7 P2 S_ppm:1.44_Ifit:87MatchedIso.:2; C9 H28 N9 O4 P_ppm:-0.94_Ifit:72MatchedIso.:2; C14 H31 N O9_ppm:-0.08_Ifit:94MatchedIso.:2
202.13176@11.674			C9 H18 N2 O3	202.132	11.674	6.96427e+06				No MS2	4.46894e+06	3.86863e+06	0.866	-0.21	0.914773	C9 H18 N2 O3_ppm:0.09_Ifit:93MatchedIso.:2
190.10495@9.919				190.105	9.919	2.96733e+06				No MS2	1.10866e+06	959545	0.865	-0.21	0.709852
281.16272@4.085				281.163	4.085	2.14421e+06				No MS2	876102	757402	0.865	-0.21	0.965217
376.26064@7.516			C18 H37 Cl N4 O2	376.261	7.516	5.09683e+07				DDA for preferred ion	2.39691e+07	2.07117e+07	0.864	-0.21	0.686809	C23 H36 O4_ppm:-1.91_Ifit:76MatchedIso.:2; C17 H37 N4 O3 P_ppm:0.84_Ifit:88MatchedIso.:3; C18 H37 Cl N4 O2_ppm:0.37_Ifit:88MatchedIso.:5
191.02185@3.387			C9 H5 N O4	191.022	3.387	9.74861e+06				DDA for preferred ion	9.94467e+06	8.59676e+06	0.864	-0.21	0.0182963	C9 H5 N O4_ppm:-0.06_Ifit:85MatchedIso.:2
148.07363@5.928	Mevalonic acid	Weak/poor match	C6 H12 O4	148.074	5.928	8.11913e+06	51.5	7.6		DDA for preferred ion	6.21409e+06	5.35392e+06	0.862	-0.21	0.38046	C6 H12 O4_ppm:0.5_Ifit:95MatchedIso.:2	Mevalonic acid_score:79.4
134.03687@2.646			C8 H6 O2	134.037	2.646	1.34198e+07				DDA for preferred ion	1.38548e+07	1.19016e+07	0.859	-0.22	0.331408	C8 H6 O2_ppm:0.7_Ifit:93MatchedIso.:2
455.34556@2.066			C26 H51 N O P2	455.346	2.066	1.88498e+07				No MS2	1.24654e+07	1.06841e+07	0.857	-0.22	0.334725	C17 H46 N9 O3 P_ppm:-1.24_Ifit:64MatchedIso.:2; C25 H50 N3 P S_ppm:-1.64_Ifit:82MatchedIso.:2; C26 H51 N O P2_ppm:2.13_Ifit:85MatchedIso.:2
273.92876@21.582			C4 H4 O10 P2	273.929	21.582	7.66322e+07				DDA for preferred ion	5.62022e+07	4.81517e+07	0.857	-0.22	0.485158	C7 H5 N2 O2 P3 S_ppm:1.12_Ifit:77MatchedIso.:2; C5 H8 O5 P2 S2_ppm:-0.27_Ifit:45MatchedIso.:3; C4 H4 O10 P2_ppm:2.9_Ifit:89MatchedIso.:3
142.06311@3.272			C7 H10 O3	142.063	3.272	1.56763e+07				DDA for preferred ion	6.90114e+06	5.91228e+06	0.857	-0.22	0.993284	C7 H10 O3_ppm:0.81_Ifit:87MatchedIso.:2
308.03515@2.054			C14 H12 O6 S	308.035	2.054	3.395e+07	92.4	9.6		DDA for preferred ion	1.83041e+07	1.56684e+07	0.856	-0.22	0.679668	C6 H8 N6 O9_ppm:-0.4_Ifit:100MatchedIso.:1; C6 H18 N2 O6 P2 S_ppm:-3.01_Ifit:83MatchedIso.:2; C6 H16 N2 O8 S2_ppm:1.12_Ifit:54MatchedIso.:2; C7 H19 O7 P3_ppm:2.57_Ifit:53MatchedIso.:2; C8 H15 N4 O3 P3_ppm:-1.77_Ifit:64MatchedIso.:2; C16 H9 N2 O3 P_ppm:0.24_Ifit:80MatchedIso.:2; C9 H9 N8 O P S_ppm:-1.98_Ifit:75MatchedIso.:3; C8 H13 N4 O5 P S_ppm:2.36_Ifit:68MatchedIso.:3; C14 H12 O6 S_ppm:-0.99_If…	2-(2-Oxo-8,9-dihydro-2H-furo[2,3-h]chromen-8-yl)-2-propanyl beta-D-glucopyranoside_score:43.2; 5,7-Dihydroxy-2-(4-hydroxyphenyl)-4-oxo-4H-chromen-3-yl 6-O-(6-deoxyhexopyranosyl)hexopyranoside_score:77.2; Rutin_score:77.3; Kaempferol-3-Galactoside-6''-Rhamnoside-3'''-Rhamnoside_score:96.1; 2'-Deoxyuridine-5-monophosphate_score:92.4; 4,5-Dicaffeoylquinic acid_score:42; Methyl (7-hydroxy-11-methyl-2…
224.14121@2.175			C13 H20 O3	224.141	2.175	4.83423e+07				No MS2	3.97076e+07	3.39562e+07	0.855	-0.23	0.115101	C13 H20 O3_ppm:-0.17_Ifit:85MatchedIso.:2
222.12555@2.233			C13 H18 O3	222.126	2.233	1.24885e+07	52.3	7.6		DDA for preferred ion	1.0002e+07	8.52132e+06	0.852	-0.23	0.0954555	C13 H18 O3_ppm:-0.19_Ifit:92MatchedIso.:2	(5-anilino-2,2-dimethyl-2,3-dihydro-1,3,4-thiadiazol-3-yl)[4-(tert-butyl)phenyl]methanone_score:52.4
209.11644@9.576			C10 H15 N3 O2	209.116	9.576	1.30336e+07	94.1	9.7		DDA for preferred ion	9.87497e+06	8.41642e+06	0.852	-0.23	0.978959	C10 H15 N3 O2_ppm:0.08_Ifit:96MatchedIso.:2	(2R,3S,4S,5R,6S)-2-(hydroxymethyl)-6-[(1R,12R)-5,7,11,19-tetraoxapentacyclo[10.8.0.0Â?,Âaâ°.0â´,â¸.0ÂaÂl,Âaâ¸]icosa-2(10),3,8,13,15,17-hexaen-16-yloxy]oxane-3,4,5-triol_score:63; 3,5-Dihydroxy-2-(4-hydroxyphenyl)-3,4-dihydro-2H-chromen-7-yl pentofuranoside_score:91.8; Catechin_score:90.6; (2R,3S)-2-(3,4-Dihydroxyphenyl)-3,5-dihydroxy-3,4-dihydro-2H-chromen-7-yl pentopyranoside_score:91.8; 2-(…
342.28819@3.234			C19 H38 N2 O3	342.288	3.234	8.25548e+07				No MS2	3.33869e+07	2.84201e+07	0.851	-0.23	0.981512	C19 H38 N2 O3_ppm:-0.15_Ifit:72MatchedIso.:3
168.07873@2.39			C9 H12 O3	168.079	2.39	2.64418e+07				DDA for preferred ion	2.31251e+07	1.96708e+07	0.851	-0.23	0.136129	C9 H12 O3_ppm:0.51_Ifit:81MatchedIso.:2
489.31478@2.238			C22 H43 N5 O7	489.315	2.238	2.64982e+08				No MS2	7.87604e+07	6.69735e+07	0.85	-0.23	0.825254	C34 H39 N3_ppm:0.78_Ifit:32MatchedIso.:2; C26 H45 N5 P2_ppm:-0.49_Ifit:76MatchedIso.:2; C32 H44 N O P_ppm:-2.6_Ifit:45MatchedIso.:3; C26 H43 N5 O2 S_ppm:2.12_Ifit:59MatchedIso.:3; C25 H49 N O4 P2_ppm:2.25_Ifit:62MatchedIso.:3; C24 H48 N3 O3 P S_ppm:-1.26_Ifit:64MatchedIso.:3; C16 H44 N9 O6 P_ppm:-0.89_Ifit:64MatchedIso.:3; C22 H43 N5 O7_ppm:-3_Ifit:77MatchedIso.:3
240.09966@2.318			C12 H16 O5	240.1	2.318	1.58253e+07	96.8	9.8		DDA for preferred ion	1.36992e+07	1.1649e+07	0.85	-0.23	0.250112	C7 H13 N8 P_ppm:-1.74_Ifit:81MatchedIso.:2; C12 H16 O5_ppm:-0.46_Ifit:84MatchedIso.:2	6-keto Prostaglandin F1?_score:73.1; (±)13-HODE_score:42.7; (±)12(13)-DiHOME_score:49; (+/-)13-HODE_score:42.9; 2-Hydroxy-4,4,6,6-tetramethyl-2-(2-methyl-1-propen-1-yl)-3,5-dioxocyclohexyl 6-O-(3,4,5-trihydroxybenzoyl)-β-D-glucopyranoside_score:96.8; 13(S)-HpOTrE_score:90.9; (+/-)12(13)-DiHOME_score:99.4
217.83753@3.353				217.838	3.353	9.61947e+06				No MS2	3.91218e+06	3.32591e+06	0.85	-0.23	0.895784
312.93712@21.134			C6 H3 N O12 S	312.937	21.134	5.09165e+07				DDA for preferred ion	4.82228e+07	4.09509e+07	0.849	-0.24	0.344947	C5 H2 N9 P3 S_ppm:1.42_Ifit:74MatchedIso.:2; C2 H N7 O8 P2_ppm:2.98_Ifit:75MatchedIso.:3; C6 H3 N O12 S_ppm:-1.53_Ifit:66MatchedIso.:3
499.99761@11.915			C5 H18 Cl N6 O15 P S	499.998	11.915	660621				No MS2	553390	469617	0.849	-0.24	0.836494	C6 H15 N8 O13 P3_ppm:0.95_Ifit:100MatchedIso.:1; C7 H15 Cl N8 O12 P2_ppm:0.59_Ifit:90MatchedIso.:2; C5 H18 Cl N6 O15 P S_ppm:-0.17_Ifit:93MatchedIso.:2
313.17366@3.331			C12 H27 N O8	313.174	3.331	4.74184e+07				No MS2	2.41706e+07	2.05011e+07	0.848	-0.24	0.989285	C7 H24 N9 O3 P_ppm:-0.99_Ifit:55MatchedIso.:2; C15 H28 N3 P S_ppm:-1.58_Ifit:83MatchedIso.:2; C12 H27 N O8_ppm:-0.02_Ifit:98MatchedIso.:2
254.18813@2.06	NP-004917	Level 2 ID	C15 H26 O3	254.188	2.06	2.15869e+07	86.8	54		DDA for preferred ion	2.00255e+07	1.6957e+07	0.847	-0.24	0.123909	C15 H26 O3_ppm:-0.27_Ifit:89MatchedIso.:2	NP-020014_score:56.3; NP-004917_score:60.2; Muscone_score:95.5; α-Pinene-2-oxide_score:80.5
238.20453@9.468			C14 H26 N2 O	238.205	9.468	2.95552e+07				DDA for preferred ion	1.07877e+07	9.13637e+06	0.847	-0.24	0.561662	C14 H26 N2 O_ppm:0.05_Ifit:97MatchedIso.:2
78.04699@3.045			C6 H6	78.047	3.045	1.03021e+07				DDA for preferred ion	8.99169e+06	7.61401e+06	0.847	-0.24	0.465354	C6 H6_ppm:0.5_Ifit:92MatchedIso.:2
332.29257@1.984			C19 H40 O4	332.293	1.984	1.467e+07				No MS2	1.05029e+07	8.88807e+06	0.846	-0.24	0.417696	C19 H40 O4_ppm:-0.26_Ifit:74MatchedIso.:2
401.26246@2.283			C12 H36 N9 O4 P	401.262	2.283	2.92273e+08				DDA for preferred ion	9.97633e+07	8.42871e+07	0.845	-0.24	0.726387	C22 H35 N5 S_ppm:2.84_Ifit:62MatchedIso.:3; C20 H40 N3 O P S_ppm:-1.28_Ifit:68MatchedIso.:3; C12 H36 N9 O4 P_ppm:-0.82_Ifit:51MatchedIso.:3
131.131@11.025			C7 H17 N O	131.131	11.025	4.39655e+07				DDA for preferred ion	4.67386e+07	3.94797e+07	0.845	-0.24	0.0834493	C7 H17 N O_ppm:-0.07_Ifit:92MatchedIso.:2
169.11033@2.235			C9 H15 N O2	169.11	2.235	9.52333e+06				DDA for preferred ion	3.96051e+06	3.3482e+06	0.845	-0.24	0.390422	C9 H15 N O2_ppm:0.3_Ifit:90MatchedIso.:2
234.17314@8.746			C14 H22 N2 O	234.173	8.746	1.23437e+07				No MS2	1.08306e+07	9.15436e+06	0.845	-0.24	0.695365	C14 H22 N2 O_ppm:-0.31_Ifit:93MatchedIso.:2
351.14701@8.05			C15 H22 N5 O3 P	351.147	8.05	3.03689e+07				No MS2	2.90012e+07	2.44808e+07	0.844	-0.24	0.107549	C13 H27 N3 O4 P2_ppm:-1.9_Ifit:78MatchedIso.:2; C13 H25 N3 O6 S_ppm:1.73_Ifit:79MatchedIso.:2; C14 H21 N7 O2 S_ppm:-2.08_Ifit:84MatchedIso.:2; C21 H21 N O4_ppm:-0.13_Ifit:85MatchedIso.:2; C15 H32 N P3 S_ppm:0.52_Ifit:89MatchedIso.:2; C15 H22 N5 O3 P_ppm:2.81_Ifit:90MatchedIso.:2
507.8394@21.969				507.839	21.969	7.89163e+07				DDA for preferred ion	7.15164e+07	6.03292e+07	0.844	-0.25	0.711032
173.10527@3.459			C8 H15 N O3	173.105	3.459	8.27467e+06				No MS2	6.72094e+06	5.66081e+06	0.842	-0.25	0.637932	C8 H15 N O3_ppm:0.42_Ifit:96MatchedIso.:2
380.23535@1.702			C25 H32 O3	380.235	1.702	706351				No MS2	154629	130016	0.841	-0.25	0.852611	C17 H38 N2 O3 P2_ppm:-1.1_Ifit:67MatchedIso.:2; C17 H36 N2 O5 S_ppm:2.25_Ifit:68MatchedIso.:2; C18 H32 N6 O S_ppm:-1.27_Ifit:70MatchedIso.:2; C25 H32 O3_ppm:0.54_Ifit:86MatchedIso.:2
90.04691@2.478			C7 H6	90.0469	2.478	1.46344e+08				DDA for preferred ion	1.34406e+08	1.12953e+08	0.84	-0.25	0.828547	C7 H6_ppm:-0.42_Ifit:80MatchedIso.:2
420.21009@7.414			C18 H37 Br N4 O2	420.21	7.414	5.55622e+06				DDA for preferred ion	3.40893e+06	2.8626e+06	0.84	-0.25	0.968993	C20 H39 O3 P3_ppm:-2.66_Ifit:98MatchedIso.:2; C20 H37 O5 P S_ppm:0.37_Ifit:99MatchedIso.:2; C23 H28 N6 S_ppm:1.12_Ifit:95MatchedIso.:2; C12 H33 N6 O8 P_ppm:0.8_Ifit:70MatchedIso.:2; C13 H29 N10 O4 P_ppm:-2.38_Ifit:74MatchedIso.:2; C15 H32 N8 O2 S2_ppm:2.67_Ifit:83MatchedIso.:2; C18 H32 N2 O9_ppm:-1.65_Ifit:93MatchedIso.:2; C22 H34 N2 O2 P2_ppm:1.27_Ifit:97MatchedIso.:2; C24 H34 Cl2 N2_ppm:0.43_If…
126.07927@3.349			C6 H10 N2 O	126.079	3.349	2.41165e+07				No MS2	2.42044e+07	2.03014e+07	0.839	-0.25	0.0588234	C6 H10 N2 O_ppm:-0.34_Ifit:88MatchedIso.:2
170.14191@6.125			C9 H18 N2 O	170.142	6.125	1.26417e+10				DDA for preferred ion	1.17823e+10	9.87016e+09	0.838	-0.26	0.623399	C9 H18 N2 O_ppm:-0.01_Ifit:53MatchedIso.:5
92.02942@3.006			C3 H8 O S	92.0294	3.006	3.65793e+07				DDA for preferred ion	2.58488e+07	2.1672e+07	0.838	-0.25	0.451585	C3 H8 O S_ppm:-1.83_Ifit:41MatchedIso.:2
227.048@11.366			C8 H15 Cl2 N O2	227.048	11.366	1.2082e+07				No MS2	1.20061e+07	1.00449e+07	0.837	-0.26	0.0772428	C15 H5 N3_ppm:-1.54_Ifit:71MatchedIso.:2; C6 H15 N O4 P2_ppm:1.61_Ifit:95MatchedIso.:2; C7 H9 N5 O2 S_ppm:1.33_Ifit:96MatchedIso.:2; C7 H15 Cl N O3 P_ppm:0.83_Ifit:81MatchedIso.:3; C8 H15 Cl2 N O2_ppm:0.06_Ifit:83MatchedIso.:4
240.22017@8.844			C14 H28 N2 O	240.22	8.844	9.28038e+06				No MS2	4.61505e+06	3.86115e+06	0.837	-0.26	0.296835	C14 H28 N2 O_ppm:0.03_Ifit:90MatchedIso.:2
260.73847@8.474				260.738	8.474	7.62573e+06				No MS2	2.20529e+06	1.84511e+06	0.837	-0.26	0.998967
116.04742@4.631			C5 H8 O3	116.047	4.631	6.63235e+06				DDA for preferred ion	7.00015e+06	5.85392e+06	0.836	-0.26	0.0401489	C5 H8 O3_ppm:0.65_Ifit:86MatchedIso.:2
303.11572@9.882			C15 H23 Cl2 N O	303.116	9.882	7.35512e+07	69.4	8.5		DDA for preferred ion	4.94216e+07	4.12461e+07	0.835	-0.26	0.456607	C9 H21 N O10_ppm:-2.74_Ifit:53MatchedIso.:2; C14 H17 N5 O S_ppm:1.11_Ifit:92MatchedIso.:3; C13 H23 N O3 P2_ppm:1.32_Ifit:81MatchedIso.:3; C15 H23 Cl2 N O_ppm:0.15_Ifit:92MatchedIso.:6	3-amino-2,6-diphenyl-4,7-dihydro-2H-pyrazolo[3,4-d]pyrimidin-4-one_score:69.4; 2-(4-Chlorophenyl)-5-[(3S)-1-cyclobutyl-3-pyrrolidinyl]-1,3,4-oxadiazole_score:67.4
134.09437@3.364			C6 H14 O3	134.094	3.364	1.02986e+07				DDA for preferred ion	9.1359e+06	7.62568e+06	0.835	-0.26	0.632763	C6 H14 O3_ppm:0.57_Ifit:88MatchedIso.:2
269.14743@3.37			C10 H23 N O7	269.147	3.37	1.54126e+07				No MS2	1.00454e+07	8.36924e+06	0.833	-0.26	0.672089	C5 H20 N9 O2 P_ppm:-1.2_Ifit:71MatchedIso.:2; C10 H23 N O7_ppm:-0.07_Ifit:87MatchedIso.:2
233.16272@2.274			C11 H23 N O4	233.163	2.274	6.04037e+07				No MS2	3.45268e+07	2.87565e+07	0.833	-0.26	0.249079	C11 H23 N O4_ppm:0.04_Ifit:62MatchedIso.:2
171.12594@2.551	(5Z)-3-aminonon-5-enoic acid	Level 2 ID	C9 H17 N O2	171.126	2.551	5.80877e+08	76	8.8		DDA for preferred ion	4.22455e+08	3.51517e+08	0.832	-0.27	0.107235	C9 H17 N O2_ppm:0.06_Ifit:90MatchedIso.:2	Gabapentin_score:64.8; 6-Aminocaproic acid_score:76; (5Z)-3-aminonon-5-enoic acid_score:43.9
191.02186@5.701			C9 H5 N O4	191.022	5.701	1.36548e+07				DDA for preferred ion	1.24505e+07	1.03597e+07	0.832	-0.27	0.830257	C9 H5 N O4_ppm:0.02_Ifit:96MatchedIso.:2
271.13392@11.197				271.134	11.197	3.18739e+06				No MS2	2.98169e+06	2.48023e+06	0.832	-0.27	0.205129
180.0939@2.48			C14 H12	180.094	2.48	3.10417e+07				No MS2	2.81081e+07	2.33176e+07	0.83	-0.27	0.888268	C14 H12_ppm:0_Ifit:85MatchedIso.:2
311.88448@21.046			C2 H3 O12 P3	311.884	21.046	2.54542e+07				DDA for preferred ion	2.62415e+07	2.17469e+07	0.829	-0.27	0.230534	C3 H7 O7 P3 S2_ppm:-0.41_Ifit:46MatchedIso.:3; C2 H3 O12 P3_ppm:2.38_Ifit:71MatchedIso.:3
131.93855@3.485				131.939	3.485	1.49739e+08				DDA for preferred ion	8.73186e+07	7.23249e+07	0.828	-0.27	0.926805
248.91854@8.777			C3 H2 N5 O P3 S	248.919	8.777	2.13244e+06				No MS2	1.20949e+06	1.00183e+06	0.828	-0.27	0.753644	C2 H6 N O5 P3 S_ppm:2.35_Ifit:70MatchedIso.:2; C3 H2 N5 O P3 S_ppm:-3.02_Ifit:88MatchedIso.:2
177.95986@12.056			C3 H3 N2 O3 P S	177.96	12.056	2.76349e+06				No MS2	1.66116e+06	1.37309e+06	0.827	-0.27	0.645581	C3 H3 N2 O3 P S_ppm:-1.89_Ifit:100MatchedIso.:1
195.12581@11.33			C11 H17 N O2	195.126	11.33	1.80633e+07	51.8	7.6		DDA for preferred ion	1.38342e+07	1.14273e+07	0.826	-0.28	0.608586	C11 H17 N O2_ppm:-0.6_Ifit:80MatchedIso.:2	2,4-dihydroxy-6-methyl-3-[(2E)-3-methyl-5-[(1S,2R,6R)-1,2,6-trimethyl-3-oxocyclohexyl]pent-2-en-1-yl]benzaldehyde_score:41; NP-006105_score:47.2; NP-009265_score:50.2; Isorhapontigenin_score:98.8; Resorcinol diglycidyl ether_score:100; (1aS,1bS,2S,5aR,6S,6aS)-2-(beta-D-Glucopyranosyloxy)-1a-(hydroxymethyl)-1a,1b,2,5a,6,6a-hexahydrooxireno[4,5]cyclopenta[1,2-c]pyran-6-yl benzoate_score:84.2; NP-00…
296.18885@2.065				296.189	2.065	7.59808e+06				No MS2	3.57467e+06	2.95156e+06	0.826	-0.28	0.983017
137.04767@9.12			C7 H7 N O2	137.048	9.12	1.62356e+07				No MS2	1.34042e+07	1.10711e+07	0.826	-0.28	0.136963	C7 H7 N O2_ppm:-0.04_Ifit:91MatchedIso.:2
169.11025@8.791			C9 H15 N O2	169.11	8.791	1.20027e+07				No MS2	1.07652e+07	8.89557e+06	0.826	-0.28	0.262028	C9 H15 N O2_ppm:-0.19_Ifit:94MatchedIso.:2
252.22015@8.949			C15 H28 N2 O	252.22	8.949	3.52867e+07				No MS2	1.57471e+07	1.29888e+07	0.825	-0.28	0.162835	C15 H28 N2 O_ppm:-0.07_Ifit:96MatchedIso.:2
229.93896@21.997				229.939	21.997	7.56241e+08				DDA for preferred ion	5.48343e+08	4.52054e+08	0.824	-0.28	0.960815
265.06344@9.345			C10 H17 Cl N O3 P	265.063	9.345	286526				No MS2	203042	167309	0.824	-0.28	0.19843	C18 H7 N3_ppm:-2.1_Ifit:79MatchedIso.:2; C9 H17 N O4 P2_ppm:0.6_Ifit:93MatchedIso.:2; C10 H11 N5 O2 S_ppm:0.36_Ifit:94MatchedIso.:2; C10 H17 Cl N O3 P_ppm:-0.06_Ifit:60MatchedIso.:3
87.10474@11.265			C5 H13 N	87.1047	11.265	1.69701e+08				DDA for preferred ion	1.14829e+08	9.45353e+07	0.823	-0.28	0.923312	C5 H13 N_ppm:-0.63_Ifit:80MatchedIso.:3
110.07313@2.194			C7 H10 O	110.073	2.194	4.80974e+07				DDA for preferred ion	3.83634e+07	3.15458e+07	0.822	-0.28	0.914201	C7 H10 O_ppm:-0.28_Ifit:87MatchedIso.:2
249.06855@11.321			C11 H17 Cl2 N O	249.069	11.321	704808				No MS2	747017	614336	0.822	-0.28	0.106929	C9 H17 N O3 P2_ppm:0.72_Ifit:70MatchedIso.:2; C10 H11 N5 O S_ppm:0.46_Ifit:78MatchedIso.:2; C11 H17 Cl2 N O_ppm:-0.7_Ifit:78MatchedIso.:5
295.19944@2.25				295.199	2.25	1.32066e+07				No MS2	9.87942e+06	8.10598e+06	0.82	-0.29	0.0927065
242.16303@11.441			C12 H22 N2 O3	242.163	11.441	2.1692e+07				No MS2	2.06204e+07	1.68709e+07	0.818	-0.29	0.385152	C12 H22 N2 O3_ppm:-0.07_Ifit:66MatchedIso.:2
287.28247@2.184			C17 H37 N O2	287.282	2.184	8.28596e+07	97.5	9.9		DDA for preferred ion	7.02828e+07	5.7447e+07	0.817	-0.29	0.248602	C17 H37 N O2_ppm:0.13_Ifit:83MatchedIso.:2	Triethanolamine_score:98.3; Methyl Palmitate_score:65; Methyl palmitate_score:82.7; Isopropyl myristate_score:82.5
97.97708@12.292			C H3 Cl O3	97.9771	12.292	7.95447e+08				DDA for preferred ion	6.49622e+08	5.30309e+08	0.816	-0.29	0.224166	C H3 Cl O3_ppm:0.09_Ifit:66MatchedIso.:7
130.06308@5.974			C6 H10 O3	130.063	5.974	1.66256e+07				DDA for preferred ion	1.0519e+07	8.56808e+06	0.815	-0.3	0.689963	C6 H10 O3_ppm:0.65_Ifit:76MatchedIso.:2
157.14662@11.332	2,2,6,6-Tetramethyl-4-piperidinol	Level 2 ID	C9 H19 N O	157.147	11.332	5.71329e+08	86.3	70.5		DDA for preferred ion	4.24682e+08	3.4514e+08	0.813	-0.3	0.539973	C9 H19 N O_ppm:-0.26_Ifit:78MatchedIso.:5	2,2,6,6-Tetramethyl-1-piperidinol (TEMPO)_score:82; 2,2,6,6-Tetramethyl-4-piperidinol_score:86.3
238.15685@2.169			C14 H22 O3	238.157	2.169	1.49488e+07				DDA for preferred ion	1.11265e+07	9.04624e+06	0.813	-0.3	0.53144	C14 H22 O3_ppm:-0.17_Ifit:85MatchedIso.:2
516.99994@12.047			C5 H19 Cl3 N9 O11 P	517	12.047	1.86744e+06				No MS2	1.18794e+06	966292	0.813	-0.3	0.577088	C6 H16 Br N9 O14_ppm:-0.14_Ifit:76MatchedIso.:2; C8 H23 Br N7 O8 P3_ppm:-0.96_Ifit:76MatchedIso.:2; C9 H23 Br Cl N7 O7 P2_ppm:-1.3_Ifit:59MatchedIso.:3; C5 H19 Cl3 N9 O11 P_ppm:-1.52_Ifit:80MatchedIso.:3
212.18888@10.172			C12 H24 N2 O	212.189	10.172	1.09783e+07	68.4	8.4		DDA for preferred ion	8.85113e+06	7.18467e+06	0.812	-0.3	0.667253	C12 H24 N2 O_ppm:0.06_Ifit:95MatchedIso.:2	10-HDA_score:97.1; Ethyl palmitoleate_score:97.5; Linolenic acid ethyl ester_score:97.5; Docosatrienoic acid_score:97.6; 8Z,11Z,14Z-Eicosatrienoic acid_score:98.7; (+/-)-Gingerol_score:99.6; 3-Hydroxy-3,5,5-trimethyl-4-(3-oxo-1-buten-1-ylidene)cyclohexyl β-D-glucopyranoside_score:99.7; 11(Z),14(Z),17(Z)-Eicosatrienoic acid_score:97; Muscone_score:95.5; NP-000919_score:62.1; NP-018131_score:97; Pa…
270.18302@2.14				270.183	2.14	2.34803e+07				DDA for preferred ion	1.38781e+07	1.12509e+07	0.811	-0.3	0.843623
163.96745@21.536				163.967	21.536	5.97176e+08				DDA for preferred ion	5.42732e+08	4.3971e+08	0.81	-0.3	0.254937
333.86676@20.957				333.867	20.957	1.72847e+07				DDA for other ion	1.66617e+07	1.34966e+07	0.81	-0.3	0.277572
308.14391@7.168				308.144	7.168	6.23453e+06				No MS2	4.2452e+06	3.43873e+06	0.81	-0.3	0.174348
232.0137@3.373			C4 H6 Cl N8 P	232.014	3.373	1.35374e+06				No MS2	1.33664e+06	1.08286e+06	0.81	-0.3	0.157793	C3 H6 N8 O P2_ppm:-1.19_Ifit:100MatchedIso.:1; C8 H9 O6 P_ppm:0.13_Ifit:100MatchedIso.:1; C4 H6 Cl N8 P_ppm:-1.95_Ifit:79MatchedIso.:2
151.09968@11.537			C9 H13 N O	151.1	11.537	4.56319e+07				No MS2	3.08894e+07	2.49578e+07	0.808	-0.31	0.286448	C9 H13 N O_ppm:-0.22_Ifit:98MatchedIso.:2
335.18444@3.312			C17 H25 N3 O4	335.184	3.312	1.54458e+07				No MS2	5.79576e+06	4.68366e+06	0.808	-0.31	0.392887	C10 H25 N9 O2 S_ppm:-2.24_Ifit:76MatchedIso.:2; C19 H30 N P S_ppm:2.34_Ifit:81MatchedIso.:2; C11 H26 N7 O3 P_ppm:2.89_Ifit:81MatchedIso.:2; C17 H25 N3 O4_ppm:-0.19_Ifit:85MatchedIso.:2
306.08917@1.125			C13 H25 P3 S	306.089	1.125	556872				No MS2	393673	317987	0.808	-0.31	0.417384	C6 H15 N10 O P S_ppm:1.02_Ifit:51MatchedIso.:2; C11 H20 N2 O4 P2_ppm:-2.14_Ifit:79MatchedIso.:2; C11 H18 N2 O6 S_ppm:2.02_Ifit:79MatchedIso.:2; C12 H14 N6 O2 S_ppm:-2.35_Ifit:81MatchedIso.:2; C19 H14 O4_ppm:-0.11_Ifit:81MatchedIso.:2; C13 H25 P3 S_ppm:0.63_Ifit:82MatchedIso.:2
398.2336@1.715			C22 H40 P2 S	398.234	1.715	2.85723e+06				No MS2	1.47586e+06	1.18898e+06	0.806	-0.31	0.610123	C14 H36 N6 O3 P2_ppm:2.97_Ifit:62MatchedIso.:2; C20 H35 N2 O4 P_ppm:0.38_Ifit:91MatchedIso.:2; C13 H35 N8 O2 P S_ppm:-1.34_Ifit:62MatchedIso.:3; C15 H30 N10 O S_ppm:2.81_Ifit:71MatchedIso.:3; C18 H38 O7 S_ppm:-0.57_Ifit:83MatchedIso.:3; C22 H40 P2 S_ppm:2.51_Ifit:89MatchedIso.:3
187.12082@7.741			C9 H17 N O3	187.121	7.741	2.89301e+07				DDA for preferred ion	2.35074e+07	1.89311e+07	0.805	-0.31	0.672209	C9 H17 N O3_ppm:-0.1_Ifit:96MatchedIso.:2
251.18853@9.586	DOBU	Weak/poor match	C15 H25 N O2	251.189	9.586	3.34816e+07	87.2	9.4		DDA for preferred ion	2.69484e+07	2.16607e+07	0.804	-0.32	0.0471	C8 H25 N7 S_ppm:-2.74_Ifit:58MatchedIso.:2; C15 H25 N O2_ppm:-0.01_Ifit:90MatchedIso.:2	NP-012802_score:59.1; (4E)-1,7-bis(3,4-dihydroxyphenyl)hept-4-en-3-one_score:75.6; 1,7-bis(3,4-dihydroxyphenyl)heptan-3-one_score:75.2; 2-(4-Hydroxyphenyl)ethyl 6-O-[(2R,3R,4R)-3,4-dihydroxy-4-(hydroxymethyl)tetrahydro-2-furanyl]-beta-D-glucopyranoside_score:99.8; 4-(3,4-dihydro-2H-1,5-benzodioxepin-7-ylmethyl)-1lambda~6~,4-thiazinane-1,1-dione_score:68.7; DOBU_score:45.1; (3aR,4S,6R,11aR)-6,9-Di…
709.44556@2.161			C35 H69 N O9 P2	709.446	2.161	3.30764e+07				No MS2	1.31803e+07	1.06021e+07	0.804	-0.31	0.927072	C37 H59 N9 O3 S_ppm:-0.84_Ifit:68MatchedIso.:3; C34 H68 N3 O8 P S_ppm:-1.28_Ifit:71MatchedIso.:3; C36 H63 N5 O7 S_ppm:1.05_Ifit:72MatchedIso.:3; C26 H64 N9 O11 P_ppm:-1.03_Ifit:75MatchedIso.:3; C30 H66 N9 O4 P3_ppm:0.71_Ifit:75MatchedIso.:3; C44 H59 N3 O5_ppm:0.13_Ifit:75MatchedIso.:3; C46 H64 N O P S_ppm:1.32_Ifit:76MatchedIso.:3; C38 H70 N3 O P3 S_ppm:0.45_Ifit:78MatchedIso.:3; C36 H65 N5 O5 P2…
168.93907@1.495				168.939	1.495	571491				No MS2	580493	466608	0.804	-0.32	0.219176
204.87615@6.064				204.876	6.064	3.7068e+08				DDA for preferred ion	2.12303e+07	1.70561e+07	0.803	-0.32	0.739024
349.31919@2.001				349.319	2.001	1.95363e+07				No MS2	1.87636e+07	1.50634e+07	0.803	-0.32	0.18284
331.25126@8.643				331.251	8.643	1.51025e+06				No MS2	1.34308e+06	1.07737e+06	0.802	-0.32	0.44711
197.12039@2.486			C14 H15 N	197.12	2.486	2.41977e+09	58.1	7.9		DDA for preferred ion	2.15217e+09	1.7211e+09	0.8	-0.32	0.658044	C14 H15 N_ppm:-0.3_Ifit:60MatchedIso.:4	Dibenzylamine_score:58.1
144.07873@3.189			C7 H12 O3	144.079	3.189	7.56142e+07				DDA for preferred ion	5.49861e+07	4.39753e+07	0.8	-0.32	0.296028	C7 H12 O3_ppm:0.58_Ifit:94MatchedIso.:2
181.04093@2.388			C5 H11 N O4 S	181.041	2.388	1.15225e+07				DDA for preferred ion	6.19031e+06	4.95252e+06	0.8	-0.32	0.283751	C7 H8 N3 O P_ppm:2.37_Ifit:100MatchedIso.:1; C5 H11 N O4 S_ppm:0.27_Ifit:86MatchedIso.:2
299.92065@1.419			C3 H7 Cl O10 P2	299.921	1.419	595473				No MS2	474202	379217	0.8	-0.32	0.25765	C3 H3 N4 O7 P3_ppm:-2.71_Ifit:100MatchedIso.:1; C2 H7 O11 P3_ppm:1.75_Ifit:100MatchedIso.:1; C4 H9 Cl O7 S3_ppm:2.51_Ifit:58MatchedIso.:2; C4 H11 Cl O5 P2 S2_ppm:-1.74_Ifit:63MatchedIso.:2; C4 H Cl N4 O8 S_ppm:0.95_Ifit:67MatchedIso.:2; C6 H8 Cl N2 O2 P3 S_ppm:-0.47_Ifit:67MatchedIso.:2; C3 H7 Cl O10 P2_ppm:1.16_Ifit:71MatchedIso.:2
176.04738@2.163			C10 H8 O3	176.047	2.163	2.52218e+07				DDA for preferred ion	1.78235e+07	1.42331e+07	0.799	-0.32	0.0469472	C10 H8 O3_ppm:0.21_Ifit:89MatchedIso.:2
258.08903@6.051			C15 H14 O4	258.089	6.051	758269				No MS2	584692	467190	0.799	-0.32	0.259637	C7 H18 N2 O6 S_ppm:1.85_Ifit:72MatchedIso.:2; C15 H14 O4_ppm:-0.68_Ifit:88MatchedIso.:2
130.02799@4.314			C6 H2 N4	130.028	4.314	1.06106e+06				DDA for preferred ion	903677	722004	0.799	-0.32	0.755989	C6 H2 N4_ppm:0.31_Ifit:100MatchedIso.:1
249.88442@21.058			C2 H5 O4 P3 S2	249.884	21.058	1.0707e+08				DDA for preferred ion	1.05436e+08	8.41381e+07	0.798	-0.33	0.232485	C2 H5 O4 P3 S2_ppm:0.85_Ifit:39MatchedIso.:3
233.14157@9.298			C14 H19 N O2	233.142	9.298	1.31139e+07	96.6	9.8		DDA for preferred ion	1.27898e+07	1.02077e+07	0.798	-0.33	0.104407	C14 H19 N O2_ppm:-0.03_Ifit:83MatchedIso.:2	NP-000295_score:50.4; (2R,7S,13R,14R,16S,19R,20S)-19-(furan-3-yl)-9,9,13,20-tetramethyl-5,12,17-trioxo-4,8,15,18-tetraoxahexacyclo[11.9.0.0Â?,â·.0Â?,Âaâ°.0Âaâ´,Âaâ¶.0Âaâ´,Â?â°]docosan-11-yl acetate_score:51.9; NP-022500_score:52.3; Cuminaldehyde_score:98.8; Estrone_score:99.5; Dextrorphan_score:100; Secodihydro-hydramicromelin B_score:100; (4E)-1,7-Bis(4-hydroxyphenyl)-4-hepten-3-one_score:…
289.04031@10.989			C6 H7 N7 O7	289.04	10.989	7.05112e+06				No MS2	4.6854e+06	3.73993e+06	0.798	-0.33	0.549283	C8 H14 N5 O P3_ppm:-2.81_Ifit:100MatchedIso.:1; C7 H18 N O5 P3_ppm:1.82_Ifit:100MatchedIso.:1; C6 H7 N7 O7_ppm:-1.34_Ifit:100MatchedIso.:1
218.16711@3.262			C15 H22 O	218.167	3.262	1.07992e+08				No MS2	2.18813e+07	1.74444e+07	0.797	-0.33	0.257005	C15 H22 O_ppm:0.22_Ifit:83MatchedIso.:2
115.13608@11.24	Butylisopropylamine	Level 2 ID	C7 H17 N	115.136	11.24	1.05628e+08	64.5	8.2		DDA for preferred ion	1.0339e+08	8.22712e+07	0.796	-0.33	0.0721602	C7 H17 N_ppm:-0.21_Ifit:85MatchedIso.:2	Butylisopropylamine_score:64.5
249.1365@11.269			C14 H19 N O3	249.137	11.269	5.906e+07				No MS2	6.13948e+07	4.88817e+07	0.796	-0.33	0.0177818	C14 H19 N O3_ppm:0.03_Ifit:91MatchedIso.:3
261.00906@11.326			C6 H14 Cl N O4 P2	261.009	11.326	1.18428e+06				No MS2	1.0778e+06	858215	0.796	-0.33	0.179214	C4 H3 N7 O7_ppm:-1.28_Ifit:100MatchedIso.:1; C5 H14 N O5 P3_ppm:2.22_Ifit:100MatchedIso.:1; C4 H8 Br N9_ppm:1.75_Ifit:50MatchedIso.:2; C6 H14 Cl N O4 P2_ppm:1.54_Ifit:80MatchedIso.:2
214.97106@2.26			C7 H5 N O3 S2	214.971	2.26	3.76134e+07				DDA for preferred ion	2.30036e+07	1.8292e+07	0.795	-0.33	0.306928	C9 H2 N3 P S_ppm:1.64_Ifit:69MatchedIso.:3; C7 H5 N O3 S2_ppm:-0.13_Ifit:72MatchedIso.:5
148.05247@2.454			C9 H8 O2	148.052	2.454	6.16037e+07				DDA for preferred ion	6.09921e+07	4.82859e+07	0.792	-0.34	0.00896118	C9 H8 O2_ppm:0.28_Ifit:92MatchedIso.:2
339.22565@2.231			C15 H33 N O7	339.226	2.231	2.19496e+07				No MS2	1.72272e+07	1.36371e+07	0.792	-0.34	0.11439	C10 H30 N9 O2 P_ppm:-1.04_Ifit:82MatchedIso.:2; C15 H33 N O7_ppm:-0.14_Ifit:93MatchedIso.:2
161.84942@12.28				161.849	12.28	1.21127e+06				DDA for preferred ion	666903	527980	0.792	-0.34	0.876882
269.12952@9.213			C12 H20 N3 O2 P	269.13	9.213	1.60225e+07				DDA for preferred ion	1.59782e+07	1.26348e+07	0.791	-0.34	0.0995396	C10 H23 N O5 S_ppm:-0.64_Ifit:75MatchedIso.:2; C5 H20 N9 P S_ppm:-1.77_Ifit:83MatchedIso.:2; C12 H20 N3 O2 P_ppm:0.77_Ifit:67MatchedIso.:2
176.13138@11.167			C11 H16 N2	176.131	11.167	1.56237e+07				DDA for preferred ion	1.39808e+07	1.10538e+07	0.791	-0.34	0.858574	C11 H16 N2_ppm:0.16_Ifit:72MatchedIso.:2
143.16739@8.716	N-Methyloctan-1-amine	Level 2 ID	C9 H21 N	143.167	8.716	3.36347e+07	84.4	9.2		DDA for preferred ion	3.46644e+07	2.73532e+07	0.789	-0.34	0.0666715	C9 H21 N_ppm:-0.04_Ifit:88MatchedIso.:2	N-Methyloctan-1-amine_score:84.4
168.04232@6.04			C8 H8 O4	168.042	6.04	1.84581e+07				DDA for preferred ion	1.54589e+07	1.21902e+07	0.789	-0.34	0.0190177	C8 H8 O4_ppm:0.39_Ifit:81MatchedIso.:2
117.07894@8.551	Betaine	Level 1 ID	C5 H11 N O2	117.079	8.551	4.73037e+08	86	9.3	79.1	DDA for preferred ion	3.75717e+08	2.96169e+08	0.788	-0.34	0.212687	C5 H11 N O2_ppm:-0.3_Ifit:79MatchedIso.:4	Valine_score:69; 5-Aminovaleric acid_score:74.8; Betaine_score:86	Betaine_score:79.1
349.22708@3.112				349.227	3.112	8.3533e+06				No MS2	7.71385e+06	6.07577e+06	0.788	-0.34	0.0540953
297.15755@2.026			C15 H23 N O5	297.158	2.026	2.97659e+07				No MS2	2.7317e+07	2.14627e+07	0.786	-0.35	0.222903	C8 H23 N7 O3 S_ppm:-2.54_Ifit:70MatchedIso.:2; C10 H20 N9 P_ppm:-1.26_Ifit:84MatchedIso.:2; C15 H23 N O5_ppm:-0.23_Ifit:92MatchedIso.:2
186.13681@2.565			C9 H18 N2 O2	186.137	2.565	1.02558e+09				DDA for preferred ion	6.43939e+08	5.04195e+08	0.783	-0.35	0.217042	C9 H18 N2 O2_ppm:-0.09_Ifit:70MatchedIso.:6
238.16812@7.633			C13 H22 N2 O2	238.168	7.633	3.81957e+07				DDA for preferred ion	3.22778e+07	2.52704e+07	0.783	-0.35	0.352823	C6 H22 N8 S_ppm:-2.91_Ifit:53MatchedIso.:2; C13 H22 N2 O2_ppm:-0.04_Ifit:87MatchedIso.:2
241.08697@10.829			C5 H16 Cl N7 S	241.087	10.829	5.94461e+06				No MS2	5.17395e+06	4.04927e+06	0.783	-0.35	0.12508	C5 H16 Cl N7 S_ppm:-2.81_Ifit:89MatchedIso.:2
97.96739@15.059				97.9674	15.059	3.34937e+09				DDA for preferred ion	2.86103e+09	2.2352e+09	0.781	-0.36	0.22949
264.13609@2.216			C15 H20 O4	264.136	2.216	1.70532e+07				No MS2	1.35807e+07	1.06038e+07	0.781	-0.36	0.225532	C8 H20 N6 O2 S_ppm:-2.87_Ifit:71MatchedIso.:2; C15 H20 O4_ppm:-0.28_Ifit:92MatchedIso.:2
296.14712@3.332			C15 H25 N2 P S	296.147	3.332	3.35393e+07				No MS2	1.40787e+07	1.09763e+07	0.78	-0.36	0.959832	C7 H21 N8 O3 P_ppm:-1.02_Ifit:63MatchedIso.:2; C12 H24 O8_ppm:0.01_Ifit:92MatchedIso.:2; C15 H25 N2 P S_ppm:-1.64_Ifit:55MatchedIso.:3
79.92618@8.947				79.9262	8.947	5.98971e+08				DDA for preferred ion	6.10258e+08	4.7612e+08	0.78	-0.36	0.141774
294.14358@2.203			C12 H26 N2 O2 S2	294.144	2.203	4.95247e+08				DDA for preferred ion	1.52724e+08	1.19022e+08	0.779	-0.36	0.187715	C20 H22 S_ppm:-2.18_Ifit:37MatchedIso.:4; C13 H29 O P3_ppm:1.55_Ifit:80MatchedIso.:3; C12 H18 N6 O3_ppm:-1.56_Ifit:80MatchedIso.:3; C12 H26 N2 O2 S2_ppm:0.04_Ifit:69MatchedIso.:6
411.31947@2.074			C24 H47 N P2	411.319	2.074	1.92114e+07				No MS2	1.44744e+07	1.12822e+07	0.779	-0.36	0.0522866	C15 H42 N9 O2 P_ppm:-1.07_Ifit:50MatchedIso.:2; C24 H47 N P2_ppm:2.66_Ifit:83MatchedIso.:2
95.03708@3.255			C5 H5 N O	95.0371	3.255	4.02292e+07				No MS2	2.73981e+07	2.12708e+07	0.776	-0.37	0.537066	C5 H5 N O_ppm:-0.38_Ifit:87MatchedIso.:2
90.0469@11.333			C7 H6	90.0469	11.333	2.75913e+07				No MS2	2.83866e+07	2.20241e+07	0.776	-0.37	0.0185423	C7 H6_ppm:-0.5_Ifit:80MatchedIso.:2
331.3239@7.846			C23 H41 N	331.324	7.846	1.47945e+07				No MS2	1.06503e+07	8.26337e+06	0.776	-0.37	0.565778	C23 H41 N_ppm:-0.01_Ifit:58MatchedIso.:2
237.17292@11.25			C14 H23 N O2	237.173	11.25	9.78008e+06				No MS2	1.0327e+07	8.00761e+06	0.775	-0.37	0.0489181	C14 H23 N O2_ppm:0.16_Ifit:76MatchedIso.:2
205.1103@11.382			C12 H15 N O2	205.11	11.382	2.58564e+07				No MS2	2.66099e+07	2.05705e+07	0.773	-0.37	0.00400859	C12 H15 N O2_ppm:0.1_Ifit:94MatchedIso.:2
191.10587@11.716			C10 H13 N3 O	191.106	11.716	6.32326e+06	95.6	9.8		DDA for preferred ion	4.20082e+06	3.24088e+06	0.771	-0.37	0.392514	C10 H13 N3 O_ppm:0.03_Ifit:98MatchedIso.:2	Cuminaldehyde_score:98.8; Estrone_score:99.5; Dextrorphan_score:100; Secodihydro-hydramicromelin B_score:100; (4E)-1,7-Bis(4-hydroxyphenyl)-4-hepten-3-one_score:100; Mussaenosidic acid_score:100; Anacardic acid_score:100; 17α-Ethynylestradiol_score:100; 4-Methylumbelliferone_score:100; 4-[(β-D-Glucopyranosyloxy)methyl]-6,7-dihydroxy-7-(hydroxymethyl)-1,4a,5,6,7,7a-hexahydrocyclopenta[c]pyran-1-yl…
326.07867@1.905			C10 H18 N2 O8 S	326.079	1.905	7.86772e+06				DDA for preferred ion	3.66424e+06	2.82487e+06	0.771	-0.38	0.965426	C18 H14 O6_ppm:-1.13_Ifit:76MatchedIso.:2; C12 H25 O2 P3 S_ppm:-0.43_Ifit:86MatchedIso.:2; C5 H15 N10 O3 P S_ppm:-0.07_Ifit:71MatchedIso.:2; C15 H6 N10_ppm:3_Ifit:81MatchedIso.:2; C13 H19 N4 P S2_ppm:-0.63_Ifit:83MatchedIso.:2; C13 H11 N8 O P_ppm:-2.07_Ifit:85MatchedIso.:2; C12 H15 N4 O5 P_ppm:2.03_Ifit:87MatchedIso.:2; C10 H18 N2 O8 S_ppm:0.87_Ifit:89MatchedIso.:2
815.7784@20.858				815.778	20.858	1.74432e+06				No MS2	1.5633e+06	1.20334e+06	0.77	-0.38	0.366357
147.03207@6.02			C8 H5 N O2	147.032	6.02	592578				No MS2	478773	368857	0.77	-0.38	0.112896	C8 H5 N O2_ppm:0.28_Ifit:100MatchedIso.:1
589.4188@1.997			C35 H61 N O2 P2	589.419	1.997	1.46908e+07				No MS2	8.31416e+06	6.38306e+06	0.768	-0.38	0.28357	C26 H56 N9 O4 P_ppm:-0.83_Ifit:74MatchedIso.:3; C28 H61 N7 P2 S_ppm:0.62_Ifit:76MatchedIso.:3; C36 H55 N5 S_ppm:1.67_Ifit:79MatchedIso.:3; C32 H63 N O4 S2_ppm:-1.78_Ifit:79MatchedIso.:3; C34 H60 N3 O P S_ppm:-1.14_Ifit:80MatchedIso.:3; C32 H55 N5 O5_ppm:-2.58_Ifit:81MatchedIso.:3; C31 H59 N O9_ppm:-0.31_Ifit:81MatchedIso.:3; C35 H61 N O2 P2_ppm:1.78_Ifit:81MatchedIso.:3
300.99252@12.137			C H4 N9 O8 P	300.993	12.137	2.18295e+06				No MS2	1.45415e+06	1.11379e+06	0.766	-0.38	0.414915	C6 H7 N O13_ppm:2.61_Ifit:100MatchedIso.:1; C H4 N9 O8 P_ppm:1.59_Ifit:100MatchedIso.:1
442.25993@1.713			C20 H42 O8 S	442.26	1.713	1.79732e+06				DDA for preferred ion	610028	465861	0.764	-0.39	0.807886	C20 H44 O6 P2_ppm:-3.11_Ifit:89MatchedIso.:2; C25 H30 N8_ppm:1.34_Ifit:80MatchedIso.:2; C24 H44 O P2 S_ppm:2.54_Ifit:81MatchedIso.:2; C13 H34 N10 O7_ppm:-2.85_Ifit:80MatchedIso.:2; C23 H35 N6 O P_ppm:-2.4_Ifit:84MatchedIso.:2; C22 H39 N2 O5 P_ppm:0.62_Ifit:85MatchedIso.:2; C15 H39 N8 O3 P S_ppm:-0.93_Ifit:89MatchedIso.:2; C17 H36 N10 P2_ppm:-0.07_Ifit:92MatchedIso.:2; C17 H34 N10 O2 S_ppm:2.81_If…
591.36511@1.716			C27 H53 N5 O7 S	591.365	1.716	1.25099e+06				No MS2	409968	313355	0.764	-0.39	0.624909	C21 H54 N9 O6 P S_ppm:-0.72_Ifit:85MatchedIso.:2; C22 H55 N7 O7 P2_ppm:2.18_Ifit:86MatchedIso.:2; C32 H56 N3 O P3_ppm:2.52_Ifit:90MatchedIso.:2; C31 H55 N5 P2 S_ppm:-0.39_Ifit:92MatchedIso.:2; C31 H45 N9 O3_ppm:0.97_Ifit:92MatchedIso.:2; C30 H59 N O4 P2 S_ppm:1.87_Ifit:93MatchedIso.:2; C29 H60 N3 O P3 S_ppm:-3.18_Ifit:95MatchedIso.:2; C29 H50 N7 O4 P_ppm:-1.82_Ifit:95MatchedIso.:2; C28 H54 N3 O8 …
133.87522@10.459				133.875	10.459	1.48412e+08				DDA for preferred ion	3.21758e+07	2.45399e+07	0.763	-0.39	0.428305
110.048@3.31			C5 H6 N2 O	110.048	3.31	2.27548e+07				No MS2	1.82844e+07	1.39295e+07	0.762	-0.39	0.0264165	C5 H6 N2 O_ppm:-0.1_Ifit:97MatchedIso.:2
181.11024@11.382			C10 H15 N O2	181.11	11.382	1.05843e+07				No MS2	8.55967e+06	6.51831e+06	0.762	-0.39	0.21374	C10 H15 N O2_ppm:-0.24_Ifit:82MatchedIso.:2
290.03532@11.724			C7 H17 Cl N2 O4 P2	290.035	11.724	70172.9				No MS2	58914.1	44888.2	0.762	-0.39	0.358582	C4 H10 N4 O11_ppm:2.45_Ifit:100MatchedIso.:1; C5 H6 N8 O7_ppm:-2.16_Ifit:100MatchedIso.:1; C6 H17 N2 O5 P3_ppm:0.99_Ifit:100MatchedIso.:1; C5 H11 Br N10_ppm:0.57_Ifit:47MatchedIso.:2; C7 H17 Cl N2 O4 P2_ppm:0.38_Ifit:69MatchedIso.:2
172.83935@10.146				172.839	10.146	2.95376e+07				No MS2	4.32972e+06	3.28729e+06	0.759	-0.4	0.664269
183.08955@7.16			C9 H13 N O3	183.09	7.16	2.85571e+07				DDA for preferred ion	2.72246e+07	2.06127e+07	0.757	-0.4	0.0925471	C9 H13 N O3_ppm:0.03_Ifit:67MatchedIso.:2
168.84408@10.192				168.844	10.192	8.78348e+07				DDA for preferred ion	1.46286e+07	1.1081e+07	0.757	-0.4	0.65084
135.90201@10.243				135.902	10.243	2.14457e+08				DDA for preferred ion	1.55498e+08	1.17499e+08	0.756	-0.4	0.203092
199.15723@9.175			C11 H21 N O2	199.157	9.175	2.92163e+07				DDA for preferred ion	8.94734e+06	6.75906e+06	0.755	-0.4	0.245192	C11 H21 N O2_ppm:0.02_Ifit:92MatchedIso.:2
257.16271@7.377			C13 H23 N O4	257.163	7.377	1.05927e+08	98.8	9.9		DDA for preferred ion	9.79196e+07	7.37015e+07	0.753	-0.41	0.474065	C13 H23 N O4_ppm:0_Ifit:100MatchedIso.:2	10-HDA_score:97.1; α-Linolenic acid_score:97.2; Ethyl palmitoleate_score:97.5; Linolenic acid ethyl ester_score:97.5; Docosatrienoic acid_score:97.6; 8Z,11Z,14Z-Eicosatrienoic acid_score:98.7; (+/-)-Gingerol_score:99.6; 3-Hydroxy-3,5,5-trimethyl-4-(3-oxo-1-buten-1-ylidene)cyclohexyl β-D-glucopyranoside_score:99.7; Abietic acid_score:99.8; 11(Z),14(Z),17(Z)-Eicosatrienoic acid_score:97; NP-000919_…
457.34023@1.991			C25 H47 N O6	457.34	1.991	1.25038e+07				No MS2	9.10488e+06	6.85155e+06	0.753	-0.41	0.470856	C20 H44 N9 O P_ppm:-0.91_Ifit:82MatchedIso.:2; C25 H47 N O6_ppm:-0.25_Ifit:88MatchedIso.:2
292.21503@8.705			C10 H28 N8 S	292.215	8.705	1.73603e+07				No MS2	1.16371e+07	8.75267e+06	0.752	-0.41	0.140545	C17 H28 N2 O2_ppm:-0.15_Ifit:72MatchedIso.:2; C10 H28 N8 S_ppm:-2.49_Ifit:94MatchedIso.:2
165.00969@4.645			C4 H7 N O4 S	165.01	4.645	7.00467e+06				DDA for preferred ion	6.30197e+06	4.72729e+06	0.75	-0.41	0.158221	C6 H4 N3 O P_ppm:2.98_Ifit:68MatchedIso.:2; C4 H7 N O4 S_ppm:0.68_Ifit:68MatchedIso.:4
302.77427@3.113			C H Br Cl2 N O2 P S2	302.774	3.113	1.05879e+07				No MS2	6.24115e+06	4.67667e+06	0.749	-0.42	0.740187	C H Br Cl2 N O2 P S2_ppm:-1.34_Ifit:55MatchedIso.:3
267.89502@20.908				267.895	20.908	4.47233e+06				DDA for other ion	4.51828e+06	3.37348e+06	0.747	-0.42	0.222857
260.12572@3.343			C12 H20 O6	260.126	3.343	1.30904e+07				No MS2	4.61322e+06	3.44524e+06	0.747	-0.42	0.60348	C7 H17 N8 O P_ppm:-2.22_Ifit:64MatchedIso.:2; C12 H20 O6_ppm:-1.05_Ifit:89MatchedIso.:2
323.23075@2.171			C15 H33 N O6	323.231	2.171	2.33865e+07				DDA for preferred ion	1.91794e+07	1.4298e+07	0.745	-0.42	0.178073	C10 H30 N9 O P_ppm:-1.07_Ifit:72MatchedIso.:2; C15 H33 N O6_ppm:-0.13_Ifit:86MatchedIso.:2
135.87231@10.488				135.872	10.488	6.93372e+07				DDA for preferred ion	1.71631e+07	1.27783e+07	0.745	-0.43	0.542281
189.13647@2.545			C9 H19 N O3	189.136	2.545	2.84059e+08	71.6	8.6		DDA for preferred ion	2.02658e+08	1.50855e+08	0.744	-0.43	0.0433062	C9 H19 N O3_ppm:-0.11_Ifit:88MatchedIso.:2	6-Aminocaproic acid_score:76
204.12629@10.787			C12 H16 N2 O	204.126	10.787	1.41889e+07				No MS2	8.88185e+06	6.60631e+06	0.744	-0.43	0.298646	C12 H16 N2 O_ppm:0.13_Ifit:80MatchedIso.:2
204.09976@5.993			C9 H16 O5	204.1	5.993	1.29577e+07	79.4	9		DDA for preferred ion	1.16862e+07	8.68737e+06	0.743	-0.43	0.23565	C9 H16 O5_ppm:-0.07_Ifit:72MatchedIso.:3	Mevalonic acid_score:79.4
199.15721@8.291			C11 H21 N O2	199.157	8.291	3.00931e+07				DDA for preferred ion	2.7254e+07	2.02462e+07	0.743	-0.43	0.184404	C11 H21 N O2_ppm:-0.09_Ifit:95MatchedIso.:2
304.77234@3.291				304.772	3.291	1.59248e+07				DDA for preferred ion	1.10988e+07	8.23632e+06	0.742	-0.43	0.942475
104.98023@21.072			C2 H4 N P S	104.98	21.072	7.70681e+06				No MS2	6.74955e+06	5.0049e+06	0.742	-0.43	0.266144	C2 H4 N P S_ppm:0.19_Ifit:100MatchedIso.:1
247.12082@9.098			C14 H17 N O3	247.121	9.098	8.83042e+06	66.2	8.3		DDA for preferred ion	8.95025e+06	6.6147e+06	0.739	-0.44	0.162094	C7 H17 N7 O S_ppm:-2.87_Ifit:83MatchedIso.:2; C14 H17 N O3_ppm:-0.1_Ifit:83MatchedIso.:2	(4E)-1,7-Bis(4-hydroxyphenyl)-4-hepten-3-one_score:100; 4-[(3R)-7-hydroxy-5-methoxy-6-(3-methylbut-2-en-1-yl)-3,4-dihydro-2H-1-benzopyran-3-yl]-2-(3-methylbut-2-en-1-yl)benzene-1,3-diol_score:56.7; Sulfamethoxazole hydroxylamine_score:42.4; N4-Acetylsulfamethoxazole_score:54.8
206.02144@6.117			C10 H6 O5	206.021	6.117	2.68527e+06				No MS2	2.70412e+06	1.99694e+06	0.738	-0.44	0.17417	C5 H3 N8 P_ppm:-1.86_Ifit:58MatchedIso.:2; C10 H6 O5_ppm:-0.38_Ifit:79MatchedIso.:2
454.3058@1.733				454.306	1.733	622963				No MS2	286732	211357	0.737	-0.44	0.356157
166.147@11.604			C10 H18 N2	166.147	11.604	2.31664e+07				No MS2	1.42657e+07	1.04757e+07	0.734	-0.45	0.536277	C10 H18 N2_ppm:0.01_Ifit:87MatchedIso.:2
357.88545@21.607			C7 H3 O11 P S2	357.885	21.607	3.30018e+07				DDA for preferred ion	2.75598e+07	2.02259e+07	0.734	-0.45	0.804703	C7 H3 O11 P S2_ppm:0.02_Ifit:38MatchedIso.:3
221.10522@9.323			C12 H15 N O3	221.105	9.323	1.4984e+08	66.9	67		DDA for preferred ion	1.45431e+08	1.06672e+08	0.733	-0.45	0.00716016	C12 H15 N O3_ppm:0.11_Ifit:88MatchedIso.:3	4-(3,4-dihydro-2H-1,5-benzodioxepin-7-ylmethyl)-1lambda~6~,4-thiazinane-1,1-dione_score:68.7; RMH_score:41.5; (3aR,4S,6R,11aR)-6,9-Dihydroxy-6,10-dimethyl-3-methylene-2,7-dioxo-2,3,3a,4,5,6,7,8,9,11a-decahydrocyclodeca[b]furan-4-yl methacrylate_score:69.2; bk-MDDMA_score:48.6; (3S,4R,8R,9E)-10-Methyl-5-methylene-6,14-dioxo-7,13-dioxatricyclo[10.2.1.04,8]pentadeca-1(15),9-dien-3-yl (2Z)-2-methyl-2…
182.05795@5.961			C9 H10 O4	182.058	5.961	9.86398e+06				DDA for preferred ion	9.24682e+06	6.77313e+06	0.732	-0.45	0.0576663	C9 H10 O4_ppm:0.24_Ifit:91MatchedIso.:2
171.8406@12.394				171.841	12.394	7.10279e+06				DDA for preferred ion	1.77071e+06	1.29536e+06	0.732	-0.45	0.446663
303.29259@8.219			C21 H37 N	303.293	8.219	2.02817e+08				DDA for preferred ion	1.89321e+08	1.38393e+08	0.731	-0.45	0.263132	C21 H37 N_ppm:-0.02_Ifit:91MatchedIso.:3
199.13791@3.099				199.138	3.099	2.46083e+07				No MS2	2.08656e+07	1.52462e+07	0.731	-0.45	0.0497303
196.03713@3.367			C4 H5 N8 P	196.037	3.367	8.51727e+06				No MS2	7.87271e+06	5.75426e+06	0.731	-0.45	0.0617973	C9 H8 O5_ppm:-0.22_Ifit:76MatchedIso.:2; C4 H5 N8 P_ppm:-1.78_Ifit:80MatchedIso.:2
161.90005@16.27				161.9	16.27	364466				DDA for preferred ion	266612	194661	0.73	-0.45	0.475115
143.92015@20.997				143.92	20.997	3.22779e+08				DDA for preferred ion	3.00941e+08	2.19336e+08	0.729	-0.46	0.121031
358.06838@6.341			C15 H6 N10 O2	358.068	6.341	1.22505e+06				No MS2	919485	670750	0.729	-0.46	0.671327	C10 H18 N2 O10 S_ppm:0.45_Ifit:78MatchedIso.:2; C22 H16 O P2_ppm:2.06_Ifit:81MatchedIso.:2; C12 H15 N4 O7 P_ppm:1.51_Ifit:85MatchedIso.:2; C12 H25 O4 P3 S_ppm:-0.74_Ifit:85MatchedIso.:2; C12 H23 O6 P S2_ppm:2.82_Ifit:86MatchedIso.:2; C18 H14 O8_ppm:-1.37_Ifit:87MatchedIso.:2; C13 H11 N8 O3 P_ppm:-2.23_Ifit:88MatchedIso.:2; C13 H19 N4 O2 P S2_ppm:-0.92_Ifit:88MatchedIso.:2; C15 H6 N10 O2_ppm:2.39_…
245.9129@20.907				245.913	20.907	3.53285e+07				DDA for preferred ion	3.5751e+07	2.60244e+07	0.728	-0.46	0.321591
498.66636@11.906				498.666	11.906	516874				No MS2	471864	343446	0.728	-0.46	0.240971
237.10337@1.809	CAPSO	Weak/poor match	C9 H19 N O4 S	237.103	1.809	8.06581e+06	53.9	43.7		DDA for preferred ion	4.67524e+06	3.39072e+06	0.725	-0.46	0.454889	C11 H16 N3 O P_ppm:1.14_Ifit:62MatchedIso.:2; C9 H19 N O4 S_ppm:-0.47_Ifit:74MatchedIso.:3	CAPSO_score:53.9
225.09204@11.176			C12 H16 Cl N O	225.092	11.176	9.39895e+07	80.2	9		DDA for preferred ion	8.50179e+07	6.13792e+07	0.722	-0.47	0.0220232	C11 H16 N O2 P_ppm:0.77_Ifit:91MatchedIso.:2; C12 H16 Cl N O_ppm:-0.01_Ifit:85MatchedIso.:4	4-(tert-butyl)-3-(4-chlorophenethyl)-2,3-dihydro-1,3-thiazole-2-thione_score:42.4; N-(4-chlorophenethyl)-N'-(4-chlorophenyl)urea_score:47; 5-[(4-chlorophenethyl)amino]-2,3-dihydro-1,3,4-thiadiazole-2-thione_score:80.2; 2-{[2-oxo-2-(3-pyridylamino)ethyl]thio}acetic acid_score:56.8; 2-(4-methoxyphenyl)-3-(1H-pyrazol-4-yl)acrylonitrile_score:69.9; 3-acetyl-1-(4-methylphenyl)-1H-pyrazole-4-carbonitri…
288.26652@1.966			C17 H36 O3	288.267	1.966	5.96589e+06				No MS2	5.51648e+06	3.98471e+06	0.722	-0.47	0.0977019	C17 H36 O3_ppm:0.25_Ifit:82MatchedIso.:2
177.11534@11.323	Phenmetrazine	Weak/poor match	C11 H15 N O	177.115	11.323	1.18581e+09	98.4	9.9		DDA for preferred ion	1.19659e+09	8.62465e+08	0.721	-0.47	0.0235885	C11 H15 N O_ppm:-0.11_Ifit:67MatchedIso.:5	Tolmetin_score:94.8; Resveratrol_score:99.8; Naringenin_score:100; 3-Methylhippuric acid_score:100; 2-Methylhippuric acid_score:100; Mephedrone_score:56.9; Metamfepramone_score:57.2; N-Formylmethamphetamine_score:61.9; Phenmetrazine_score:66.3; 4-(Diethylamino)benzaldehyde_score:60.5
399.29848@1.995			C22 H41 N O5	399.298	1.995	7.91725e+06				No MS2	7.93788e+06	5.71395e+06	0.72	-0.47	0.0229397	C17 H38 N9 P_ppm:-0.75_Ifit:78MatchedIso.:2; C22 H41 N O5_ppm:0.02_Ifit:89MatchedIso.:2
178.06304@3.38			C10 H10 O3	178.063	3.38	5.4922e+06	98.5	9.9		DDA for preferred ion	5.16488e+06	3.7162e+06	0.72	-0.47	0.0198423	C10 H10 O3_ppm:0.28_Ifit:91MatchedIso.:2	1-Cyclohexyl-3-[(1R,9S)-6-oxo-11-(phenoxyacetyl)-7,11-diazatricyclo[7.3.1.02,7]trideca-2,4-dien-5-yl]urea_score:99.5
289.90264@20.734			C8 H4 O4 P2 S2	289.903	20.734	7.65458e+06				No MS2	7.61485e+06	5.47467e+06	0.719	-0.48	0.255693	C10 H N2 O P3 S_ppm:1.37_Ifit:61MatchedIso.:2; C8 H4 O4 P2 S2_ppm:0.06_Ifit:66MatchedIso.:2
89.08402@10.752			C4 H11 N O	89.084	10.752	2.16456e+08				DDA for preferred ion	1.66631e+08	1.19701e+08	0.718	-0.48	0.100899	C4 H11 N O_ppm:-0.51_Ifit:84MatchedIso.:3
232.13094@3.381			C6 H17 N8 P	232.131	3.381	8.47384e+06				No MS2	8.1151e+06	5.82341e+06	0.718	-0.48	0.147499	C11 H20 O5_ppm:-0.55_Ifit:76MatchedIso.:2; C6 H17 N8 P_ppm:-1.87_Ifit:86MatchedIso.:2
184.15752@10.51			C10 H20 N2 O	184.158	10.51	1.96504e+09	99.8	10		DDA for preferred ion	1.76323e+09	1.26378e+09	0.717	-0.48	0.0833886	C10 H20 N2 O_ppm:-0.23_Ifit:84MatchedIso.:5	10-HDA_score:97.1; α-Linolenic acid_score:97.2; Ethyl palmitoleate_score:97.5; Linolenic acid ethyl ester_score:97.5; Docosatrienoic acid_score:97.6; 8Z,11Z,14Z-Eicosatrienoic acid_score:98.7; (+/-)-Gingerol_score:99.6; 3-Hydroxy-3,5,5-trimethyl-4-(3-oxo-1-buten-1-ylidene)cyclohexyl β-D-glucopyranoside_score:99.7; Abietic acid_score:99.8; 11(Z),14(Z),17(Z)-Eicosatrienoic acid_score:97; NP-000919_…
118.06307@3.331			C5 H10 O3	118.063	3.331	8.33489e+06				DDA for preferred ion	6.57379e+06	4.71123e+06	0.717	-0.48	0.132734	C5 H10 O3_ppm:0.66_Ifit:75MatchedIso.:2
139.06336@17.363			C7 H9 N O2	139.063	17.363	919934				No MS2	250876	179759	0.717	-0.48	0.375334	C7 H9 N O2_ppm:0.25_Ifit:0MatchedIso.:0
220.0371@3.363			C6 H5 N8 P	220.037	3.363	3.83767e+06				No MS2	3.70827e+06	2.65106e+06	0.715	-0.48	0.00600934	C6 H5 N8 P_ppm:-1.72_Ifit:100MatchedIso.:1
255.10266@11.227			C6 H18 Cl N7 S	255.103	11.227	4.75334e+06				No MS2	3.8457e+06	2.74566e+06	0.714	-0.49	0.0246813	C6 H18 Cl N7 S_ppm:-2.46_Ifit:87MatchedIso.:2
221.1416@11.239			C13 H19 N O2	221.142	11.239	1.98829e+08				No MS2	2.03932e+08	1.45444e+08	0.713	-0.49	0.0114743	C13 H19 N O2_ppm:0.08_Ifit:84MatchedIso.:4
261.13651@9.491			C15 H19 N O3	261.137	9.491	3.03993e+07	68.8	8.4		DDA for preferred ion	3.02149e+07	2.15341e+07	0.713	-0.49	0.00564319	C15 H19 N O3_ppm:0.06_Ifit:92MatchedIso.:2	1-(3-phenylpropanoyl)-4-piperidinecarboxylic acid_score:45.3; 1,9b-Dihydroxy-6,6,9a-trimethyl-5,5a,6,7,8,9,9a,9b-octahydronaphtho[1,2-c]furan-3(1H)-one_score:84.2; Levalbuterol_score:68.8; MDPBP_score:68.2
99.9564@2.308				99.9564	2.308	3.52843e+07				DDA for preferred ion	2.64391e+07	1.88245e+07	0.712	-0.49	0.301407
461.99935@12.117			C7 H22 Br Cl3 N10 S	461.999	12.117	2.83253e+06				No MS2	2.4071e+06	1.7139e+06	0.712	-0.49	0.377263	C7 H20 Br N4 O12 P_ppm:-1.13_Ifit:40MatchedIso.:2; C7 H22 Br Cl3 N10 S_ppm:-1.1_Ifit:56MatchedIso.:4
149.12043@11.305			C10 H15 N	149.12	11.305	5.65195e+07				DDA for preferred ion	5.55545e+07	3.94849e+07	0.711	-0.49	0.0398398	C10 H15 N_ppm:-0.13_Ifit:87MatchedIso.:2
213.20927@8.771			C13 H27 N O	213.209	8.771	9.55321e+06				No MS2	7.79567e+06	5.53643e+06	0.71	-0.49	0.316812	C13 H27 N O_ppm:0.04_Ifit:94MatchedIso.:2
241.13139@2.261				241.131	2.261	4.05441e+06				No MS2	3.17368e+06	2.25457e+06	0.71	-0.49	0.47276
230.18807@1.957			C13 H26 O3	230.188	1.957	6.01529e+06				DDA for preferred ion	5.61459e+06	3.98817e+06	0.71	-0.49	0.125907	C13 H26 O3_ppm:-0.53_Ifit:84MatchedIso.:2
333.12628@9.55			C15 H25 Cl N O3 P	333.126	9.55	5.41184e+06				No MS2	3.23419e+06	2.29697e+06	0.71	-0.49	0.275481	C10 H23 N O11_ppm:-2.49_Ifit:61MatchedIso.:2; C14 H25 N O4 P2_ppm:1.2_Ifit:80MatchedIso.:2; C15 H21 N5 P2_ppm:-2.82_Ifit:83MatchedIso.:2; C15 H19 N5 O2 S_ppm:1_Ifit:83MatchedIso.:2; C23 H15 N3_ppm:-0.95_Ifit:88MatchedIso.:2; C15 H25 Cl N O3 P_ppm:0.67_Ifit:84MatchedIso.:3
155.04205@6.067				155.042	6.067	304821				DDA for preferred ion	284404	201387	0.708	-0.5	0.703032
115.94363@3.485				115.944	3.485	3.47243e+09				DDA for preferred ion	1.14812e+09	8.11645e+08	0.707	-0.5	0.833134
229.06368@10.145			C8 H17 Cl2 N O2	229.064	10.145	9.11912e+06				No MS2	7.72186e+06	5.44833e+06	0.706	-0.5	0.073054	C15 H7 N3_ppm:-1.39_Ifit:54MatchedIso.:2; C7 H11 N5 O2 S_ppm:1.46_Ifit:68MatchedIso.:2; C6 H17 N O4 P2_ppm:1.74_Ifit:68MatchedIso.:2; C7 H17 Cl N O3 P_ppm:0.97_Ifit:68MatchedIso.:3; C8 H17 Cl2 N O2_ppm:0.2_Ifit:70MatchedIso.:4
338.21236@1.719			C16 H34 O5 S	338.212	1.719	1.77069e+06				DDA for preferred ion	723247	510268	0.706	-0.5	0.454185	C11 H31 N8 P S_ppm:-1.89_Ifit:96MatchedIso.:2; C18 H31 N2 O2 P_ppm:0.14_Ifit:74MatchedIso.:2; C12 H32 N6 O P2_ppm:3.19_Ifit:98MatchedIso.:2; C16 H34 O5 S_ppm:-0.98_Ifit:80MatchedIso.:2
198.17317@10.522			C11 H22 N2 O	198.173	10.522	3.0059e+08	99.8	10		DDA for preferred ion	2.22404e+08	1.56892e+08	0.705	-0.5	0.0653129	C11 H22 N2 O_ppm:-0.2_Ifit:74MatchedIso.:4	NP-021733_score:97.8; 1-{4-[(3S)-3-(5-Benzyl-1,3,4-oxadiazol-2-yl)-1-pyrrolidinyl]-1-piperidinyl}ethanone_score:87.2; N6-Acetyl-L-lysine_score:99.8; Cycluron_score:47.4
297.04506@11.155			C9 H18 N O4 P3	297.045	11.155	74728.9				No MS2	68658.7	48383.1	0.705	-0.5	0.0228749	C9 H18 N O4 P3_ppm:0.66_Ifit:100MatchedIso.:1
166.08545@3.486			C7 H10 N4 O	166.085	3.486	2.28498e+08	98.1	9.9		DDA for preferred ion	2.40371e+08	1.6866e+08	0.702	-0.51	0.019473	C7 H10 N4 O_ppm:-0.06_Ifit:81MatchedIso.:3	4-cyclopropyl-6-methoxy-1,3,5-triazin-2-amine_score:54; Thiamine_score:98.1
198.0457@11.743				198.046	11.743	154026				No MS2	56383.1	39456.9	0.7	-0.51	0.701778
441.86749@21.532			C5 H5 N2 O14 P3 S	441.867	21.532	7.49423e+07				DDA for preferred ion	7.58691e+07	5.2921e+07	0.698	-0.52	0.876524	C5 H5 N2 O14 P3 S_ppm:0.13_Ifit:38MatchedIso.:2
320.13862@2.315				320.139	2.315	4.55016e+06				No MS2	3.67637e+06	2.56523e+06	0.698	-0.52	0.052113
124.05248@3.185			C7 H8 O2	124.052	3.185	2.66652e+07				DDA for preferred ion	2.48318e+07	1.73138e+07	0.697	-0.52	0.00839418	C7 H8 O2_ppm:0.45_Ifit:75MatchedIso.:2
193.11025@7.926	1,3-Benzodioxolylbutanamine (BDB)	Level 2 ID	C11 H15 N O2	193.11	7.926	7.18696e+07	99.3	10		DDA for preferred ion	6.00657e+07	4.18087e+07	0.696	-0.52	0.411323	C11 H15 N O2_ppm:-0.14_Ifit:81MatchedIso.:2	Cuminaldehyde_score:98.8; Anacardic acid_score:100; Butyl 4-aminobenzoate_score:50.1; 2,3-MDMA_score:63.2; 1,3-Benzodioxolylbutanamine (BDB)_score:68.5; 2-Phenylglycine_score:99; Isorhapontigenin_score:98.8; 4-{[(2S,4R)-4-Hydroxy-2-{3-[4-(trifluoromethoxy)phenyl]-1,2,4-oxadiazol-5-yl}-1-pyrrolidinyl]methyl}benzoic acid_score:98.9; 4-{[(3S)-3-(5-Chloro-1,3-benzoxazol-2-yl)-1-pyrrolidinyl]methyl}be…
532.33608@2.616			C35 H48 O2 S	532.336	2.616	1.68257e+07				No MS2	9.51699e+06	6.62524e+06	0.696	-0.52	0.502547	C21 H45 N10 O4 P_ppm:-0.39_Ifit:66MatchedIso.:2; C23 H50 N8 P2 S_ppm:1.21_Ifit:70MatchedIso.:2; C26 H48 N2 O9_ppm:0.19_Ifit:77MatchedIso.:2; C27 H44 N6 O5_ppm:-2.33_Ifit:77MatchedIso.:2; C29 H49 N4 O P S_ppm:-0.73_Ifit:79MatchedIso.:2; C28 H53 O5 P S_ppm:1.78_Ifit:79MatchedIso.:2; C31 H44 N6 S_ppm:2.38_Ifit:80MatchedIso.:2; C28 H55 O3 P3_ppm:-0.61_Ifit:80MatchedIso.:2; C30 H50 N2 O2 P2_ppm:2.5_If…
329.02929@10.934			C10 H18 Cl2 N3 O P S	329.029	10.934	635007				No MS2	560984	390317	0.696	-0.52	0.034787	C7 H13 Cl N5 O6 P_ppm:0.29_Ifit:52MatchedIso.:3; C12 H17 Br N3 O P_ppm:0.09_Ifit:48MatchedIso.:3; C8 H17 Cl N5 O P S2_ppm:-2.35_Ifit:59MatchedIso.:4; C13 H12 Cl N O7_ppm:-2.85_Ifit:63MatchedIso.:4; C17 H14 Cl N P2_ppm:0.88_Ifit:64MatchedIso.:4; C10 H12 Cl N7 S2_ppm:2.67_Ifit:69MatchedIso.:4; C10 H20 Br N O4 S_ppm:-1.06_Ifit:48MatchedIso.:4; C9 H17 Cl2 N5 S2_ppm:-2.89_Ifit:64MatchedIso.:5; C8 H13 …
229.16771@2.674			C12 H23 N O3	229.168	2.674	7.50296e+07	96.1	9.8		DDA for preferred ion	4.21875e+07	2.93052e+07	0.695	-0.53	0.976109	C12 H23 N O3_ppm:-0.35_Ifit:79MatchedIso.:4	Dodecanedioic acid_score:96.1
275.02471@11.242			C9 H16 Cl3 N O2	275.025	11.242	2.41905e+07				No MS2	2.39423e+07	1.66309e+07	0.695	-0.53	0.023185	C15 H6 N3 O P_ppm:-0.49_Ifit:67MatchedIso.:2; C13 H9 N O4 S_ppm:-1.87_Ifit:72MatchedIso.:2; C5 H5 N7 O7_ppm:-1.21_Ifit:83MatchedIso.:2; C6 H16 N O5 P3_ppm:2.11_Ifit:91MatchedIso.:2; C7 H10 N5 O3 P S_ppm:1.88_Ifit:94MatchedIso.:2; C7 H12 N5 O P3_ppm:-2.75_Ifit:95MatchedIso.:2; C7 H20 N P3 S2_ppm:-1.05_Ifit:95MatchedIso.:2; C8 H16 Cl2 N O3 P_ppm:0.83_Ifit:69MatchedIso.:3; C9 H16 Cl3 N O2_ppm:0.19_I…
245.05868@8.474			C7 H17 Cl N O4 P	245.059	8.474	1.62003e+06				DDA for preferred ion	1.51388e+06	1.05169e+06	0.695	-0.53	0.196042	C6 H17 N O5 P2_ppm:1.97_Ifit:100MatchedIso.:1; C7 H17 Cl N O4 P_ppm:1.25_Ifit:71MatchedIso.:2
216.13613@2.003			C11 H20 O4	216.136	2.003	2.73325e+07				DDA for preferred ion	1.96087e+07	1.35989e+07	0.694	-0.53	0.606038	C11 H20 O4_ppm:-0.12_Ifit:77MatchedIso.:2
209.07216@4.194			C7 H15 N O4 S	209.072	4.194	3.68785e+06	94.3	9.7		DDA for preferred ion	3.659e+06	2.53684e+06	0.693	-0.53	0.0260181	C9 H12 N3 O P_ppm:1.71_Ifit:81MatchedIso.:2; C7 H15 N O4 S_ppm:-0.11_Ifit:89MatchedIso.:2	Triethanolamine_score:98.3; NP-016101_score:64.8
137.99874@3.354			C3 H6 O4 S	137.999	3.354	4.64711e+06				No MS2	4.035e+06	2.79505e+06	0.693	-0.53	0.0291136	C3 H6 O4 S_ppm:0.41_Ifit:76MatchedIso.:2
227.19983@9.863			C12 H25 N3 O	227.2	9.863	2.09624e+07				DDA for preferred ion	1.56767e+07	1.08413e+07	0.692	-0.53	0.359652	C12 H25 N3 O_ppm:0.32_Ifit:79MatchedIso.:2
237.13651@10.81			C13 H19 N O3	237.137	10.81	5.37337e+07	96.5	9.8		DDA for preferred ion	4.11189e+07	2.84294e+07	0.691	-0.53	0.294702	C13 H19 N O3_ppm:0.09_Ifit:97MatchedIso.:2	Cuminaldehyde_score:98.8; Tolmetin_score:94.8; Resveratrol_score:99.8; Naringenin_score:100; 3-Methylhippuric acid_score:100; 2-Methylhippuric acid_score:100; Viloxazine_score:55
368.2229@1.717			C17 H36 O6 S	368.223	1.717	2.77865e+06	74.3	67		DDA for preferred ion	313661	216778	0.691	-0.53	0.789998	C13 H34 N6 O2 P2_ppm:2.87_Ifit:72MatchedIso.:2; C19 H33 N2 O3 P_ppm:0.07_Ifit:87MatchedIso.:2; C14 H28 N10 S_ppm:2.7_Ifit:78MatchedIso.:3; C12 H33 N8 O P S_ppm:-1.79_Ifit:70MatchedIso.:3; C17 H36 O6 S_ppm:-0.96_Ifit:83MatchedIso.:3	19(R)-hydroxy Prostaglandin E2_score:41.4; 11-dehydro Thromboxane B2_score:68.3; ?17-6-keto Prostaglandin F1?_score:74.2; NP-006555_score:43; O1-[4-(tert-butyl)benzoyl]-2-(tert-butylsulfonyl)ethanehydroximamide_score:43; Thromboxane B3_score:80; Δ17-6-keto prostaglandin F1α_score:74.3; 11-Dehydro thromboxane B2_score:68.3; 19(R)-Hydroxy-prostaglandin E2_score:41.4; Thromboxane B3_score:94.4; Calo…
327.03225@10.977			C11 H22 Br N O S2	327.032	10.977	623087				No MS2	571766	395179	0.691	-0.53	0.0365584	C4 H14 N3 O12 P_ppm:2.27_Ifit:65MatchedIso.:2; C13 H14 N O5 P S_ppm:-2.38_Ifit:67MatchedIso.:2; C5 H10 N7 O8 P_ppm:-1.82_Ifit:71MatchedIso.:2; C9 H12 N7 O P3_ppm:1.94_Ifit:75MatchedIso.:2; C7 H15 N5 O4 P2 S_ppm:0.78_Ifit:76MatchedIso.:2; C9 H22 Cl2 Fe N3 P_ppm:-6064.93_Ifit:69MatchedIso.:4; C11 H14 Br N5 O2_ppm:-2.55_Ifit:51MatchedIso.:3; C5 H15 Br N9 O P_ppm:0.6_Ifit:51MatchedIso.:3; C10 H18 Br …
487.35075@1.995			C21 H46 N9 O2 P	487.351	1.995	8.89792e+06				No MS2	8.50712e+06	5.86251e+06	0.689	-0.54	0.0963893	C30 H51 N P2_ppm:2.21_Ifit:84MatchedIso.:2; C26 H49 N O7_ppm:-0.31_Ifit:90MatchedIso.:2; C21 H46 N9 O2 P_ppm:-0.93_Ifit:93MatchedIso.:2
190.08412@3.371			C8 H14 O5	190.084	3.371	3.79535e+06				DDA for preferred ion	3.33945e+06	2.30206e+06	0.689	-0.54	0.0551028	C3 H11 N8 P_ppm:-1.62_Ifit:64MatchedIso.:2; C8 H14 O5_ppm:-0.02_Ifit:79MatchedIso.:2
168.07873@3.333			C9 H12 O3	168.079	3.333	2.5578e+07				DDA for preferred ion	6.12809e+06	4.20945e+06	0.687	-0.54	0.676394	C9 H12 O3_ppm:0.48_Ifit:80MatchedIso.:2
168.97861@1.122			C3 H8 N O P S2	168.979	1.122	329706				DDA for preferred ion	151868	103422	0.681	-0.55	0.132616	C3 H8 N O P S2_ppm:0.68_Ifit:57MatchedIso.:2
116.01102@4.265			C4 H4 O4	116.011	4.265	8.6917e+06				DDA for preferred ion	9.04805e+06	6.14957e+06	0.68	-0.56	0.250047	C4 H4 O4_ppm:0.57_Ifit:86MatchedIso.:2
486.28626@1.711			C15 H38 N10 O8	486.286	1.711	929602				No MS2	302972	205881	0.68	-0.56	0.479969	C25 H39 N6 O2 P_ppm:-1.96_Ifit:63MatchedIso.:2; C23 H42 N4 O5 S_ppm:-2.74_Ifit:64MatchedIso.:2; C24 H43 N2 O6 P_ppm:0.79_Ifit:64MatchedIso.:2; C22 H46 O9 S_ppm:0.01_Ifit:66MatchedIso.:2; C22 H48 O7 P2_ppm:-2.61_Ifit:67MatchedIso.:2; C19 H38 N10 O3 S_ppm:2.78_Ifit:68MatchedIso.:2; C19 H40 N10 O P2_ppm:0.16_Ifit:69MatchedIso.:2; C17 H43 N8 O4 P S_ppm:-0.62_Ifit:70MatchedIso.:2; C18 H44 N6 O5 P2_ppm…
263.08416@11.081			C12 H19 Cl2 N O	263.084	11.081	4.30052e+06				DDA for preferred ion	4.15126e+06	2.8165e+06	0.678	-0.56	0.0248467	C11 H13 N5 O S_ppm:0.32_Ifit:38MatchedIso.:3; C10 H19 N O3 P2_ppm:0.56_Ifit:75MatchedIso.:3; C12 H19 Cl2 N O_ppm:-0.78_Ifit:83MatchedIso.:7
227.10771@11.203			C12 H18 Cl N O	227.108	11.203	1.52487e+07				No MS2	1.60987e+07	1.08837e+07	0.676	-0.56	0.00599739	C11 H18 N O2 P_ppm:0.86_Ifit:51MatchedIso.:2; C12 H18 Cl N O_ppm:0.08_Ifit:66MatchedIso.:3
201.17282@3.439			C11 H23 N O2	201.173	3.439	4.50716e+09				DDA for preferred ion	4.56492e+09	3.08238e+09	0.675	-0.57	0.297137	C11 H23 N O2_ppm:-0.28_Ifit:63MatchedIso.:5
271.25116@2.087			C16 H33 N O2	271.251	2.087	5.31972e+07	56.5	7.8		DDA for preferred ion	4.3902e+07	2.96405e+07	0.675	-0.57	0.248327	C16 H33 N O2_ppm:0.13_Ifit:98MatchedIso.:2	Muscone_score:95.5; α-Pinene-2-oxide_score:80.5
207.16232@11.083			C13 H21 N O	207.162	11.083	1.55585e+07	99.3	10		DDA for preferred ion	1.51075e+07	1.01732e+07	0.673	-0.57	0.00347493	C13 H21 N O_ppm:0.04_Ifit:91MatchedIso.:2	Resorcinol diglycidyl ether_score:100; 2,2-Methylenebis(4-ethyl-6-tert-butylphenol)_score:98.7; Agnuside_score:97; Tolmetin_score:94.8; Resveratrol_score:99.8; Naringenin_score:100; 3-Methylhippuric acid_score:100; 2-Methylhippuric acid_score:100; 2-Hydroxycinnamic acid_score:99.5; NP-018946_score:56.5; (1'S,2'S)-3',11'-dihydroxy-1',2',5'-trimethyl-8'-oxaspiro[oxirane-2,12'-tricyclo[7.2.1.0Â?,â·…
180.16261@11.44			C11 H20 N2	180.163	11.44	9.8908e+06				DDA for preferred ion	9.06112e+06	6.08388e+06	0.671	-0.57	0.114315	C11 H20 N2_ppm:-0.23_Ifit:91MatchedIso.:2
248.142@7.215				248.142	7.215	2.3562e+07				No MS2	1.67477e+07	1.12244e+07	0.67	-0.58	0.047499
208.07349@3.359			C11 H12 O4	208.073	3.359	5.89346e+06				No MS2	4.29389e+06	2.86636e+06	0.668	-0.58	0.042565	C11 H12 O4_ppm:-0.33_Ifit:85MatchedIso.:2
207.9272@1.279				207.927	1.279	463964				No MS2	337840	225651	0.668	-0.58	0.53954
443.32455@1.99			C19 H42 N9 O P	443.325	1.99	1.41021e+07				No MS2	1.13764e+07	7.58392e+06	0.667	-0.59	0.161388	C24 H45 N O6_ppm:-0.32_Ifit:78MatchedIso.:2; C19 H42 N9 O P_ppm:-1_Ifit:88MatchedIso.:2
201.13653@2.233				201.137	2.233	9.17253e+06				DDA for preferred ion	6.36925e+06	4.25117e+06	0.667	-0.58	0.140864
161.85036@8.658				161.85	8.658	3.87926e+06				DDA for preferred ion	3.30368e+06	2.20277e+06	0.667	-0.58	0.212965
225.91354@20.096			C7 H O3 P3	225.914	20.096	1.1721e+07				No MS2	9.25829e+06	6.16136e+06	0.665	-0.59	0.83834	C7 H O3 P3_ppm:-1.37_Ifit:100MatchedIso.:1
147.12592@4.647			C7 H17 N O2	147.126	4.647	2.56029e+08				DDA for preferred ion	2.13652e+08	1.41712e+08	0.663	-0.59	0.0481967	C7 H17 N O2_ppm:-0.03_Ifit:93MatchedIso.:2
104.06255@11.086			C8 H8	104.063	11.086	6.70437e+07				DDA for preferred ion	6.47733e+07	4.29638e+07	0.663	-0.59	0.0399155	C8 H8_ppm:-0.51_Ifit:92MatchedIso.:2
237.17289@10.586			C14 H23 N O2	237.173	10.586	3.41251e+07	96.5	9.8		DDA for preferred ion	3.30629e+07	2.19224e+07	0.663	-0.59	0.00487804	C14 H23 N O2_ppm:0.05_Ifit:99MatchedIso.:2	Tolmetin_score:94.8; Resveratrol_score:99.8; Naringenin_score:100; 3-Methylhippuric acid_score:100; 2-Methylhippuric acid_score:100
121.08909@11.463			C8 H11 N	121.089	11.463	2.33686e+08				No MS2	2.21924e+08	1.46413e+08	0.66	-0.6	0.185302	C8 H11 N_ppm:-0.45_Ifit:78MatchedIso.:2
173.14161@2.883			C9 H19 N O2	173.142	2.883	3.99317e+08	73.8	8.7		DDA for preferred ion	3.37845e+08	2.22952e+08	0.66	-0.6	0.0167061	C9 H19 N O2_ppm:0.16_Ifit:95MatchedIso.:2	Propranolol_score:69.8; 1-Aminocyclohexanecarboxylic acid_score:85; 9-Nitrooleate_score:95.9
179.09465@3.251			C10 H13 N O2	179.095	3.251	1.05854e+08				No MS2	9.58726e+07	6.32687e+07	0.66	-0.6	0.0188851	C10 H13 N O2_ppm:0.09_Ifit:66MatchedIso.:3
285.14958@11.008			C15 H24 Cl N O2	285.15	11.008	1.51422e+07				No MS2	1.46167e+07	9.65155e+06	0.66	-0.6	0.043531	C14 H24 N O3 P_ppm:0.72_Ifit:50MatchedIso.:2; C15 H24 Cl N O2_ppm:0.1_Ifit:64MatchedIso.:3
215.04292@3.363			C8 H9 N O6	215.043	3.363	1.54801e+06	60.3	8		DDA for preferred ion	1.49736e+06	988417	0.66	-0.6	0.00518463	C3 H6 N9 O P_ppm:-1.74_Ifit:100MatchedIso.:1; C8 H9 N O6_ppm:-0.32_Ifit:100MatchedIso.:1	Prostaglandin B1_score:60.9
289.18895@3.376			C14 H27 N O5	289.189	3.376	1.32048e+07				DDA for preferred ion	2.32412e+06	1.53055e+06	0.659	-0.6	0.797558	C9 H24 N9 P_ppm:-0.97_Ifit:0MatchedIso.:0; C15 H31 N S2_ppm:-2.92_Ifit:0MatchedIso.:0; C14 H27 N O5_ppm:0.08_Ifit:0MatchedIso.:0
319.23576@2.014				319.236	2.014	9.02687e+07				No MS2	4.07913e+06	2.68243e+06	0.658	-0.6	0.393072
293.09467@11.245			C13 H21 Cl2 N O2	293.095	11.245	203740				No MS2	193302	127234	0.658	-0.6	0.337696	C11 H21 N O4 P2_ppm:0.32_Ifit:72MatchedIso.:2; C12 H15 N5 O2 S_ppm:0.1_Ifit:76MatchedIso.:2; C20 H11 N3_ppm:-2.13_Ifit:93MatchedIso.:2; C13 H21 Cl2 N O2_ppm:-0.89_Ifit:74MatchedIso.:4
220.12119@11.406				220.121	11.406	5.99064e+06				DDA for preferred ion	5.24799e+06	3.44304e+06	0.656	-0.61	0.107354
161.85038@8.612				161.85	8.612	4.3304e+06				DDA for preferred ion	3.54692e+06	2.31753e+06	0.653	-0.61	0.146648
275.08444@11.005			C13 H19 Cl2 N O	275.084	11.005	1.44313e+07				No MS2	1.42946e+07	9.31528e+06	0.652	-0.62	0.0176328	C7 H17 N O10_ppm:-2.93_Ifit:59MatchedIso.:2; C11 H19 N O3 P2_ppm:1.54_Ifit:82MatchedIso.:2; C12 H13 N5 O S_ppm:1.3_Ifit:86MatchedIso.:2; C5 H19 Cl N7 P S_ppm:-1.6_Ifit:56MatchedIso.:2; C13 H19 Cl2 N O_ppm:0.25_Ifit:86MatchedIso.:5
203.17961@3.73				203.18	3.73	1.98122e+07				No MS2	5.49458e+06	3.578e+06	0.651	-0.62	0.238154
327.90956@22.083			C7 H Cl O13	327.91	22.083	299003				No MS2	280886	182747	0.651	-0.62	0.222901	C6 H O14 P_ppm:-2.53_Ifit:100MatchedIso.:1; C4 H11 Cl N2 O3 P2 S3_ppm:0.02_Ifit:56MatchedIso.:2; C2 H6 Cl N4 O7 P S2_ppm:-2.57_Ifit:63MatchedIso.:2; C6 H8 Cl N4 P3 S2_ppm:1.18_Ifit:63MatchedIso.:2; C4 H3 Cl N6 O4 P2 S_ppm:-1.41_Ifit:70MatchedIso.:2; C H2 Cl N4 O12 P_ppm:0.08_Ifit:78MatchedIso.:2; C7 H Cl O13_ppm:-3.07_Ifit:78MatchedIso.:2
189.10015@10.433			C8 H15 N O4	189.1	10.433	3.92866e+06				No MS2	3.86668e+06	2.51414e+06	0.65	-0.62	0.121925	C8 H15 N O4_ppm:0.24_Ifit:100MatchedIso.:1
276.06322@1.929			C6 H18 N2 O6 P2	276.063	1.929	4.7005e+06				DDA for preferred ion	3.87747e+06	2.52101e+06	0.65	-0.62	0.206498	C6 H18 N2 O6 P2_ppm:-2.85_Ifit:100MatchedIso.:1
485.85731@21.43			C6 H5 N2 O16 P3 S	485.857	21.43	3.86672e+07				DDA for preferred ion	3.67749e+07	2.3875e+07	0.649	-0.62	0.168401	C6 H5 N2 O16 P3 S_ppm:0.1_Ifit:68MatchedIso.:3
653.82186@21.247				653.822	21.247	6.97242e+07				DDA for preferred ion	6.34099e+07	4.11247e+07	0.649	-0.62	0.22892
71.07346@10.823			C4 H9 N	71.0735	10.823	5.84906e+07				DDA for preferred ion	5.12368e+07	3.31476e+07	0.647	-0.63	0.0662659	C4 H9 N_ppm:-0.48_Ifit:74MatchedIso.:2
192.08051@7.18				192.081	7.18	2.125e+07				DDA for preferred ion	1.74021e+07	1.12515e+07	0.647	-0.63	0.0574415
154.14695@10.973			C9 H18 N2	154.147	10.973	1.79444e+08				DDA for preferred ion	1.79409e+08	1.15761e+08	0.645	-0.63	0.0101361	C9 H18 N2_ppm:-0.31_Ifit:86MatchedIso.:3
218.11815@14.003				218.118	14.003	2.54491e+06				DDA for preferred ion	2.2982e+06	1.48206e+06	0.645	-0.63	0.612081
205.92052@20.954			C H4 O6 P2 S	205.921	20.954	4.67263e+07				DDA for preferred ion	4.6477e+07	2.99227e+07	0.644	-0.64	0.111335	C3 H N2 O3 P3_ppm:2.52_Ifit:69MatchedIso.:2; C H4 O6 P2 S_ppm:0.67_Ifit:86MatchedIso.:2
115.09967@4.321			C6 H13 N O	115.1	4.321	8.21223e+07				No MS2	5.44297e+07	3.49827e+07	0.643	-0.64	0.118274	C6 H13 N O_ppm:-0.42_Ifit:92MatchedIso.:2
89.08482@10.941				89.0848	10.941	3.65629e+06				No MS2	1.11323e+06	716170	0.643	-0.64	0.321974
336.15991@15.296			C17 H25 N2 O3 P	336.16	15.296	2.33769e+06				No MS2	1.59277e+06	1.02038e+06	0.641	-0.64	0.453393	C11 H26 N6 O2 P2_ppm:1.97_Ifit:66MatchedIso.:2; C12 H20 N10 S_ppm:1.78_Ifit:71MatchedIso.:2; C15 H28 O6 S_ppm:-2.23_Ifit:81MatchedIso.:2; C17 H25 N2 O3 P_ppm:-1.1_Ifit:84MatchedIso.:2
117.11532@11.016	N,N-Diethylethanolamine	Level 2 ID	C6 H15 N O	117.115	11.016	5.18055e+09	96.9	79.1		DDA for preferred ion	4.32381e+09	2.76651e+09	0.64	-0.64	0.500856	C6 H15 N O_ppm:-0.4_Ifit:80MatchedIso.:6	N,N-Diethylethanolamine_score:96.9
97.97711@30.253			C H3 Cl O3	97.9771	30.253	4.62562e+07				DDA for preferred ion	2.01005e+07	1.28617e+07	0.64	-0.64	0.665459	C H3 Cl O3_ppm:0.42_Ifit:80MatchedIso.:4
129.94927@3.35			C H3 Cl O3 S	129.949	3.35	1.49436e+06				DDA for preferred ion	819520	523591	0.639	-0.65	0.0902705	C H3 Cl O3 S_ppm:0.98_Ifit:89MatchedIso.:2
191.08415@7.224				191.084	7.224	4.45528e+06				DDA for preferred ion	3.9249e+06	2.50409e+06	0.638	-0.65	0.0489027
218.0214@6.385			C11 H6 O5	218.021	6.385	2.45411e+06				No MS2	1.54505e+06	985701	0.638	-0.65	0.318503	C3 H10 N2 O7 S_ppm:2.42_Ifit:100MatchedIso.:1; C6 H3 N8 P_ppm:-1.97_Ifit:100MatchedIso.:1; C11 H6 O5_ppm:-0.57_Ifit:80MatchedIso.:2
245.17798@10.483			C16 H23 N O	245.178	10.483	1.02183e+07				No MS2	8.32199e+06	5.3004e+06	0.637	-0.65	0.0132578	C16 H23 N O_ppm:0.07_Ifit:96MatchedIso.:2
316.13411@1.828				316.134	1.828	973645				DDA for other ion	873032	554528	0.635	-0.65	0.209972
161.84943@11.41				161.849	11.41	2.08169e+06				DDA for preferred ion	1.06348e+06	673922	0.634	-0.66	0.372827
101.08401@9.022			C5 H11 N O	101.084	9.022	2.11515e+07				DDA for preferred ion	2.14518e+07	1.35799e+07	0.633	-0.66	0.00208205	C5 H11 N O_ppm:-0.56_Ifit:95MatchedIso.:2
241.06363@11.115			C8 H17 Cl N O3 P	241.064	11.115	2.85927e+07				No MS2	2.83404e+07	1.79135e+07	0.632	-0.66	0.0101254	C7 H17 N O4 P2_ppm:1.46_Ifit:100MatchedIso.:1; C8 H17 Cl N O3 P_ppm:0.73_Ifit:50MatchedIso.:2
175.83632@12.308				175.836	12.308	1.76323e+06				DDA for preferred ion	532509	336618	0.632	-0.66	0.524643
132.05749@11.087			C9 H8 O	132.057	11.087	5.47626e+07				No MS2	5.22618e+07	3.29707e+07	0.631	-0.66	0.0476857	C9 H8 O_ppm:-0.17_Ifit:94MatchedIso.:2
147.10479@11.189			C10 H13 N	147.105	11.189	1.03645e+08	50.3	7.5		DDA for preferred ion	8.62789e+07	5.43059e+07	0.629	-0.67	0.0116355	C10 H13 N_ppm:-0.05_Ifit:82MatchedIso.:2	N-Methyl-2-AI_score:50.3
163.12087@8.118			C7 H17 N O3	163.121	8.118	7.33831e+06	43.9	7.2		DDA for preferred ion	5.6778e+06	3.57364e+06	0.629	-0.67	0.0998021	C7 H17 N O3_ppm:0.15_Ifit:95MatchedIso.:2	2-Aminoadipic acid_score:96.8
285.14962@10.376			C15 H24 Cl N O2	285.15	10.376	8.62008e+06				No MS2	7.73276e+06	4.86578e+06	0.629	-0.67	0.0053882	C7 H24 N7 O P S_ppm:-1.56_Ifit:73MatchedIso.:2; C14 H24 N O3 P_ppm:0.85_Ifit:87MatchedIso.:2; C8 H24 Cl N7 S_ppm:-2.18_Ifit:81MatchedIso.:3; C15 H24 Cl N O2_ppm:0.23_Ifit:88MatchedIso.:3
241.12335@10.994			C13 H20 Cl N O	241.123	10.994	1.3425e+07				No MS2	1.40894e+07	8.84803e+06	0.628	-0.67	0.00376076	C12 H20 N O2 P_ppm:0.78_Ifit:82MatchedIso.:2; C13 H20 Cl N O_ppm:0.05_Ifit:88MatchedIso.:3
247.12086@10.747			C14 H17 N O3	247.121	10.747	1.4689e+07				No MS2	1.35396e+07	8.48674e+06	0.627	-0.67	0.0120377	C14 H17 N O3_ppm:0.06_Ifit:89MatchedIso.:2
239.14414@10.404				239.144	10.404	1.4481e+07				DDA for preferred ion	1.17919e+07	7.39615e+06	0.627	-0.67	0.0290033
293.17802@10.387			C20 H23 N O	293.178	10.387	2.00371e+07				No MS2	1.23243e+07	7.7241e+06	0.627	-0.67	0.0325779	C20 H23 N O_ppm:0.2_Ifit:78MatchedIso.:2
422.23348@1.709			C22 H35 N2 O4 P	422.233	1.709	676064				No MS2	563122	352632	0.626	-0.68	0.129171	C15 H35 N8 O2 P S_ppm:-1.55_Ifit:81MatchedIso.:2; C16 H36 N6 O3 P2_ppm:2.52_Ifit:84MatchedIso.:2; C17 H30 N10 O S_ppm:2.37_Ifit:87MatchedIso.:2; C24 H40 P2 S_ppm:2.09_Ifit:92MatchedIso.:2; C20 H38 O7 S_ppm:-0.82_Ifit:93MatchedIso.:2; C22 H35 N2 O4 P_ppm:0.08_Ifit:95MatchedIso.:2
254.23578@8.617			C15 H30 N2 O	254.236	8.617	2.00656e+07	46	7.3		DDA for preferred ion	1.1517e+07	7.17113e+06	0.623	-0.68	0.253543	C15 H30 N2 O_ppm:-0.12_Ifit:92MatchedIso.:2	10-HDA_score:97.1; Ethyl palmitoleate_score:97.5; Linolenic acid ethyl ester_score:97.5; Docosatrienoic acid_score:97.6; 8Z,11Z,14Z-Eicosatrienoic acid_score:98.7; (+/-)-Gingerol_score:99.6; 3-Hydroxy-3,5,5-trimethyl-4-(3-oxo-1-buten-1-ylidene)cyclohexyl β-D-glucopyranoside_score:99.7; 11(Z),14(Z),17(Z)-Eicosatrienoic acid_score:97; Muscone_score:95.5; NP-000919_score:62.1; NP-018131_score:97; Pa…
205.07385@3.42				205.074	3.42	1.99733e+06				DDA for preferred ion	1.31947e+06	822091	0.623	-0.68	0.619668
149.10515@7.225	Triethanolamine	Level 2 ID	C6 H15 N O3	149.105	7.225	9.27381e+08	98.3	9.9		DDA for preferred ion	7.85072e+08	4.88145e+08	0.622	-0.69	0.0336218	C6 H15 N O3_ppm:-0.26_Ifit:67MatchedIso.:6	Triethanolamine_score:98.3
253.09502@6.933			C12 H15 N O5	253.095	6.933	3.36906e+07				DDA for preferred ion	3.49724e+07	2.16944e+07	0.62	-0.69	0.115491	C7 H12 N9 P_ppm:-1.22_Ifit:80MatchedIso.:2; C5 H15 N7 O3 S_ppm:-2.72_Ifit:61MatchedIso.:2; C12 H15 N O5_ppm:-0.01_Ifit:83MatchedIso.:2
225.06872@10.931			C9 H17 Cl2 N O	225.069	10.931	1.04713e+07	80.2	9		DDA for preferred ion	9.29442e+06	5.75591e+06	0.619	-0.69	0.0217954	C8 H11 N5 O S_ppm:1.28_Ifit:96MatchedIso.:2; C7 H17 N O3 P2_ppm:1.56_Ifit:92MatchedIso.:2; C8 H17 Cl N O2 P_ppm:0.78_Ifit:75MatchedIso.:3; C9 H17 Cl2 N O_ppm:-0.01_Ifit:86MatchedIso.:3	4-(tert-butyl)-3-(4-chlorophenethyl)-2,3-dihydro-1,3-thiazole-2-thione_score:42.4; N-(4-chlorophenethyl)-N'-(4-chlorophenyl)urea_score:47; 5-[(4-chlorophenethyl)amino]-2,3-dihydro-1,3,4-thiadiazole-2-thione_score:80.2; 2-{[2-oxo-2-(3-pyridylamino)ethyl]thio}acetic acid_score:56.8
238.24087@8.654			C15 H30 N2	238.241	8.654	2.319e+07				DDA for preferred ion	1.533e+07	9.49577e+06	0.619	-0.69	0.0844587	C15 H30 N2_ppm:-0.11_Ifit:92MatchedIso.:2
351.24115@1.965				351.241	1.965	3.45887e+06				No MS2	1.2535e+06	775830	0.619	-0.69	0.172191
201.20926@9.078			C12 H27 N O	201.209	9.078	3.46163e+07	65.5	8.3		DDA for preferred ion	1.75717e+07	1.08273e+07	0.616	-0.7	0.110023	C12 H27 N O_ppm:-0.01_Ifit:80MatchedIso.:3	10-HDA_score:97.1; Ethyl palmitoleate_score:97.5; Linolenic acid ethyl ester_score:97.5; Docosatrienoic acid_score:97.6; 8Z,11Z,14Z-Eicosatrienoic acid_score:98.7; (+/-)-Gingerol_score:99.6; 3-Hydroxy-3,5,5-trimethyl-4-(3-oxo-1-buten-1-ylidene)cyclohexyl β-D-glucopyranoside_score:99.7; 11(Z),14(Z),17(Z)-Eicosatrienoic acid_score:97; Muscone_score:95.5; NP-000919_score:62.1; NP-018131_score:97; Pa…
383.1733@8.371				383.173	8.371	2.63949e+06				No MS2	1.68128e+06	1.03483e+06	0.616	-0.7	0.360871
188.10484@4.433			C9 H16 O4	188.105	4.433	6.68896e+06				No MS2	6.71143e+06	4.11126e+06	0.613	-0.71	0.0030924	C9 H16 O4_ppm:-0.12_Ifit:85MatchedIso.:2
255.07925@10.93			C10 H19 Cl2 N O2	255.079	10.93	3.72582e+08				DDA for preferred ion	3.40647e+08	2.08549e+08	0.612	-0.71	0.00423302	C8 H19 N O4 P2_ppm:1.26_Ifit:77MatchedIso.:2; C10 H19 Cl2 N O2_ppm:-0.13_Ifit:73MatchedIso.:7
69.0578@11.601			C4 H7 N	69.0578	11.601	3.73822e+07				DDA for preferred ion	2.77937e+07	1.70065e+07	0.612	-0.71	0.0506648	C4 H7 N_ppm:-0.74_Ifit:86MatchedIso.:2
185.2144@9.969			C12 H27 N	185.214	9.969	2.24507e+07				No MS2	1.17929e+07	7.20738e+06	0.611	-0.71	0.443524	C12 H27 N_ppm:0.26_Ifit:96MatchedIso.:2
236.06837@2.937			C12 H12 O5	236.068	2.937	7.35765e+06				DDA for preferred ion	7.13973e+06	4.36116e+06	0.611	-0.71	0.039912	C7 H9 N8 P_ppm:-1.75_Ifit:90MatchedIso.:2; C12 H12 O5_ppm:-0.45_Ifit:74MatchedIso.:2
101.12038@11.175			C6 H15 N	101.12	11.175	2.68431e+08				DDA for preferred ion	2.743e+08	1.67008e+08	0.609	-0.72	0.0101964	C6 H15 N_ppm:-0.69_Ifit:76MatchedIso.:4
319.28748@9.136			C21 H37 N O	319.287	9.136	2.34144e+07				No MS2	1.59678e+07	9.71747e+06	0.609	-0.72	0.0304798	C21 H37 N O_ppm:-0.11_Ifit:88MatchedIso.:2
290.12824@1.977				290.128	1.977	1.92256e+06				No MS2	1.68925e+06	1.02543e+06	0.607	-0.72	0.208128
246.05266@1.951			C13 H10 O5	246.053	1.951	7.92587e+06				DDA for preferred ion	6.54341e+06	3.96161e+06	0.605	-0.72	0.0849682	C8 H7 N8 P_ppm:-1.92_Ifit:55MatchedIso.:2; C13 H10 O5_ppm:-0.68_Ifit:81MatchedIso.:2
230.11528@3.34			C11 H18 O5	230.115	3.34	8.96478e+06				DDA for preferred ion	8.19454e+06	4.9497e+06	0.604	-0.73	0.145757	C6 H15 N8 P_ppm:-1.95_Ifit:100MatchedIso.:1; C11 H18 O5_ppm:-0.63_Ifit:82MatchedIso.:2
197.0971@11.052			C11 H16 Cl N	197.097	11.052	1.34823e+07	58.5	7.9		DDA for preferred ion	1.22528e+07	7.37061e+06	0.602	-0.73	0.0106965	C10 H16 N O P_ppm:0.74_Ifit:90MatchedIso.:2; C11 H16 Cl N_ppm:-0.16_Ifit:63MatchedIso.:4	Enoxacin_score:48.3; 3-((5-Phenyloxazol-2-yl)amino)benzonitrile_score:58.5
292.20702@1.736			C15 H32 O3 S	292.207	1.736	1.89117e+06				No MS2	787776	474225	0.602	-0.73	0.13731	C17 H29 N2 P_ppm:0.62_Ifit:91MatchedIso.:2; C15 H32 O3 S_ppm:-0.68_Ifit:75MatchedIso.:3
263.18855@10.807			C16 H25 N O2	263.189	10.807	7.38861e+06				No MS2	7.20984e+06	4.3229e+06	0.6	-0.74	0.0143924	C9 H25 N7 S_ppm:-2.51_Ifit:76MatchedIso.:2; C16 H25 N O2_ppm:0.09_Ifit:96MatchedIso.:2
281.14164@10.433				281.142	10.433	1.25609e+07				No MS2	8.20418e+06	4.91202e+06	0.599	-0.74	0.0135104
231.12596@11.293			C14 H17 N O2	231.126	11.293	2.42328e+07				No MS2	2.35708e+07	1.4097e+07	0.598	-0.74	0.0118784	C14 H17 N O2_ppm:0.12_Ifit:81MatchedIso.:2
219.16236@10.526	Propylaminopentiophenone	Weak/poor match	C14 H21 N O	219.162	10.526	1.1814e+08	98.3	9.9		DDA for preferred ion	1.00594e+08	6.00905e+07	0.597	-0.74	0.00263237	C14 H21 N O_ppm:0.2_Ifit:95MatchedIso.:2	Cuminaldehyde_score:98.8; Estrone_score:99.5; Dextrorphan_score:100; Secodihydro-hydramicromelin B_score:100; (4E)-1,7-Bis(4-hydroxyphenyl)-4-hepten-3-one_score:100; Mussaenosidic acid_score:100; Anacardic acid_score:100; 17α-Ethynylestradiol_score:100; 4-Methylumbelliferone_score:100; 4-[(β-D-Glucopyranosyloxy)methyl]-6,7-dihydroxy-7-(hydroxymethyl)-1,4a,5,6,7,7a-hexahydrocyclopenta[c]pyran-1-yl…
452.33621@3.209			C24 H44 N4 O4	452.336	3.209	1.09348e+08				No MS2	7.91284e+07	4.70888e+07	0.595	-0.75	0.42971	C17 H44 N10 O2 S_ppm:-1.61_Ifit:68MatchedIso.:3; C18 H45 N8 O3 P_ppm:2.19_Ifit:75MatchedIso.:3; C26 H49 N2 P S_ppm:1.78_Ifit:82MatchedIso.:3; C23 H48 O8_ppm:2.86_Ifit:85MatchedIso.:3; C24 H44 N4 O4_ppm:-0.09_Ifit:89MatchedIso.:3
318.07368@1.895				318.074	1.895	762159				No MS2	555608	330476	0.595	-0.75	0.103215
193.14665@10.729			C12 H19 N O	193.147	10.729	4.5202e+07	83.9	9.2		DDA for preferred ion	4.02858e+07	2.39233e+07	0.594	-0.75	0.066204	C12 H19 N O_ppm:-0.08_Ifit:96MatchedIso.:2	Anacardic acid_score:100; 1-(4-Chlorophenyl)ethan-1-one 1-(1-benzyl-4,5-dihydro-1H-imidazol-2-yl)hydrazone_score:83.9; 2-Phenylglycine_score:99; Isorhapontigenin_score:98.8; 4-{[(2S,4R)-4-Hydroxy-2-{3-[4-(trifluoromethoxy)phenyl]-1,2,4-oxadiazol-5-yl}-1-pyrrolidinyl]methyl}benzoic acid_score:98.9; 4-{[(3S)-3-(5-Chloro-1,3-benzoxazol-2-yl)-1-pyrrolidinyl]methyl}benzoic acid_score:98.9; Piceatannol…
219.12593@10.905			C13 H17 N O2	219.126	10.905	5.25104e+07				DDA for preferred ion	5.205e+07	3.07829e+07	0.591	-0.76	0.0526928	C13 H17 N O2_ppm:0.01_Ifit:94MatchedIso.:2
172.07357@2.258			C8 H12 O4	172.074	2.258	7.83773e+07				DDA for preferred ion	7.5615e+07	4.46279e+07	0.59	-0.76	0.23148	C8 H12 O4_ppm:0.05_Ifit:83MatchedIso.:2
233.12633@2.257			C10 H19 N O5	233.126	2.257	1.19594e+08				No MS2	1.12218e+08	6.61125e+07	0.589	-0.76	0.126511	C5 H16 N9 P_ppm:-1.29_Ifit:61MatchedIso.:2; C10 H19 N O5_ppm:0.02_Ifit:87MatchedIso.:2
191.04432@6.21			C7 H5 N5 O2	191.044	6.21	1.59802e+07	62.1	8.1		DDA for preferred ion	1.60935e+07	9.47487e+06	0.589	-0.76	0.000259041	C7 H5 N5 O2_ppm:-0.02_Ifit:82MatchedIso.:2	1-Aminocyclohexanecarboxylic acid_score:85
225.1729@2.467			C13 H23 N O2	225.173	2.467	1.99785e+08				DDA for preferred ion	1.00131e+08	5.88714e+07	0.588	-0.77	0.681203	C13 H23 N O2_ppm:0.11_Ifit:90MatchedIso.:2
348.17509@7.169				348.175	7.169	2.34612e+06				No MS2	1.62252e+06	954111	0.588	-0.77	0.443692
80.96467@15.098				80.9647	15.098	5.15062e+07				DDA for preferred ion	5.2517e+07	3.07963e+07	0.586	-0.77	0.0853713
170.85694@7.173				170.857	7.173	1.99829e+07				DDA for preferred ion	7.73648e+06	4.53289e+06	0.586	-0.77	0.59503
300.22978@1.99				300.23	1.99	4.09616e+06				No MS2	2.29139e+06	1.34377e+06	0.586	-0.77	0.700268
289.10007@10.821			C14 H21 Cl2 N O	289.1	10.821	2.25745e+07				No MS2	1.97425e+07	1.15e+07	0.582	-0.78	0.00319337	C13 H15 N5 O S_ppm:1.16_Ifit:64MatchedIso.:2; C12 H21 N O3 P2_ppm:1.38_Ifit:67MatchedIso.:2; C8 H19 N O10_ppm:-2.87_Ifit:80MatchedIso.:2; C6 H21 Cl N7 P S_ppm:-1.6_Ifit:78MatchedIso.:3; C13 H21 Cl N O2 P_ppm:0.77_Ifit:61MatchedIso.:4; C14 H21 Cl2 N O_ppm:0.16_Ifit:65MatchedIso.:5
290.00942@1.804			C10 H10 O8 S	290.009	1.804	3.78369e+06				No MS2	3.67722e+06	2.14076e+06	0.582	-0.78	0.0464032	C4 H13 N4 O5 P3_ppm:-1.58_Ifit:100MatchedIso.:1; C4 H11 N4 O7 P S_ppm:2.81_Ifit:67MatchedIso.:2; C2 H6 N6 O11_ppm:-0.12_Ifit:87MatchedIso.:2; C7 H4 N10 P2_ppm:-0.49_Ifit:73MatchedIso.:2; C12 H7 N2 O5 P_ppm:0.56_Ifit:59MatchedIso.:3; C10 H10 O8 S_ppm:-0.75_Ifit:79MatchedIso.:3
211.13612@10.49			C15 H17 N	211.136	10.49	1.81143e+07	79.7	49.9		DDA for preferred ion	1.27411e+07	7.41796e+06	0.582	-0.78	0.0352992	C15 H17 N_ppm:0.1_Ifit:93MatchedIso.:2	2-[3-[4-(3,4-dichlorophenyl)piperazino]-3-(4-methylphenyl)-2-propenylidene]malononitrile_score:73.9; 5-[4-(2,5-dimethyl-1H-pyrrol-1-yl)phenyl]-4-(4-methylphenyl)-4H-1,2,4-triazole-3-thiol_score:79.7; Linezolid_score:68.3; Basic Red 9_score:78.4; Mirtazapine_score:79.5
382.2508@1.7			C25 H34 O3	382.251	1.7	495148				No MS2	282143	164194	0.582	-0.78	0.356976	C17 H40 N2 O3 P2_ppm:-1.62_Ifit:61MatchedIso.:2; C17 H38 N2 O5 S_ppm:1.71_Ifit:62MatchedIso.:2; C18 H34 N6 O S_ppm:-1.79_Ifit:65MatchedIso.:2; C25 H34 O3_ppm:0.01_Ifit:86MatchedIso.:2
368.27116@1.979	2,2-Methylenebis(4-ethyl-6-tert-butylphenol)	Level 2 ID	C25 H36 O2	368.271	1.979	1.60163e+08	98.1	9.9		DDA for preferred ion	9.41743e+07	5.4604e+07	0.58	-0.79	0.652284	C19 H37 N4 O P_ppm:1.79_Ifit:34MatchedIso.:4; C25 H36 O2_ppm:-1.01_Ifit:76MatchedIso.:4	2,2-Methylenebis(4-ethyl-6-tert-butylphenol)_score:98.7; 15-OxoEDE_score:98.1; NP-016437_score:91; 4-Fluoro-N-[[(1S,4S,6S)-6-isopropyl-3-methyl-4-[2-oxo-2-(2-pyridylamino)ethyl]cyclohex-2-en-1-yl]methyl]benzamide_score:87.2; N-[[(1S,4S,6S)-6-Isopropyl-3-methyl-4-[2-oxo-2-(2-pyridylamino)ethyl]cyclohex-2-en-1-yl]methyl]furan-2-carboxamide_score:87.6; N-[2-(Dimethylamino)ethyl]-2-[(1S,4S,5S)-5-isop…
286.14141@2.001			C14 H22 O6	286.141	2.001	1.66344e+07				DDA for preferred ion	9.22776e+06	5.35115e+06	0.58	-0.79	0.810584	C9 H19 N8 O P_ppm:-1.86_Ifit:77MatchedIso.:2; C8 H23 N4 O5 P_ppm:2.82_Ifit:71MatchedIso.:2; C14 H22 O6_ppm:-0.79_Ifit:90MatchedIso.:2
191.15209@2.965	Diheptyl phthalate	Level 2 ID	C22 H34 O4	191.152	2.965	2.6571e+10	97.8	97.4		DDA for preferred ion	2.00818e+10	1.16284e+10	0.579	-0.79	0.0016115	C9 H21 N O3_ppm:-0.29_Ifit:57MatchedIso.:5	Propranolol_score:69.8; 1-Aminocyclohexanecarboxylic acid_score:85; Triisopropanolamine_score:97.7; Diheptyl phthalate_score:97.8
271.07423@10.739			C10 H19 Cl2 N O3	271.074	10.739	3.74688e+07				DDA for preferred ion	3.43686e+07	1.98995e+07	0.579	-0.79	0.00293007	C8 H19 N O5 P2_ppm:1.42_Ifit:69MatchedIso.:2; C17 H9 N3 O_ppm:-1.23_Ifit:76MatchedIso.:2; C9 H13 N5 O3 S_ppm:1.18_Ifit:79MatchedIso.:2; C11 H10 N7 P_ppm:2.58_Ifit:93MatchedIso.:2; C10 H19 Cl2 N O3_ppm:0.11_Ifit:86MatchedIso.:5
281.16278@2.338				281.163	2.338	2.55175e+07				No MS2	2.59264e+07	1.49869e+07	0.578	-0.79	0.00800771
389.23565@1.991			C18 H37 N3 O2 P2	389.236	1.991	6.59735e+06				No MS2	3.34656e+06	1.93271e+06	0.578	-0.79	0.292718	C26 H31 N O2_ppm:0.45_Ifit:84MatchedIso.:2; C19 H31 N7 S_ppm:-1.31_Ifit:88MatchedIso.:2; C18 H35 N3 O4 S_ppm:2.13_Ifit:88MatchedIso.:2; C18 H37 N3 O2 P2_ppm:-1.15_Ifit:89MatchedIso.:2
216.09979@2.255	(4S,5S,8S,10R)-4,5,8-trihydroxy-10-methyl-3,4,5,8,9,10-hexahydro-2H-oxecin-2-one	Level 2 ID	C10 H16 O5	216.1	2.255	1.38203e+09	97.9	91.2		DDA for preferred ion	1.32793e+09	7.66384e+08	0.577	-0.79	0.205837	C10 H16 O5_ppm:0.08_Ifit:60MatchedIso.:5	Penicillic acid_score:59.8; 1,2-Cyclohexane dicarboxylic acid diisononyl ester_score:51.3; (4S,5S,8S,10R)-4,5,8-trihydroxy-10-methyl-3,4,5,8,9,10-hexahydro-2H-oxecin-2-one_score:53.8; NP-018716_score:78.2; N-(tert-butyl)-N'-cyclopropylthiourea_score:92.1; (2R)-2-[(2R,5S)-5-[(2S)-2-hydroxybutyl]oxolan-2-yl]propanoic acid_score:99.5
247.15725@10.422	2-ethyl-2-(3-methoxyphenyl)cyclohexanone oxime	Weak/poor match	C15 H21 N O2	247.157	10.422	2.28135e+07	57.4	7.9		DDA for preferred ion	1.78065e+07	1.02434e+07	0.575	-0.8	0.0058116	C8 H21 N7 S_ppm:-2.69_Ifit:61MatchedIso.:2; C15 H21 N O2_ppm:0.08_Ifit:89MatchedIso.:2	2-ethyl-2-(3-methoxyphenyl)cyclohexanone oxime_score:53.3; NP-017152_score:57.4; 4-[(3R)-7-hydroxy-5-methoxy-6-(3-methylbut-2-en-1-yl)-3,4-dihydro-2H-1-benzopyran-3-yl]-2-(3-methylbut-2-en-1-yl)benzene-1,3-diol_score:56.7; Ambrosic acid_score:84.1; Ethylphenidate_score:41.9; 4-Methoxy-α-pyrrolidinobutiophenone_score:51.6; Meperidine_score:56.8; (1aS,3S,4R,5S,5aS,8aR,10R,10aS)-3-Hydroxy-3,10-dimet…
163.84649@12.244				163.846	12.244	1.16039e+06				DDA for preferred ion	496585	285438	0.575	-0.8	0.728016
175.12087@2.923			C8 H17 N O3	175.121	2.923	1.20461e+08	97.4	9.9		DDA for preferred ion	9.2164e+07	5.28985e+07	0.574	-0.8	0.00410335	C8 H17 N O3_ppm:0.16_Ifit:75MatchedIso.:2	Tridemorph_score:99.7
260.08946@3.306			C6 H13 N8 O2 P	260.089	3.306	270554				No MS2	213839	122647	0.574	-0.8	0.137915	C6 H13 N8 O2 P_ppm:-1.71_Ifit:100MatchedIso.:1
231.16236@10.518			C15 H21 N O	231.162	10.518	2.0168e+07	67.9	43.9		DDA for preferred ion	1.54336e+07	8.8279e+06	0.572	-0.81	0.00801781	C15 H21 N O_ppm:0.18_Ifit:94MatchedIso.:2	mesityl(piperidin-4-yl)methanone hydrochloride_score:49.1; NP-013326_score:54.4; (3S,3aS,5aR,9R,9aS,9bS)-9-hydroxy-3,5a,9-trimethyl-2H,3H,3aH,4H,5H,5aH,6H,9H,9aH,9bH-naphtho[1,2-b]furan-2,6-dione_score:61.1; MPBP_score:50; 3-Methyl-α-pyrrolidinobutiophenone_score:51.3; 2-Methyl-α-pyrrolidinobutiophenone_score:51.3; α-Piperidinobutiophenone_score:52.1; α-Pyrrolidinovalerophenone_score:52.4; 3,4-Di…
202.08412@6.017			C4 H11 N8 P	202.084	6.017	3.03186e+06	66.8	8.3		DDA for preferred ion	2.36676e+06	1.35347e+06	0.572	-0.81	0.242017	C4 H11 N8 P_ppm:-1.53_Ifit:100MatchedIso.:1	(+/-)-Gingerol_score:99.6; (+/-)12-HpETE_score:76.9; 2-{5-[2-({2-[5-(2-hydroxybutyl)oxolan-2-yl]propanoyl}oxy)propyl]oxolan-2-yl}propanoic acid_score:57.2; 11β-13,14-dihydro-15-keto Prostaglandin F2α_score:66.8; 8-iso-13,14-dihydro-15-keto Prostaglandin F2α_score:66.8
415.2418@2.257			C12 H34 N9 O5 P	415.242	2.257	2.77177e+07	87.8	54.6		DDA for preferred ion	2.37353e+07	1.35538e+07	0.571	-0.81	0.00879024	C28 H34 N P_ppm:-2.62_Ifit:66MatchedIso.:2; C20 H38 N3 O2 P S_ppm:-1.05_Ifit:77MatchedIso.:2; C13 H38 N9 P S2_ppm:-2.7_Ifit:86MatchedIso.:2; C14 H39 N7 O P2 S_ppm:1.44_Ifit:86MatchedIso.:2; C18 H33 N5 O6_ppm:-3.1_Ifit:80MatchedIso.:2; C17 H37 N O10_ppm:0.13_Ifit:82MatchedIso.:2; C12 H34 N9 O5 P_ppm:-0.61_Ifit:89MatchedIso.:2	1-(4-{[(2S,3R,4S,5S,6R)-3,4,5-trihydroxy-6-({[(2S,3R,4S,5R)-3,4,5-trihydroxyoxan-2-yl]oxy}methyl)oxan-2-yl]oxy}phenyl)ethan-1-one_score:87.8
283.13395@10.499			C15 H22 Cl N O2	283.134	10.499	1.24646e+07				No MS2	8.27782e+06	4.72469e+06	0.571	-0.81	0.0350468	C7 H22 N7 O P S_ppm:-1.63_Ifit:52MatchedIso.:2; C14 H22 N O3 P_ppm:0.79_Ifit:90MatchedIso.:2; C8 H22 Cl N7 S_ppm:-2.26_Ifit:67MatchedIso.:3; C15 H22 Cl N O2_ppm:0.17_Ifit:92MatchedIso.:3
227.19978@10.668			C12 H25 N3 O	227.2	10.668	8.94178e+06				No MS2	8.29375e+06	4.71988e+06	0.569	-0.81	0.064195	C12 H25 N3 O_ppm:0.07_Ifit:96MatchedIso.:2
119.09461@9.095			C5 H13 N O2	119.095	9.095	2.61649e+08				DDA for preferred ion	2.72796e+08	1.5497e+08	0.568	-0.82	0.00856576	C5 H13 N O2_ppm:-0.18_Ifit:66MatchedIso.:4
139.1361@10.331			C9 H17 N	139.136	10.331	4.57529e+07				DDA for preferred ion	4.00132e+07	2.27429e+07	0.568	-0.82	0.0419508	C9 H17 N_ppm:0.01_Ifit:93MatchedIso.:2
[truncated: 444 more rows]

## Sheet: Key for Table S1
Name	based on Mzcloud, MSMS data, or mass list with retention time
Tags
[truncated: 3 more rows]
